# Supplementary material for: Integrated multiomics analysis to infer COVID-19 biological insights
Source: Sci Rep. 2023 Jan 31;13:1802. doi: 10.1038/s41598-023-28816-5 (PMC9888750; doi:10.1038/s41598-023-28816-5)
Supplement: Supplementary file 2 — Supplementary Information 2. [file 41598_2023_28816_MOESM2_ESM.xlsx]

## Sheet: Legend
Supplementary Table S1 Proteomic and metabolomic single omics profiles.
Sheet 1	Proteomics profile
Sheet 2	Unique proteins > 20%
Sheet 3	Proteins T-test
Sheet 4	Proteins fold change
Sheet 5	Proteins enrichment input
Sheet 6	Proteins enrichment analysis
Sheet 7	Metabolits List
Sheet 8	Significant metabolites information
Sheet 9	Drug List
Sheet 10	Unique metabolites > 20%
Sheet 11	Metabolitesfold change
Sheet 12	Metabolites enrichment input
Sheet 13	Metabolites enrichment analysis

## Sheet: Proteins profile
IDs	CTRL.1	CTRL.2	CTRL.3	CTRL.4	CTRL.5	CTRL.11	CTRL.12	CTRL.13	CTRL.14	CTRL.15	CTRL.16	CTRL.17	CTRL.18	CTRL.19	CTRL.21	CTRL.22	CTRL.24	CTRL.25	CTRL.26	CTRL.27	CTRL.28	CTRL.29	CTRL.30	CTRL.31	CTRL.32	SARS.COV2.1	SARS.COV2.2	SARS.COV2.3	SARS.COV2.5	SARS.COV2.6	SARS.COV2.7	SARS.COV2.8	SARS.COV2.10	SARS.COV2.11	SARS.COV2.12	SARS.COV2.13	SARS.COV2.14	SARS.COV2.15	SARS.COV2.16	SARS.COV2.17	SARS.COV2.18	SARS.COV2.19	SARS.COV2.20	SARS.COV2.21	SARS.COV2.22	SARS.COV2.23	SARS.COV2.24	SARS.COV2.25	SARS.COV2.26
P08603	0.00659725	0.00457497	0.00608828	0.00880947	0.00595674	0.00683718	0.00777752	0.00671361	0.00518897	0.00495295	0.00845886	0.00443774	0.0114273	0.00774112	0.00440138	0.00823624	0.00383529	0.00443339	0.00912923	0.0100694	0.0068311	0.00606782	0.00985237	0.00874176	0.00496858	0.00574489	0.00894288	0.00580232	0.00575021	0.00667871	0.00469268	0.00130452	0.00411527	0.0138653	0.00575648	0.00615001	0.00874731	0.00514296	0.00447106	0.00961393	0.00503593	0.00228219	0.00490763	0.00388544	0.00947899	0.00566375	0.00654473	0.00744152	0.00493586
P01715	NA	NA	NA	NA	NA	NA	NA	NA	NA	NA	NA	NA	NA	NA	NA	NA	0.0232542	NA	NA	NA	NA	NA	NA	NA	NA	0.0689784	NA	NA	NA	NA	NA	NA	NA	NA	NA	NA	NA	NA	NA	NA	NA	NA	0.0555554	NA	0.0314779	0.121061	0.0191098	NA	0.128693
Q6N089	0.00137142	0.000933134	0.00108666	0.000731946	NA	NA	0.000815663	0.000989281	NA	0.00107685	0.000988631	NA	NA	0.00155619	0.000189703	0.0028629	NA	NA	0.00360403	NA	0.00142624	0.00148401	NA	NA	NA	0.0021503	0.000978572	NA	0.00336186	NA	NA	NA	0.00125639	NA	0.00141061	NA	NA	NA	0.00275635	0.00119734	0.00137575	NA	NA	NA	0.00196256	NA	NA	NA	0.00181919
B0YIW2	0.032227	0.0515393	0.025641	0.0342311	0.154457	0.0767797	0.0898171	0.0484156	0.0655186	0.0630075	0.242071	0.0720206	0.113533	0.0578456	0.172839	0.21274	0.11488	0.177177	0.134211	0.159086	0.0494404	0.0656691	0.162947	0.137829	0.130202	0.0515324	0.10554	0.0471447	0.17265	0.169231	0.186551	NA	0.169207	NA	0.192399	0.170173	0.0477689	0.135131	0.083872	0.0457423	0.0384739	0.0406409	NA	0.0306732	0.101537	0.136225	0.21195	0.0568909	0.0841173
A0A5C2G0A4	NA	NA	NA	NA	NA	NA	0.0194604	NA	NA	NA	NA	NA	NA	NA	NA	NA	NA	NA	NA	NA	NA	NA	NA	NA	NA	0.00814328	NA	NA	NA	NA	NA	NA	NA	NA	NA	NA	NA	NA	NA	NA	NA	NA	NA	NA	0.00495486	NA	NA	NA	NA
H3BMJ7	NA	0.42719	0.410985	0.39929	0.503572	0.426476	NA	NA	0.419418	0.222631	NA	0.507723	NA	NA	0.390881	NA	0.431259	NA	NA	0.504186	0.359091	0.220451	0.508925	0.205104	NA	0.353102	0.206066	0.708761	0.35257	0.129091	NA	0.953868	0.321164	1.21104	0.356958	0.462048	0.274041	0.785035	0.552721	0.29518	NA	0.479373	0.523378	0.286461	NA	0.40537	0.7467	0.319345	0.244133
A0A5C2FX14	0.0949231	0.141232	0.184885	0.296021	NA	0.147417	NA	0.0527282	0.0873581	0.0841139	NA	0.298467	0.0194628	0.0215425	0.159019	0.0882331	0.0912279	NA	0.0755923	0.0603888	0.0923077	0.0160666	0.0653603	NA	NA	0.207466	0.0989933	0.0747394	NA	NA	0.116236	NA	0.163053	NA	NA	0.0350575	0.100087	0.0788872	NA	0.0871795	0.199382	NA	0.116239	0.0536471	NA	0.116094	NA	NA	0.131119
A0A5C2GAC3	0.00617668	0.0260217	NA	NA	NA	NA	NA	NA	0.0137117	NA	0.0152609	NA	NA	NA	NA	NA	NA	NA	NA	NA	NA	NA	NA	NA	NA	0.0404203	NA	NA	NA	NA	NA	NA	NA	NA	NA	0.00755414	NA	NA	NA	NA	NA	NA	0.0224185	NA	NA	NA	NA	NA	NA
Q13784	NA	0.0434104	0.039559	0.0349383	0.0355634	0.0399385	0.0199292	0.0325486	0.0341306	0.0438496	0.0546407	NA	NA	0.0365685	0.0482992	0.0628232	NA	NA	0.0461119	0.0463255	NA	0.0261797	NA	0.0323393	NA	0.0355861	NA	0.0204859	0.0242124	0.034111	0.0325783	NA	0.0465935	NA	NA	0.0299023	0.0180012	0.0337401	0.0357662	NA	0.013346	0.034	NA	NA	0.0255297	NA	NA	NA	NA
A0A5C2FXP0	0.0190432	NA	NA	NA	NA	0.0221808	0.0111202	NA	0.0210306	NA	NA	NA	NA	NA	NA	NA	NA	NA	NA	NA	NA	NA	NA	0.0297967	NA	0.0108577	NA	NA	NA	NA	NA	NA	NA	NA	NA	0.00518335	NA	NA	NA	NA	NA	NA	NA	NA	NA	NA	NA	NA	NA
P02751	0.00117402	0.00167081	0.00199083	0.00538296	NA	NA	NA	NA	0.00094288	0.00105706	0.000779711	NA	0.00140341	NA	NA	0.00205396	0.00234845	NA	0.000506128	NA	0.00505669	0.0008337	0.0064187	0.0088418	NA	0.00148673	0.00147023	NA	0.00301992	NA	0.00133317	0	0.00836874	NA	0.00110694	0.00208596	NA	0.00625358	0.00375898	NA	0.001391	0.000760631	0.0017641	0.00403196	0.00154342	NA	0.00500365	NA	0.000752493
A0A5C2FT54	0.00943425	0.0105042	0.00458716	NA	0.0144168	0.0137358	0.0110182	NA	0.00781414	NA	NA	0.00359565	NA	NA	NA	0.0105232	NA	NA	0.0112695	0.00595681	0.00611621	0.019162	NA	NA	NA	0.0107581	0.00357774	NA	0.00917431	0.00825688	0.023105	NA	NA	NA	0.019331	0.00342386	0.0162777	0.00784047	0.0282071	NA	0.0051622	NA	NA	NA	0.0220923	0.0629368	0.0357651	NA	0.01117
A0A0G2JPR0	0.00787956	0.00551039	0.00413911	0.00460159	0.00710728	0.00451627	0.00360863	0.00938037	0.0048252	0.00749505	0.00681163	0.00597709	0.00382668	NA	0.00362325	0.00600888	NA	0.00619554	0.0100048	0.00641514	0.00923041	NA	0.00431011	0.00494512	NA	0.0066944	0.00731062	0.00341606	0.00490113	0.0041939	0.000990673	NA	0.00404329	NA	0.00182121	NA	0.00554238	0.00460347	0.00442367	0.00451574	0.00883192	0.00404982	0.00307276	0.00137819	0.010138	0.00380768	0.00414996	NA	0.00475529
A0A5C2G7F0	NA	NA	NA	NA	NA	NA	NA	NA	NA	NA	NA	NA	NA	NA	NA	NA	NA	NA	NA	NA	NA	NA	NA	NA	NA	0.0227878	NA	NA	NA	NA	NA	NA	NA	NA	NA	0.0303301	NA	NA	NA	NA	NA	NA	NA	NA	NA	NA	NA	NA	NA
A0A5C2GG17	NA	NA	NA	0.0035426	NA	NA	NA	NA	NA	NA	NA	0.00906558	NA	NA	NA	NA	NA	NA	NA	NA	NA	NA	NA	NA	NA	0.00582216	NA	NA	NA	NA	NA	NA	NA	NA	NA	NA	NA	NA	NA	NA	NA	NA	NA	NA	NA	NA	NA	NA	NA
A0A5C2FVK4	NA	NA	NA	NA	NA	NA	NA	NA	NA	NA	0.0144986	NA	NA	NA	NA	NA	NA	NA	NA	NA	NA	NA	NA	NA	NA	0.0282165	NA	NA	NA	NA	NA	NA	NA	NA	NA	0.0178119	NA	NA	NA	NA	NA	NA	NA	NA	NA	NA	NA	NA	NA
A0A5H1ZRQ3	0.425256	0.667531	0.678495	0.542174	0.521744	0.86281	0.638917	0.454359	0.482645	0.470969	0.0611493	0.550484	0.600645	0.629468	0.344074	0.441386	0.446925	0.224305	0.620115	0.49512	0.413069	0.435061	0.479731	0.46573	0.13837	0.578503	0.490351	0.254089	0.367935	0.116434	0.217779	0.169133	0.401741	0.171929	0.248654	0.601674	0.477764	0.579448	0.349134	0.467724	0.413852	0.198924	0.124778	0.122025	0.424557	0.504358	0.298172	0.206538	0.262751
G3V2W1	NA	0.00276559	NA	NA	NA	NA	NA	NA	NA	NA	NA	NA	NA	NA	NA	NA	NA	NA	NA	NA	NA	NA	0.00256547	NA	NA	0.00283245	NA	NA	0.000805153	NA	NA	NA	0.00256	NA	NA	NA	NA	NA	0.00247551	NA	NA	NA	NA	NA	NA	NA	NA	NA	NA
P02675	0.0528289	0.0617	NA	0.0978917	0.08064	NA	0.0596932	0.0993072	0.0772273	0.0978134	NA	0.101754	0.0736796	0.0683837	0.07625	0.0827407	0.0967928	0.0874957	0.0933007	0.10086	0.0834847	0.0866449	0.111052	0.0748381	0.0372006	0.0835506	0.0543515	0.0777255	0.105409	0.105803	0.0792153	0.0832714	0.0776611	0.107314	0.0685373	0.084314	0.0860964	0.093893	0.085514	0.107461	0.0907536	0.0813261	0.133518	0.144255	0.0781095	0.0940139	0.085319	0.0725348	0.0893344
A0A5C2GIV6	NA	NA	NA	NA	NA	NA	NA	NA	NA	NA	NA	NA	NA	NA	NA	NA	NA	NA	NA	NA	NA	NA	NA	NA	NA	0.0192235	NA	NA	NA	NA	NA	NA	NA	NA	NA	NA	NA	NA	NA	NA	NA	NA	NA	NA	NA	NA	NA	NA	NA
O75636	0.0224146	0.0285482	0.0123677	0.0107366	NA	0.0102982	0.0150917	0.00831144	0.0159232	0.00904002	0.0141843	NA	0.0154789	0.0101871	0.00739964	0.016462	NA	NA	0.00406208	0.0172261	0.017791	0.0100151	0.017491	0.00780389	NA	0.0248176	0.0103739	NA	0.0148148	0.0236905	0.0241517	NA	0.0254212	NA	0.0137267	0.00222144	0.0121258	NA	0.0238592	0.0241525	0.0228496	0.0281481	NA	NA	0.0203554	0.015154	0.0146104	0.0157172	NA
A0A5C2FVT6	NA	NA	NA	NA	NA	NA	NA	NA	NA	NA	NA	NA	NA	NA	NA	NA	NA	NA	NA	NA	NA	NA	NA	0.0165028	NA	0.0180405	NA	NA	NA	NA	NA	NA	NA	NA	NA	NA	NA	NA	NA	NA	NA	NA	0.0290597	NA	NA	NA	NA	NA	NA
P01871	0.0424998	0.0299639	0.0330837	0.0200581	0.0313871	0.0400076	0.0285684	0.0261859	0.0274386	0.0539939	0.0446949	0.043983	NA	0.0459573	0.0352993	0.0290419	0.0410745	NA	0.0390118	0.0400371	0.0301407	0.0287343	0.0208117	0.0245296	0.0268284	0.0404789	0.0408588	0.0242864	0.0221851	0.0469757	0.0344151	0.0153685	0.0246592	0.0842733	0.0284928	0.0282677	0.0566874	0.0303096	0.0217931	0.0409613	0.0354816	0.031955	0.0459996	0.0293776	0.0306497	0.0669153	0.0424802	0.0188339	0.0391138
P02749	0.0230776	0.0235922	0.0169645	0.019477	0.0312731	0.0222739	0.0279795	0.0246652	0.0238356	0.029938	0.0277302	0.0188997	NA	NA	0.0259685	0.0345052	0.0205644	NA	0.0241035	0.0213388	0.0263986	0.026727	0.0193164	0.0269172	NA	0.0243047	0.0237214	0.0181252	0.0295662	0.0362443	0.0199069	0.00815816	0.0180826	NA	0.0295932	0.0242707	0.0276276	0.0263707	0.0225992	NA	NA	NA	NA	NA	0.0265694	0.0334717	NA	0.017527	0.0289944
F6KPG5	0.0331715	0.0359202	0.035407	0.0469609	NA	0.0390603	0.0361862	0.0311628	0.0387979	0.0468455	0.0400049	0.0762478	0.042048	0.0446708	0.0368424	0.0394067	0.0304707	0.030215	0.0292038	0.0385819	0.0419186	0.0420877	0.0435761	0.0283117	0.021508	0.0260928	0.0308038	0.027265	0.0192755	NA	0.0281658	0.0427877	0.0566385	NA	0.0285276	0.0321408	0.0262249	0.0418049	0.0253218	0.0336045	0.0261401	0.0564362	NA	0.0487268	0.035245	0.0364973	0.0346386	0.0366749	0.0280486
A0A5C2FTS8	NA	NA	NA	NA	NA	NA	NA	NA	NA	NA	NA	NA	NA	NA	NA	NA	NA	NA	NA	NA	NA	0.0200833	NA	NA	NA	0.0150338	NA	NA	NA	NA	NA	NA	NA	NA	NA	NA	NA	NA	NA	NA	NA	NA	NA	NA	NA	NA	NA	NA	NA
A0A087X232	0.0061332	0.00227625	0.00298211	0.0148629	0.00312411	0.00119062	0.00716292	0.00454253	0.00225776	0.00561595	0.00334413	0.0035063	0.00083836	0.00695955	0.00431904	0.00114019	0.00294722	NA	0.00366314	0.00258168	0.0084493	0.00181668	0.00211154	0.00213256	NA	0.00233128	0.00232589	0.00643878	0.00596422	0.00656064	0.00125171	NA	0.00210704	NA	0.00628355	0.00222585	0.00235159	0.00254854	0.00407499	NA	0.00447459	0.00133458	NA	NA	0.00851094	0.00545536	0.00387514	0.00848667	0.00302568
C9JVG0	0.115727	NA	NA	NA	NA	NA	0.39583	0.0607129	NA	0.0948678	0.0953857	0.136514	NA	NA	0.116034	NA	0.309261	0.201862	NA	0.176385	NA	0.277315	NA	NA	NA	0.0965466	0.12197	0.0474207	NA	0.242038	0.244087	NA	0.0493975	NA	NA	NA	NA	NA	NA	0.110566	NA	NA	0.0762526	0.0586074	0.122057	0.201692	0.294796	0.16194	0.186962
P04114	0.00313125	0.00328966	0.0028207	0.00433751	0.00325599	0.00162723	0.00256085	0.002842	0.0028354	0.00319424	0.00254968	0.00174431	0.00356651	0.0029022	0.00202545	0.00175637	0.00171254	0.00632444	0.00157909	0.00434467	0.00202306	0.00170982	0.00241386	0.00207122	0.00164612	0.00335937	0.00410889	0.00514805	0.00354916	0.00223997	0.00286567	0.00349821	0.00291312	0.00191757	0.0014783	0.00301382	0.00184538	0.00168782	0.00150767	0.00302933	0.00144546	0.00218463	0.00118011	0.00261653	0.00147382	0.00153564	0.00400887	0.00153859	0.0018173
A0A087WWY3	0.00082223	NA	0.00208333	NA	NA	NA	NA	NA	NA	NA	NA	NA	NA	NA	NA	NA	NA	NA	NA	NA	NA	NA	NA	NA	NA	0.000568766	NA	0.00201439	NA	NA	0.0014193	NA	NA	0.000831486	NA	NA	NA	0.00141575	0.00104152	NA	NA	0.000664488	NA	NA	NA	NA	NA	NA	NA
Q56G89	0.0732183	0.0845473	0.0999978	0.12376	0.0351918	0.084444	0.0664367	0.0768256	0.0818692	0.0896325	NA	0.136259	0.0751178	0.0696292	0.0537127	0.0733547	0.0796169	0.0375961	0.0522248	0.0699456	0.0393986	0.062839	0.0564652	0.0417581	0.073411	0.0452427	0.0547365	0.06669	0.046876	0.0777098	0.0632299	NA	0.0920798	0.0575487	0.0789241	0.0682312	0.0605895	0.0569416	0.062178	0.0444226	0.0466915	0.0474977	NA	0.0606455	0.0693237	0.0853869	0.0662231	0.0521769	0.0405282
A0A0A0MRJ7	NA	NA	NA	NA	NA	NA	NA	NA	NA	NA	NA	NA	NA	NA	NA	NA	NA	NA	NA	NA	NA	NA	NA	NA	NA	0.00114515	NA	NA	0.000976563	NA	NA	NA	NA	NA	NA	NA	NA	NA	0.000667226	NA	0.00109899	NA	NA	NA	NA	NA	NA	NA	NA
A0A2R8YGF8	NA	NA	NA	NA	NA	NA	NA	NA	NA	NA	NA	NA	NA	NA	NA	NA	NA	NA	0.00106353	NA	NA	NA	NA	NA	NA	0.00236895	NA	NA	NA	NA	NA	NA	NA	0.00151515	NA	NA	NA	NA	NA	NA	NA	NA	NA	NA	NA	NA	NA	NA	NA
P55058	NA	NA	NA	NA	NA	NA	NA	NA	NA	NA	NA	NA	NA	0.00538562	NA	NA	NA	NA	NA	NA	NA	NA	NA	NA	NA	0.00451013	NA	NA	NA	NA	NA	NA	NA	NA	0.00270139	NA	NA	NA	NA	NA	NA	NA	NA	NA	NA	NA	NA	NA	NA
B4E1Z4	0.00366059	0.00298438	NA	0.00251788	0.00267266	0.00641989	0.00499619	0.00500262	0.0045333	0.00755905	0.0113913	0.00300676	0.0020221	0.00463769	NA	0.00428427	NA	0.00267586	0.00504269	0.0111542	0.00808234	0.00207097	0.0112804	0.00758475	NA	0.000698619	NA	0.00361786	0.00579587	0.00380346	0.00561993	0	NA	0.0049151	0.00217361	0.00813353	0.00390946	0.00181447	0.00618669	0.00425194	0.00155293	NA	0.00924319	0.00155812	0.00917567	0.0104987	0.00611483	0.00273729	NA
A0A5C2G7N6	0.0285648	NA	NA	NA	NA	NA	NA	NA	NA	NA	NA	NA	NA	NA	NA	NA	NA	NA	NA	0.0377114	NA	NA	NA	0.0148983	NA	0.0814328	0.033975	NA	NA	NA	NA	NA	NA	NA	NA	NA	NA	NA	NA	NA	NA	NA	NA	NA	NA	NA	NA	NA	NA
P00742	0.00276434	0.00426162	0.00566584	0.00552114	0.00779865	0.00445817	NA	NA	0.00516634	NA	NA	0.00437635	NA	NA	0.00404307	0.00284623	NA	NA	0.00457211	0.0032223	0.00938792	NA	0.00395324	0.0039926	NA	0.00533456	0.00735434	NA	0.00620347	NA	0.00572847	NA	NA	NA	0.00392137	0.00416726	0.00293511	0.00318094	NA	NA	NA	NA	NA	0.00432638	0.0048688	0.00624162	0.00591154	NA	NA
A0A0A0MS51	0.00262515	0.00713917	0.00641348	0.00282045	0.0050721	0.00989642	0.00385811	0.00358211	0.00233263	0.00352328	NA	0.00207003	0.00278408	0.0150018	0.006534	0.00574092	0.00383332	0.00993502	0.00294834	0.0141072	0.00132042	0.0076492	0.0043631	0.00695074	0.00297998	0.00412899	0.00478885	0.00703304	0.00606642	0.00971697	0.00456822	0.0151265	0.00141425	0.00528169	0.00281406	0.00609643	0.00376582	0.00639454	0.0163767	0.00378826	0.00167801	0.0139863	0.00471112	0.0023022	0.00647559	0.00120777	0.00280254	0.00180785	0.00234599
A0A087X0Q4	NA	NA	NA	NA	NA	NA	NA	NA	NA	NA	0.0158767	NA	NA	NA	NA	NA	NA	NA	NA	NA	NA	NA	NA	NA	NA	0.0457645	NA	NA	NA	NA	NA	NA	NA	0.00630252	NA	NA	NA	NA	NA	NA	NA	NA	NA	NA	NA	NA	NA	NA	NA
A0A5C2FV38	NA	NA	NA	NA	NA	0.0615392	NA	NA	NA	NA	NA	0.0148833	NA	NA	NA	NA	0.0300244	NA	0.031584	NA	NA	NA	NA	NA	NA	0.00818949	NA	NA	0.00584226	NA	NA	0.00115393	NA	0.0590334	NA	0.0147341	NA	NA	NA	NA	NA	NA	NA	NA	NA	NA	NA	NA	NA
A0A5C2FXC1	NA	NA	NA	NA	NA	NA	NA	NA	NA	NA	NA	NA	NA	NA	NA	NA	NA	NA	NA	NA	NA	NA	NA	0.0109457	NA	0.00372264	NA	NA	NA	NA	NA	NA	NA	NA	NA	NA	NA	NA	0.00488028	NA	NA	NA	NA	NA	0.0101929	0.01367	NA	NA	NA
Q96PD5	0.00889621	0.00766637	0.00565292	0.011237	0.00585262	0.00657989	0.0100854	0.00872941	0.0103583	0.0101159	0.00700873	0.00321552	0.0108985	0.00508475	0.00721461	0.00487719	0.0102967	NA	0.0039872	0.00707618	0.0103315	0.00990973	0.00763591	0.00970948	0.00945602	0.0100813	0.00272328	0.00452334	0.00465549	0.00502793	0.00605771	0.0082757	0.00688579	NA	0.00147143	0.00312738	NA	0.00656475	0.00550509	NA	0.00523911	NA	0.00703494	0.00676416	0.00514863	0.0072391	0.00524303	0.00635128	0.00736868
P04217	0.0133488	0.019087	0.0263284	0.0367462	0.0225294	0.0415455	0.0457838	0.0444577	0.0442274	0.0226665	0.0376813	0.0272322	0.0263874	0.0224609	0.025457	0.0430835	0.0330193	0.00990667	0.0384561	0.0475804	0.0491689	0.0543147	0.046898	0.0489878	0	0.0451307	0.0374783	0.0299017	0.0222764	0.0257604	0.0479245	NA	0.0438541	0.0143369	0.0510021	0.0401525	0.0470994	0.0373976	0.0333406	0.0414487	0.0430582	0.0337263	0.0137822	0.0284488	0.0379815	0.0194519	0.0514887	0.0214023	0.0443195
A0A5C2GWH0	0.0091727	NA	NA	NA	NA	NA	NA	NA	NA	NA	NA	NA	NA	NA	NA	NA	NA	NA	NA	NA	NA	NA	NA	NA	NA	0.0389737	NA	NA	NA	NA	NA	NA	NA	NA	NA	NA	NA	NA	NA	NA	NA	NA	NA	NA	NA	NA	NA	NA	NA
A0A0G2JL54	NA	NA	0.0071259	0.00625999	NA	0.0067627	0.00648563	0.00747432	0.0058315	0.00368131	0.00676074	0.00631577	0.00357791	NA	0.00457451	NA	NA	NA	0.00669607	0.00579266	0.0055707	NA	0.0064391	NA	0.00379797	0.00785584	NA	NA	NA	NA	0.00193074	0.00166195	0.00638544	0.0170495	0.00639157	NA	NA	0.00452805	NA	0.000860668	NA	0.00140345	0.00561118	0.00932058	0.0068454	0.00442475	0.00155757	NA	0.00481078
P06312	0.153469	0.194415	NA	0.287631	0.0713919	0.106081	0.119174	0.126148	0.0700305	0.138987	NA	0.125929	0.186986	0.124098	0.093581	0.102976	0.153781	0.060638	0.127328	0.11608	0.0760486	0.0945596	0.050847	0.075535	NA	0.090802	0.128856	0.0671475	0.0343663	0.132792	0.0813584	NA	0.120421	NA	0.122244	0.0657621	0.103642	0.108997	NA	0.0537622	0.0857564	0.00296213	0.0433594	0.00209307	0.129296	0.117896	0.109495	0.113862	NA
Q86TT1	0.0377777	0.032892	0.0392056	0.0259689	0.0377888	NA	NA	0.0350472	0.0308862	0.0477924	NA	0.0483473	NA	0.047334	0.0428278	0.0395167	NA	0.0212168	0.0338383	0.0341369	0.0310018	0.039218	0.0294401	0.0266867	NA	0.046671	0.0489978	NA	0.0271989	NA	0.0379408	NA	0.0268378	NA	0.034673	0.0394819	0.0610469	0.0408601	0.0315318	NA	0.0369615	NA	NA	NA	0.0309587	0.0828463	0.0486162	0.0294729	NA
K7EJD3	NA	NA	NA	0.0052098	NA	NA	0.00585845	NA	NA	NA	0.003077	NA	NA	NA	NA	NA	NA	NA	NA	NA	NA	NA	NA	NA	NA	0.013347	NA	NA	0.00487805	0.017561	0.00614255	NA	NA	NA	0.0102785	0.00546148	NA	NA	0.00249966	NA	NA	NA	NA	NA	0.0078311	0.00669279	NA	NA	NA
A0A5C2GX25	NA	NA	NA	NA	NA	NA	NA	NA	0.0290038	NA	NA	NA	NA	NA	NA	NA	NA	NA	NA	NA	NA	NA	NA	NA	NA	0.00995731	NA	NA	NA	NA	NA	NA	NA	NA	NA	NA	NA	NA	NA	NA	NA	NA	NA	NA	NA	NA	NA	NA	NA
A0A5C2G3L5	NA	NA	NA	NA	NA	0.0218511	NA	NA	NA	NA	NA	NA	NA	NA	NA	NA	NA	NA	NA	NA	NA	NA	NA	NA	NA	0.0111405	NA	NA	NA	NA	NA	NA	NA	NA	NA	0.0103387	NA	NA	NA	NA	NA	NA	NA	NA	NA	NA	NA	NA	NA
A0A5C2G523	NA	NA	NA	NA	NA	NA	NA	NA	NA	NA	NA	0.00368583	NA	NA	NA	NA	NA	NA	NA	NA	NA	NA	NA	NA	NA	0.00134785	NA	NA	NA	NA	NA	NA	NA	NA	NA	NA	NA	NA	NA	NA	NA	NA	NA	NA	NA	NA	NA	NA	NA
H7C0L5	0.00496678	0.00424384	0.00583077	0.00735533	0.00769491	0.013373	0.00474957	0.00745536	0.00796796	NA	0.00608679	0.00755329	NA	NA	0.00954915	0.00463942	NA	0.00561166	0.00918309	0.0049102	0.00686642	NA	0.00442959	0.00889101	NA	0.00322946	0.00384495	NA	0.0116964	0.010961	0.00629381	NA	NA	0.0149021	NA	0.00379287	0.00857711	NA	0.00937923	NA	0.00730379	0.00865366	NA	NA	0.00674695	0.00607884	0.00422766	NA	0.00307792
P59665	NA	NA	NA	0.0423813	NA	NA	NA	NA	NA	NA	NA	NA	NA	NA	NA	NA	NA	NA	NA	NA	NA	NA	NA	NA	NA	0.0372264	NA	0.028917	0.047619	0.0285714	0.0399753	NA	0.179444	NA	0.0334458	0.0710859	0.0375507	0.0813915	0.0488028	NA	NA	NA	NA	NA	0.0169881	0.0980016	0.0309396	NA	0.0193259
E9PGN7	0.00748028	0.005741	0.0057554	NA	NA	NA	NA	0.00958887	0.00414993	0.00844949	NA	NA	NA	NA	0.01123	0.00819089	NA	NA	0.00588942	0.00595142	0.00623501	NA	0.00673543	0.00908466	NA	0.00749885	0.00586618	0.00938475	0.0071086	NA	0.00603944	NA	NA	NA	0.00414062	0.0067761	0.0115499	0.0104521	NA	NA	0.00557733	NA	NA	0.00627169	0.00578679	0.00394827	NA	NA	0.00668297
A0A0C4DGB6	NA	NA	NA	0.0364122	0.044334	NA	NA	NA	NA	0.0396965	NA	NA	NA	NA	NA	NA	NA	NA	NA	NA	NA	0.0559007	NA	NA	0.0172065	0.0234836	NA	NA	NA	NA	NA	0.0328157	0.0912614	NA	NA	NA	NA	NA	NA	NA	NA	0.0176371	NA	NA	NA	0.0460254	NA	NA	NA
A0A5C2FVR6	NA	NA	NA	NA	NA	NA	NA	0.0175761	NA	NA	NA	NA	NA	NA	NA	NA	NA	NA	NA	NA	NA	NA	0.0326801	0.0191615	NA	0.0199395	NA	NA	NA	NA	NA	NA	NA	NA	NA	0.0211109	NA	NA	NA	NA	NA	NA	NA	NA	NA	NA	NA	NA	NA
P01031	0.00523717	0.00631542	0.0059656	0.00517306	0.00550824	0.00377928	0.00542468	0.00519515	0.00543118	0.00340446	0.00412575	0.0026883	0.00433079	0.00448296	0.00437487	0.00393046	0.00404553	0.00432389	0.0066484	0.00501587	0.00330663	0.00511978	0.00591349	0.00382943	NA	0.00736671	0.00862429	0.00938741	0.00708584	0.00843946	0.00512429	0.00812871	0.0058906	0.00638989	0.00369602	0.00542743	0.00854651	0.00607126	0.00529521	0.00548876	0.00534816	0.00419675	0.0046992	0.00466085	0.00416457	0.00770805	0.00654405	0.00400783	0.00457488
A0A0S2Z4L3	0.00496998	0.00550008	0.00593146	0.00444222	0.00138087	NA	NA	0.0028444	NA	NA	0.00110859	0.000688798	0.00314974	NA	0.000477257	0.00571163	0.00642657	NA	0.00192753	0.00342334	0.0026362	NA	0.000466654	0.0029849	NA	0.00154565	0.00565427	0.00488219	0.00254951	0.00369069	0.00363572	NA	0.0057594	0.00527241	0.00549739	0.0029515	0.00623646	0.00713427	0.00270174	0.00307991	0.0082655	0.00570224	NA	NA	0.00532931	0.00180846	NA	0.00193358	0.00427955
P01023	0.0268089	0.030764	0.0392243	0.0320556	0.0173293	0.0274057	0.0228498	0.025155	0.0284386	0.0321875	0.0353628	0.0406247	0.0393173	0.0334498	0.0273494	0.0546411	0.0259678	0.0235867	0.0236	0.0248615	0.0297422	0.0311284	0.0302262	0.0381805	0.0212488	0.0582528	0.0267848	0.0428296	0.0277146	0.0166533	0.0347696	0.0166209	0.0396102	0.0495764	0.0370222	0.0356833	0.0237317	0.025944	0.0375617	0.0302335	0.0296403	0.0320348	0.0516119	0.0310858	0.0446942	0.0492248	0.0415869	0.035136	0.0708417
P05546	0.0260329	0.0121295	0.0199945	0.0152835	0.00334995	0.0136793	0.00722716	0.0155178	0.00659798	0.0117401	0.0115889	0	0.0067177	0.00537309	0.0119109	0.0170329	0.00252822	NA	0.00745496	0.00246631	0.0128102	0.0268857	0.0179055	0.0176524	NA	0.0206001	0.00682499	0.0181073	0.0179326	0.0160465	0.0113965	NA	0.00602494	NA	0.0099627	0.00986111	0.00590059	0.0112305	0.016993	0.0067018	0.0150609	0.0116777	0.039608	0.0452777	0.0126147	0.00797687	0.0136998	0.00880164	0.00833111
A0A1B4WRL5	NA	NA	NA	NA	NA	NA	NA	NA	NA	NA	NA	NA	NA	NA	NA	NA	NA	NA	NA	NA	NA	NA	NA	NA	NA	0.0111679	NA	NA	0.00952381	NA	NA	NA	0.0952778	NA	NA	NA	0.0788565	NA	NA	NA	NA	NA	NA	NA	NA	NA	NA	NA	NA
A0A2Q2TTZ9	NA	NA	NA	NA	NA	NA	0.0348111	NA	NA	NA	NA	NA	NA	NA	NA	NA	NA	NA	NA	NA	NA	NA	NA	NA	NA	0.00849734	0.0169554	NA	NA	NA	NA	NA	NA	NA	0.0330822	0.0162261	NA	NA	0.0594121	NA	NA	NA	NA	NA	NA	NA	NA	NA	NA
A0A5C2FTM8	NA	NA	NA	NA	NA	NA	NA	NA	NA	NA	NA	NA	NA	NA	NA	NA	NA	NA	NA	NA	NA	NA	NA	NA	NA	0.010223	NA	NA	NA	NA	NA	NA	NA	NA	NA	NA	NA	NA	NA	NA	NA	NA	NA	NA	NA	0.0113358	NA	NA	NA
A0A5C2GEI8	NA	NA	NA	NA	0.0178409	0.00965938	NA	0.0262139	NA	NA	NA	NA	NA	0.00564621	NA	NA	NA	NA	NA	NA	NA	NA	NA	NA	NA	0.00945671	NA	NA	NA	NA	NA	NA	NA	NA	NA	NA	0.0115404	NA	NA	NA	NA	NA	NA	NA	NA	NA	NA	NA	NA
Q6P5S8	0.00215313	0.00575355	0.00376884	NA	0.0013161	NA	0.00268226	0.00574093	0.000778201	NA	0.00169055	0.00165436	NA	0.0015992	0.00160544	0.00137237	NA	NA	0.00176364	NA	NA	0.00193343	0.0013343	0.0015401	NA	0.0047141	0.005879	NA	0.00167504	NA	NA	NA	NA	NA	NA	0.00562615	NA	0.000920256	NA	NA	NA	NA	NA	NA	0.000768306	NA	0.0012438	0.00099516	NA
A0A5C2G3A1	NA	0.0190282	NA	NA	NA	0.0145028	NA	NA	NA	NA	NA	NA	NA	0.0237699	NA	NA	NA	NA	0.0253542	NA	NA	NA	NA	NA	NA	0.0606785	0.0288057	NA	NA	NA	NA	NA	NA	NA	NA	NA	NA	NA	NA	NA	NA	NA	NA	NA	NA	NA	NA	NA	NA
A0A087X0I2	0.0125982	0.0150348	0.00901515	0.00279717	0.0119048	0.0147041	0.0289328	0.0085127	0.00399582	0.00938847	0.00286721	0.00356297	0.00667683	NA	0.0121007	0.0173213	0.00417782	NA	0.0139588	0.00529053	0.00373529	0.00283499	0.0129813	0.00797028	NA	0.00201361	0.0173715	0.00749653	NA	0.0164825	0.0156176	0	0.00214109	NA	0.00505487	0.00777502	0.00209089	0.00679804	0.0164118	0.00413393	0.00669978	0.00254277	NA	0	0.00383917	0.0190559	0.00164074	0.00183368	0.00845509
P0CG39	NA	NA	0.00229421	NA	NA	NA	NA	NA	NA	NA	NA	NA	NA	NA	NA	NA	NA	NA	NA	NA	NA	NA	NA	NA	NA	0.00175568	NA	0.00258073	NA	NA	NA	NA	NA	NA	NA	NA	NA	NA	NA	NA	NA	NA	NA	NA	NA	NA	NA	NA	NA
A0A5C2GNF4	0.0163228	NA	NA	NA	NA	NA	NA	NA	NA	NA	NA	0.0373263	NA	NA	NA	NA	NA	NA	NA	NA	NA	NA	NA	NA	NA	0.0279198	NA	NA	NA	NA	NA	NA	NA	0.0714286	NA	0.0222144	NA	0.00508697	NA	NA	NA	NA	NA	NA	NA	NA	NA	NA	NA
A0A193CHR5	NA	NA	0.0214067	0.00816521	0.00480559	NA	NA	0.00262029	0.0166702	NA	0.0115741	0.0302035	NA	NA	NA	NA	NA	NA	NA	0.0119136	0.0275229	0.0111778	0.00974408	0.00656073	NA	0.0134476	NA	NA	0.00764526	NA	NA	NA	NA	NA	NA	NA	NA	0.00196012	0.0164542	NA	NA	NA	NA	NA	NA	0.00899097	NA	NA	0.0125663
E7EUT5	0.00463213	NA	0.0045045	NA	NA	NA	NA	NA	NA	NA	NA	NA	NA	NA	NA	NA	NA	NA	NA	NA	NA	NA	NA	NA	NA	0.00528213	0.0321088	0.0100298	0.0045045	NA	NA	NA	NA	NA	0.00474569	0.00924597	NA	0.0125112	0.00461648	NA	0.00506919	NA	NA	NA	NA	NA	NA	NA	NA
A0A0D9SG04	NA	NA	NA	NA	0.00292359	NA	NA	NA	NA	NA	NA	NA	NA	NA	0.00235773	0.00320102	NA	NA	NA	NA	0.00232558	0.00291441	NA	NA	NA	0.00254525	0.0021766	0.00282446	0.000930233	NA	NA	NA	NA	NA	NA	NA	NA	0.00059624	NA	NA	0.00314054	NA	NA	0.00162189	NA	NA	NA	NA	0.00283147
B1AKG0	0.0118073	NA	NA	NA	NA	0.0113125	0.00304818	NA	0.00288237	NA	NA	NA	NA	NA	0.0144475	0.0146749	NA	0.00467675	NA	0.0065918	NA	NA	NA	0.00363005	NA	0.0120559	NA	NA	NA	NA	0.0079932	NA	NA	NA	0.0154418	0.00284163	0.00300215	NA	NA	NA	NA	0.0102645	NA	NA	0.00181091	NA	NA	NA	NA
A0A5C2GN57	NA	NA	0.0284553	NA	0.0447155	0.0292137	0.0390564	NA	NA	NA	NA	NA	NA	NA	0.022078	NA	NA	NA	0.0199736	NA	NA	NA	NA	0.0174419	NA	0.0286008	0.0285346	NA	0.0406504	0.0585366	0.0307127	NA	NA	NA	0.00856538	0.0182049	NA	NA	NA	NA	0.0152488	NA	NA	NA	0.0261037	0.033464	NA	0.0161006	NA
A0A0D3S2Q0	0.0756128	0.218889	0.102941	NA	0.138655	0.0704566	0.0706461	0.168007	NA	0.176887	0.166973	0	0.186042	0.185329	0.0798704	0.134945	NA	NA	0.198708	0.152775	0.102941	0.122862	NA	0.0788735	NA	0.0344892	0.120433	0.267908	0.0441176	NA	0.0555539	NA	0.16625	NA	0.0929596	0.131718	0.0521845	0.0565551	0.0602858	NA	0.0661977	0.138207	NA	NA	0.0314779	0.201768	0.0955488	0.0776615	0.0895245
A0A5C2FTV3	NA	NA	NA	NA	NA	NA	NA	NA	NA	NA	NA	NA	NA	NA	NA	NA	NA	NA	NA	NA	NA	NA	NA	NA	NA	0.00678607	NA	NA	NA	NA	NA	NA	NA	NA	NA	NA	NA	NA	NA	NA	NA	NA	NA	NA	NA	NA	NA	NA	NA
A0A5C2G3M2	NA	NA	NA	NA	NA	NA	NA	NA	NA	NA	NA	NA	NA	NA	NA	NA	NA	NA	NA	NA	NA	NA	NA	NA	NA	0.0182677	NA	NA	NA	NA	NA	NA	NA	NA	NA	NA	NA	NA	NA	NA	NA	NA	NA	NA	NA	NA	NA	NA	NA
A0A5C2FU64	NA	NA	NA	NA	NA	0.00591001	NA	NA	NA	NA	NA	NA	NA	NA	NA	NA	NA	NA	NA	NA	NA	NA	NA	NA	NA	0.0068575	NA	NA	NA	NA	NA	NA	NA	NA	NA	NA	NA	0.00632525	NA	NA	NA	NA	NA	NA	NA	NA	NA	NA	NA
A0A4E0VZZ8	NA	0.00799825	0.00244094	NA	0.00734674	NA	0.00908524	0.00376413	NA	0.0162725	0.0146003	0.00374733	0.010853	0.00596251	NA	0.00286797	NA	0.0108817	0.00735101	NA	NA	NA	NA	NA	NA	0.00937538	NA	NA	0.00436332	NA	NA	0.00559881	NA	NA	NA	0.0137347	NA	NA	0.00857412	0.0149912	NA	NA	NA	NA	NA	0.00450139	NA	NA	0.00656245
P02763	0.0885823	0.197069	0.378517	0.18621	0.114494	0.399231	0.193772	0.229141	0.21335	0.159444	0.389247	0.39309	0.208683	0.261294	0.380945	0.487126	0.355484	0.0619012	0.353438	0.261022	0.451636	0.286924	0.430981	0.29365	0.126947	0.195703	0.171493	0.425338	0.337422	0.300714	0.274199	0.0779344	0.138003	0.267187	0.524481	0.383986	0.338908	0.35001	0.185538	0.178007	0.452727	0.566967	0.550292	0.252684	0.171916	0.295361	0.357391	0.175886	0.170156
A0A5C2G3V5	NA	NA	NA	NA	NA	0.0197523	NA	NA	NA	NA	NA	0.0219398	NA	NA	NA	NA	NA	NA	NA	NA	NA	NA	NA	NA	NA	0.0191552	0.019013	NA	NA	NA	NA	NA	NA	NA	NA	NA	NA	NA	NA	NA	NA	NA	NA	NA	NA	NA	NA	NA	NA
P36955	0.0169873	0.0121727	NA	0.0104007	NA	0.00950344	0.0136409	NA	0.00937802	NA	NA	NA	0.016562	NA	0.0115679	0.0232675	NA	NA	0.0128033	NA	0.0148576	0.0117038	0.0210786	0.0137049	NA	0.0225046	0.0202631	0.0248234	0.024952	NA	0.0157878	NA	0.0142308	NA	NA	0.0158977	0.0192759	NA	0.0191968	NA	0.0183067	0.0155486	NA	NA	0.0146169	NA	NA	NA	0.0137106
A0A5C2GDT8	0.00566575	0.0063083	NA	0.00294217	0.00865801	NA	0.00330849	NA	NA	NA	NA	0.00323906	0.00697016	NA	0.0102596	0.0110595	NA	NA	0.0177657	0.00715474	NA	0.00431541	NA	0.0177302	NA	0.0113064	NA	NA	0.00826446	NA	NA	NA	NA	NA	NA	NA	NA	0.0176573	0.00846991	NA	0.018601	NA	NA	NA	NA	NA	NA	NA	NA
A0A0C4DGL8	NA	NA	NA	0.0296077	0.0865768	NA	NA	NA	0.00428549	NA	0.0483999	0.0277676	NA	0.0316034	NA	NA	0.0195358	0.0191218	0.00556245	NA	NA	NA	0.00400794	NA	0	0.0628372	NA	0.0784589	0.00327942	0.0667693	0.00548385	0.180126	0.024263	0.21407	0.0429973	NA	0.00265087	0.0986373	0.0435547	0.0789004	0.00556782	0.0362935	0.268279	0.110643	NA	NA	0.00245182	NA	NA
H7C5N5	0.0282689	NA	NA	NA	NA	NA	0.029747	0.0189444	0.0310474	0.0264579	0.032939	NA	0.0374251	0.018546	0.0300997	0.0210259	0.0501305	NA	0.0294369	0.0245275	0.0352536	0.033517	0.0383421	0.0310168	NA	0.019221	NA	NA	0.0257316	NA	0.0469914	NA	NA	NA	0.0232506	0.0355299	0.0469001	0.029469	0.0315185	0.0193555	0.0171429	NA	NA	NA	0.0376278	0.017046	0.02311	NA	0.0349453
A0A5C2GTE6	NA	NA	NA	NA	NA	NA	NA	NA	NA	NA	NA	NA	NA	NA	NA	NA	NA	NA	NA	NA	NA	NA	NA	NA	NA	0.0211766	NA	NA	NA	NA	NA	NA	NA	NA	NA	NA	NA	NA	NA	NA	NA	NA	NA	NA	NA	NA	NA	NA	NA
A0A5C2FZT8	NA	0.0176147	NA	NA	NA	NA	NA	NA	NA	NA	NA	NA	NA	NA	NA	NA	NA	NA	NA	NA	NA	NA	NA	NA	NA	0.0180405	NA	NA	NA	NA	0.0193726	NA	NA	NA	NA	NA	NA	NA	NA	NA	NA	NA	NA	NA	NA	NA	NA	NA	NA
P02647	0.170458	0.26147	0.234707	0.199255	0.198455	0.190034	0.154187	0.24032	0.224676	0.201593	0.3976	0.250934	0.201118	0.255592	0.192868	0.251712	0.186509	0.0537845	0.204159	0.224439	0.163199	0.222129	0.197508	0.209849	0.0475457	0.19618	0.137445	0.167192	0.148763	0.191279	0.12675	0.12041	0.244677	0.108501	0.152545	0.132904	0.145045	0.111605	0.142123	0.0855679	0.123091	0.174019	0.204793	0.17088	0.148725	0.180663	0.150211	0.163374	0.141905
E1A689	0.00158449	NA	0.00141243	0.00137135	0.000807103	0.000645943	0.00357792	NA	0.0013853	NA	NA	0.00259657	0.00192221	NA	0.000846818	0.000795321	NA	NA	NA	0.00225101	NA	NA	0.000691626	NA	NA	0.00130493	0.00267894	NA	0.00160503	NA	NA	NA	0.000870954	0.00521752	0.000649333	0.00434679	NA	0.000855928	0.000868525	NA	0.000780296	0.00339942	NA	NA	NA	NA	0.00111236	NA	NA
A0A384MDV8	0.0276576	0.0169755	0.0225496	0.0453437	0.00771309	0.0120184	0.0150158	0.0278011	0.0382837	0.0202946	0.00918923	0.0405144	0.016137	0.0331533	0.0234321	0.017215	0.017771	0.0110854	0.0331152	0.0189026	0.0179328	0.0298056	0.0292406	0.0314397	NA	0.0240477	0.0091	0.0487144	0.0192241	0.0138369	0.012208	0.00316867	NA	0.0120321	0.0230621	0.0388304	0.0272684	0.0231639	0.0168668	0.0338123	0.0310875	0.0112324	NA	0.0406104	0.0208675	0.0256417	0.0411485	0.0395508	0.0238685
A0A5C2FXX3	0.0870129	0.067523	0.0589744	0.0328618	0.0725275	0.119776	NA	NA	0.0524148	NA	NA	0.0217067	0.0291943	0.0646274	0.0501341	0.119115	0.0912279	NA	0.0535445	0.0799129	NA	0.0642665	NA	NA	NA	0.0992228	0.0719951	NA	0.0461538	NA	0.0968632	NA	0.0760912	NA	NA	0.0430617	0.0909883	0.0591654	0.0157671	NA	0.0519397	NA	NA	NA	0.0493962	0.0633241	NA	0.0253893	0.0749251
P06331	NA	NA	NA	NA	NA	NA	NA	NA	NA	NA	NA	NA	NA	NA	NA	NA	NA	NA	NA	NA	NA	NA	NA	NA	NA	0.00263217	NA	0.00477083	NA	NA	NA	NA	NA	NA	NA	0.00654739	NA	NA	NA	NA	NA	NA	NA	NA	NA	NA	NA	NA	NA
S6AWD9	NA	NA	NA	NA	NA	0.0533745	NA	NA	NA	NA	0.050146	NA	NA	0.0632107	NA	NA	NA	NA	NA	NA	NA	NA	NA	NA	NA	0.0258836	NA	NA	NA	NA	NA	NA	NA	NA	0.0611721	NA	NA	NA	NA	NA	NA	NA	NA	NA	NA	NA	NA	0.0382299	NA
A0A087X1N7	8.68e-05	NA	NA	NA	NA	NA	NA	NA	0.000132669	NA	NA	NA	NA	9.82e-05	6.34e-05	NA	NA	NA	0.000167419	0.000212385	NA	NA	0.000136486	NA	NA	0.000205485	NA	NA	NA	NA	NA	0.000207626	NA	NA	NA	0.00026159	NA	0.000149756	NA	NA	NA	NA	NA	NA	NA	NA	NA	NA	NA
A0A0X9UWK7	NA	NA	NA	0.00250119	NA	NA	NA	NA	NA	NA	NA	NA	NA	NA	0.00127194	NA	NA	NA	NA	NA	NA	NA	NA	0.00146541	NA	0.00665428	0.00684965	NA	NA	NA	NA	NA	NA	NA	0.00863559	NA	NA	NA	0.00420024	NA	NA	NA	NA	NA	NA	NA	NA	NA	NA
Q05CV2	NA	0.0248903	NA	NA	0.00976043	NA	NA	NA	NA	NA	NA	NA	NA	NA	NA	0.0142488	NA	NA	0.00762965	NA	0.0175983	NA	0.00659692	NA	NA	0.0194225	NA	0.0095552	0.00310559	NA	NA	NA	0.0131657	NA	NA	NA	NA	NA	0.0201577	NA	NA	NA	NA	NA	NA	NA	NA	NA	NA
E7ETH0	0.00574401	0.00553119	0.00206824	0.00232951	NA	0.00235068	0.00181308	0.00827859	0.00337993	0.00412696	NA	0	0.00439265	0.00126835	0.00901919	0.0103551	0.0022201	NA	0.00786278	0.00222181	0.0062651	0.00641896	0.00641367	0.00201266	NA	0.00269082	0.00900754	0.00502381	0.00354878	NA	0.001901	NA	NA	NA	0.00381718	0.0030424	0.0114285	0.00348347	0.00665292	0.00171095	0.00596561	NA	0.00342189	0.00315857	0.004524	0.00372832	0.00222332	NA	0.00459516
P51884	0.0139829	0.0173909	0.00472813	0.0148335	0.00557244	0.00637108	0.00972427	0.0175939	0.0145648	0.00710892	0.0137938	0.014593	0.010991	0.020855	0.0131607	0.0234768	0.00960266	NA	0.0170296	NA	0.0100811	0.0121592	NA	0.013884	NA	0.013653	0.0138288	0.00646019	0.00531915	NA	0.00669799	NA	0.00751661	NA	0.00560395	0.00959471	0.00349541	NA	0.00363425	NA	0.0113068	0.0071414	NA	NA	0.012967	NA	NA	NA	0.0123768
P02787	0.0212564	0.0103425	0.0222359	0.0169917	0.0190333	0.0217921	0.0305952	0.0135296	0.019994	0.0198574	0.0606382	0.0327257	NA	0.0149094	0.0162529	NA	0.0211971	0.0160657	NA	0.0290196	NA	0.0516667	0.0643451	0.0193073	0.0247095	0.00940178	0.0208606	0.0268927	0.0203012	0.0457711	0.0259433	0.052414	0.0294923	0.0076655	0.0152959	0.0240914	0.0209823	0.01502	NA	0.0118773	0.0274007	0.0104108	0.023525	NA	0.0385809	0.0259883	0.0384794	NA	0.0369625
P01008	0.0162805	0.0077734	0.0115695	0.0183975	0.006284	0.0104812	0.00474526	0.00849252	0.0100193	0.0115307	0.0175844	0.00973782	0.0164274	0.00454772	0.0126119	0.0101313	0.00766001	0.00900141	0.00924615	0.0270863	0.0187772	0.0322297	0.042182	0.00694804	NA	0.0189361	0.0157905	0.0148283	0.0120028	0.00912562	0.0134604	0.00905528	0.0333605	0.012931	0.00831262	0.00794534	0.0145629	0.0162805	0.00355642	0.0177309	0.0162768	0.0218487	0.0130268	0.0107271	0.00422262	0.00400661	0.00438529	0.00616494	0.00382666
A0A5C2G689	NA	NA	NA	NA	NA	NA	NA	NA	NA	NA	NA	NA	NA	NA	NA	NA	NA	NA	NA	0.0104725	NA	NA	NA	NA	NA	0.00945671	NA	NA	NA	NA	0.00507751	NA	NA	NA	NA	NA	NA	NA	NA	NA	NA	NA	NA	NA	NA	NA	NA	NA	NA
A0A5C2G1A8	NA	NA	0.0137615	NA	NA	NA	NA	NA	NA	NA	NA	NA	NA	NA	NA	NA	NA	NA	NA	NA	NA	NA	NA	NA	NA	0.0109316	0.021587	NA	NA	NA	NA	NA	NA	NA	NA	NA	NA	NA	NA	NA	NA	NA	NA	NA	NA	NA	NA	NA	NA
Q8NBH6	NA	NA	NA	NA	NA	NA	NA	NA	NA	NA	NA	NA	NA	NA	NA	NA	NA	NA	NA	NA	NA	NA	NA	NA	NA	0.00209399	NA	NA	NA	NA	NA	NA	NA	NA	NA	NA	NA	NA	NA	NA	NA	NA	NA	NA	NA	NA	NA	NA	NA
A0A5C2FTI7	0.0111463	NA	NA	NA	NA	NA	NA	0.0107853	0.0243933	NA	NA	0.0160333	0.0407319	NA	0.0101045	0.0260689	NA	NA	0.0307094	0.0180453	NA	NA	0.0144832	0.0303384	NA	0.021518	NA	NA	0.0272727	NA	0.029059	NA	NA	NA	NA	NA	0.00537658	0.0383064	0.0143804	NA	NA	NA	NA	NA	NA	0.0436553	NA	NA	NA
A0A0G2JIE7	0.00215599	0.00115886	NA	0.00144131	NA	NA	0.00324152	NA	NA	NA	NA	NA	NA	NA	NA	NA	NA	NA	0.00186494	NA	NA	0.00264254	NA	0.00235237	NA	0.003165	0.00355239	NA	0.00551313	NA	0.00390852	NA	NA	0.00491614	NA	0.00706362	0.00119721	0.00194623	0.00207461	0.00265532	0.00317301	NA	NA	0.00117647	0.00964092	0.00277737	NA	0.00668141	0.00184848
Q8N5F4	0.00513666	NA	0.00407268	NA	0.00596443	0.00788002	NA	0.00501072	0.0112071	0.00215818	0.0027666	NA	NA	0.00345459	NA	0.0105648	0.00638377	NA	0.00461795	0.0113911	0.00740132	0.010993	0.00190569	0.00441069	NA	0.0102863	0.00769684	0.0049939	0.0109649	0.012688	0.0110458	0.00259886	NA	NA	0.017328	0.00631355	0.00233457	0.00843366	0.0202275	0.00662768	0.00925461	0.00441639	0.00552305	0.00458824	0.0088014	0.0065647	0.0112207	0.00434292	0.0240303
A0A2U8J8W0	0.0078699	NA	NA	NA	NA	NA	0.00350141	0.00499612	NA	NA	NA	0.00399925	NA	NA	NA	NA	0.014522	NA	NA	0.0132509	NA	NA	NA	NA	NA	0.0102563	NA	NA	0.0170068	0.0137755	NA	NA	0.00720981	NA	NA	NA	0.0120699	NA	0.00298793	0.0048186	NA	0.00608882	NA	NA	NA	NA	0.00331496	NA	NA
A8MUI2	NA	NA	NA	NA	NA	NA	NA	NA	NA	NA	NA	NA	NA	NA	NA	NA	NA	NA	NA	NA	NA	NA	NA	NA	NA	0.0192235	NA	NA	NA	NA	NA	NA	NA	NA	NA	NA	NA	NA	NA	NA	NA	NA	NA	NA	NA	NA	NA	NA	NA
A0A5C2GT39	NA	NA	NA	NA	0.0174603	NA	NA	NA	NA	NA	NA	NA	NA	NA	NA	NA	NA	NA	NA	NA	NA	NA	NA	NA	NA	0.0195439	NA	NA	NA	NA	NA	NA	NA	NA	NA	NA	NA	NA	NA	NA	NA	NA	NA	NA	NA	NA	NA	NA	NA
A0A0A0MSV6	0.040321	NA	0.0313102	0.0637924	0.0181668	0.0173087	0.0173552	0.0264149	0.0295402	0.0194888	0.0291693	NA	0.0408288	0.024282	0.0188365	0.0198907	NA	NA	0.00946724	0.0212678	0.0317919	0.0261586	0.0329477	0.0321391	NA	0.0547906	0.0754024	NA	0.026975	0.0130058	NA	NA	0.0449258	NA	0.0274043	0.0409874	0.0136745	0.0370496	0.0256708	0.0291158	0.0233095	0.00840732	NA	NA	0.0309321	0.0317231	0.0300454	0.0343417	0.0316699
A0A075B6S9	NA	0.00506466	NA	NA	NA	NA	0.024346	NA	NA	NA	NA	NA	NA	NA	NA	NA	NA	NA	NA	NA	NA	NA	NA	NA	NA	0.0300675	NA	0.0103805	NA	NA	NA	NA	NA	NA	NA	0.00334165	NA	NA	NA	NA	0.00977114	NA	NA	NA	NA	NA	NA	NA	NA
A0A087WU08	0.0562408	0.0664094	0.14295	0.104689	0.0712351	0.0884471	0.113564	0.180895	0.176012	0.135325	0.0666224	0.0289287	0.04992	0.0939995	0.0894443	0.0912579	0.0521349	0.0271361	0.0984037	0.154229	0.0580648	0.136416	0.165885	0.0317707	0.0513956	0.0380258	0.0211215	NA	0.155327	0.0526836	0.193796	0.253089	0.0372543	0.0701923	0.0834205	0.0741345	0.0476737	0.166705	0.0397633	0.138477	0.146591	0.0311888	0.103968	0.0484631	0.0486725	0.152453	0.0470653	0.0885092	0.126869
P02741	NA	NA	NA	NA	NA	NA	NA	NA	NA	NA	NA	NA	NA	NA	NA	NA	NA	NA	NA	NA	NA	NA	NA	NA	NA	0.0443227	0.0156686	0.0564786	0.107402	0.0535714	NA	NA	NA	0.0133929	0.0718039	0.0691422	0.120239	NA	0.0213512	0.106982	0.079713	NA	NA	NA	0.085843	0.0781971	NA	NA	0.0643191
P02760	0.0167658	0.0148766	0.0104233	NA	0.010102	0.0162503	0.0134502	0.0244015	0.0160233	0.0164394	0.0407174	NA	0.0147737	0.0251158	0.0371234	0.018386	0.0188248	0.00877448	0.0141778	0.0344686	0.0387366	0.0131271	0.0213545	0.0156796	NA	0.0335703	0.0209312	0.050293	0.0421062	NA	0.0237014	0	0.0228791	0.00476191	0.0233974	0.0128843	0.0151768	0.0171261	0.0182376	0.0205022	0.0197682	0.0179011	NA	NA	0.0203372	0.0188744	0.0187111	0.0250777	0.0178443
P02750	0.0111448	0.0113486	0.0140123	0.00725191	0.00582011	0.0360211	0.0126029	0.016618	0.0191718	NA	0.0159643	NA	0.00624733	0.030518	0.0123907	0.0219713	0.0184883	NA	0.0146343	0.0173946	0.00708113	0.00470593	0.0173084	0.0208718	NA	0.0238525	0.0151331	0.0355566	NA	0.0155556	NA	0.0263351	NA	NA	0.0282863	0.0154859	0.0590322	0.00672611	0.0358582	0.0364769	0.0233427	0.0214766	0.00349793	0.00968628	0.0349451	NA	0.0246829	0.0272315	0.0451939
P02790	0.083008	0.0632353	0.0613939	0.0448458	0.0372667	0.0697128	0.0629896	0.0875244	0.0806526	0.0732195	0.0851656	0.0683924	0.0885602	0.0667829	0.096106	0.075394	0.0755581	0.0917584	0.099786	0.0930109	0.0672804	0.0695856	0.0847243	0.0847601	0.00610323	0.0454698	0.0471296	0.0880633	0.0595589	0.046867	0.0753285	0.0331473	0.108004	0.0692393	0.104112	0.0854478	0.095305	0.093419	0.070423	0.0562441	0.0823059	0.0719109	0.0651358	0.0993524	0.103615	0.0948923	0.0769309	0.0930664	0.0709961
Q6N091	0.0357602	0.0254969	0.0285509	0.0566716	0.0403079	0.0278442	NA	0.0317998	0.0260138	0.0187974	NA	0.0430608	0.0232164	NA	0.0361947	0.0201167	0.0348179	NA	NA	NA	0.0131102	0.0167255	NA	0.0237573	NA	0.0589176	0.0402929	0.0334068	0.0354977	NA	NA	0.0277689	NA	NA	0.0326391	0.0444294	0.0259015	0.0232839	0.0406565	0.0342439	0.0246595	0.0235014	NA	0.0257427	0.0311761	0.0245177	0.0373011	0.0464695	0.0284848
P00747	0.0105572	0.00973506	0.0105932	0.00957324	0.0107257	0.0110293	0.011643	0.0111086	0.01551	0.0112805	0.00731604	0.0163013	0.0155875	0.0118734	0.0110157	0.0142498	0.0125665	0.0165578	0.00856544	0.0105953	0.0128916	0.0132439	0.0106689	0.0108878	0.00718229	0.0103547	0.0144449	0.0167077	0.00933837	0.0279437	0.0157527	0.00771057	0.0163283	0.0130127	0.00825327	0.0133502	0.0122985	0.0107654	0.0120112	0.0116691	0.0108387	0.0117521	0.0127298	0.0163234	0.018558	0.0122476	0.015638	0.0113885	0.0126564
A0A075B6H9	NA	NA	NA	0.00565084	NA	NA	0.0148269	NA	NA	0.0134998	0.00622998	0.00725789	NA	NA	NA	NA	NA	NA	NA	NA	NA	NA	NA	NA	NA	0.00542885	NA	NA	NA	NA	0.0124368	NA	NA	0.00823045	NA	NA	NA	NA	0.0506103	NA	NA	NA	NA	NA	NA	0.00564618	NA	NA	NA
P01599	NA	0.00125247	0.00487805	NA	NA	NA	NA	NA	NA	NA	NA	NA	0.00385696	NA	0.00813494	NA	NA	0.00561781	NA	NA	NA	NA	0.0129525	NA	NA	0.00410359	NA	0.00740013	NA	NA	NA	NA	NA	NA	NA	NA	NA	NA	NA	NA	NA	NA	NA	NA	NA	NA	NA	NA	NA
A0A5C2GH80	NA	NA	NA	NA	NA	NA	NA	NA	NA	NA	NA	NA	NA	NA	NA	NA	NA	NA	NA	0.0150998	NA	NA	NA	NA	NA	0.00984769	NA	NA	NA	NA	NA	0.02067	NA	NA	NA	NA	NA	NA	NA	NA	NA	NA	NA	NA	NA	NA	NA	NA	NA
C9JV77	0.0323999	0.0275896	0.0531111	0.0657194	0.052181	0.0573555	0.0629675	0.0675044	0.0873989	0.0506485	0.132216	0.0651647	0.0405279	0.0623639	0.0646499	0.0555368	0.0849548	0.0312151	0.128431	0.0629175	0.0397012	0.101403	0.122176	0.0780711	0.0484531	0.0145592	0.0388813	0.016997	0.0239519	0.032365	0.0196825	0.0135696	0.0612901	0.0343511	0.0275082	0.0237252	0.0144846	0.0187558	0.0307587	0.0330893	0.0171811	0.00858331	0.0396521	0.0428119	0.0248435	0.0171939	0.0252802	0.0173849	0.0327065
J3QLI0	0.0309479	0.0533404	0.0383709	0.0507266	NA	0.0389748	0.0512801	0.0571272	0.0261637	0.0470023	NA	0.0438397	0.0285548	NA	0.0451721	0.0636851	0.0294232	NA	0.0239896	0.0326501	0.0405714	0.0563275	0.0213658	0.0568861	NA	0.0475128	0.0427418	NA	0.0437561	NA	0.0703475	NA	0.0562739	NA	0.0523305	0.0447026	0.0508181	0.0392104	0.0624737	0.0307619	NA	0.0316494	0.016865	0.0835985	0.0530755	0.0527902	NA	NA	0.0644906
A0A5C2FTN4	NA	NA	NA	NA	NA	0.0055452	NA	NA	NA	NA	NA	NA	NA	NA	NA	NA	NA	NA	NA	NA	0.00493827	NA	NA	0.00993222	NA	0.0217154	NA	NA	NA	NA	NA	NA	NA	NA	0.01951	NA	NA	NA	NA	NA	0.01042	NA	NA	NA	NA	NA	NA	NA	NA
A0A0J9YWQ3	0.0410387	0.0330172	0.0451389	0.0431519	0.0595238	0.0451433	0.0402349	0.0523827	0.0571173	0.0416827	0.0340083	0.0489908	0.0440863	0.0601122	0.0354536	0.0574614	NA	NA	0.036352	0.0520582	0.042298	0.0584579	0.0523006	0.0365299	NA	0.0655834	0.0557223	0.0737863	0.0305135	0.0852273	0.0601787	0.0538673	0.0460382	0.0159091	0.0320015	0.0247387	0.0908822	0.0598875	0.0355854	0.0305275	0.0412064	0.0447528	0.0323053	NA	0.0335804	0.0468725	0.0443937	0.0560104	0.0337405
A0A5C2FVW2	NA	0.0109514	NA	NA	NA	NA	NA	NA	NA	NA	NA	0.0117696	NA	NA	NA	NA	0.011274	NA	NA	0.0125713	NA	0.0101363	NA	NA	NA	0.0111409	NA	NA	NA	NA	NA	NA	NA	NA	NA	NA	NA	NA	NA	NA	NA	NA	NA	NA	NA	NA	NA	NA	NA
A0A5C2FWR3	NA	NA	NA	NA	NA	NA	NA	NA	NA	NA	NA	NA	NA	NA	NA	NA	NA	NA	NA	NA	NA	NA	NA	NA	NA	0.0106603	NA	NA	NA	NA	NA	NA	NA	NA	NA	NA	NA	NA	NA	NA	NA	NA	NA	NA	0.00972955	NA	NA	NA	NA
P0DJI9	NA	NA	NA	NA	NA	NA	NA	NA	NA	NA	NA	NA	NA	NA	NA	NA	NA	NA	NA	NA	NA	NA	NA	NA	NA	0.067027	0.0349029	0.0725844	0.163553	0.132045	NA	NA	NA	NA	0.0811155	NA	0.183097	0.0486681	0.143254	0.270991	0.11593	NA	NA	NA	0.0402822	0.0873891	NA	NA	NA
K7ERI9	0.181752	0.172631	0.0782308	0.0836193	NA	0.173379	0.1725	0.230925	0.284228	0.170289	0.450224	0.312174	NA	0.351655	0.298926	0.342299	NA	NA	0.273085	0.219954	0.261582	0.342675	0.341273	0.154903	NA	0.114763	NA	0.0678405	0.075969	0.223123	NA	NA	0.38098	NA	0.0986845	0.125413	0.18843	0.188313	0.14499	NA	NA	0.184996	0.126292	NA	0.189842	NA	0.136746	NA	0.108068
A0A286YEY1	0.0311646	0.0193493	NA	0.113331	0.035703	0.0520032	0.0521672	0.0485607	0.054058	0.0474464	NA	0.0631025	0.0348292	NA	0.0627961	0.0294585	0.0545737	0.0325439	0.0168068	0.0159582	0.0304533	0.0273939	0.0487363	0.0502801	0.0334071	0.0568722	0.0332524	0.0390191	0.0231692	0.0358599	0.0227859	0.0321164	0.0203976	0.0700835	0.035461	NA	0.0365685	0.0510331	0.0560419	0.0451574	0.0340491	0.0369363	0.00846608	0.0231573	0.0321798	0.0611947	0.0280699	NA	0.0364575
D3DQX7	NA	NA	NA	0.0160493	NA	0.0256897	NA	NA	NA	NA	0.0390651	NA	0.0345651	NA	NA	0.0219377	NA	NA	NA	NA	NA	NA	0.0304702	NA	NA	0.128552	0.114032	0.167267	0.31677	0.260984	0.0835788	NA	NA	0.0368852	0.169568	0.0925974	0.100007	NA	0.250841	0.409747	0.25343	NA	NA	0.0285825	0.152073	0.162465	0.0758367	0.125712	0.0649309
A0A2R8YEA7	0.0104798	NA	NA	NA	NA	NA	NA	NA	NA	NA	NA	NA	NA	NA	NA	NA	NA	NA	0.00260801	NA	NA	NA	NA	NA	NA	0.007469	NA	NA	NA	NA	NA	0.00905794	NA	NA	NA	NA	0.00251135	NA	0.00456944	NA	0.00286716	NA	NA	NA	NA	0.0043695	NA	0.00280307	NA
P0DOX5	0.00266408	0.00235203	0.00259067	NA	0.00271404	0.00206867	0.00311136	0.00197314	NA	0.00611163	0.00256572	0.00304606	0.0383157	0.00316254	0.00140704	NA	NA	0.0278478	0.00159116	NA	NA	NA	0.00550313	NA	NA	0.00253159	0.00303088	0.00137656	0.00259067	0.000777202	NA	NA	0.00156897	0.00111029	0.00363918	0.00870158	0.00175107	0.00110701	0.00398261	NA	0.0068027	0.00377919	NA	NA	0.00646956	NA	NA	NA	NA
P04196	0.0324943	0.0376153	0.0392726	0.0189182	0.0575603	0.0263587	0.0465985	0.032567	0.0458146	0.0278122	0.0363221	0.0538808	0.0210226	0.0638992	0.0340957	0.0361469	0.0272653	0.0249366	0.0410848	0.0349914	0.0334052	0.0293591	0.0433781	0.0272652	0	0.0222205	0.0343126	0.00979037	0.0145809	0.0291185	0.0174603	0	0.0208652	0.0206612	0.0143032	0.0223826	0.0204218	0.0215166	0.0292985	0.02278	0.015069	0.0182392	0.0316548	0.0247078	0.029012	0.0165451	0.0338248	0.0170724	0.0333292
A0A0A0MTS7	1.56e-05	NA	0	8.12e-06	NA	NA	NA	NA	NA	NA	NA	0	NA	NA	NA	NA	NA	NA	NA	NA	NA	NA	NA	NA	NA	0	NA	1.45e-05	NA	NA	NA	NA	NA	0	NA	NA	NA	NA	NA	NA	NA	NA	NA	NA	6.51e-06	NA	NA	NA	NA
H6VRG1	0.00261136	NA	0.0132563	NA	0.00293615	0.00469974	NA	0.0121673	0.0108218	NA	NA	NA	NA	NA	NA	NA	NA	NA	0.0125841	NA	NA	NA	NA	0.000481022	NA	0.00667586	0.00936211	0.0125296	0.0234186	0.00269058	NA	NA	0.0108557	0.00336323	0.0151378	0.00952129	0.00397819	0.0291987	0.0139137	NA	0.0353282	0.0164906	NA	NA	NA	0.00410171	NA	NA	0.0106693
P02671	0.0302113	0.023561	0.0241654	0.0494979	0.0396797	0.0310835	0.0412163	0.0360586	0.0585793	0.070466	0.0558519	0.0675038	0.0598879	0.0451392	0.0407697	0.0375434	0.0459138	0.0320666	0.062907	0.0515421	0.0536312	0.0512815	0.0489195	0.0434876	0.0792533	0.0617764	0.0318409	0.0510839	0.0464386	0.0695708	0.0352825	0.0911129	0.0603585	0.0502477	0.0310674	0.0436183	0.0405694	0.056109	0.0302149	0.0577276	0.0603527	0.0925515	0.0958408	0.0814694	0.0368493	0.0558287	0.0500308	0.0408056	0.0488237
P0DOX4	NA	NA	NA	NA	0.000518281	0.00316032	NA	NA	NA	NA	NA	NA	NA	NA	NA	NA	NA	NA	NA	NA	NA	NA	NA	NA	NA	0.000773505	NA	NA	NA	NA	NA	NA	NA	NA	NA	0.00147705	NA	NA	NA	NA	NA	NA	NA	NA	NA	0.0012067	NA	NA	NA
O43866	0.0312897	0.0188401	0.0409871	0.0249965	0.0355695	0.0230202	0.0218245	0.0225054	0.0113182	0.0225259	NA	0.023176	0.0130406	0.0134034	0.0409406	0.025854	0.0253262	0.0171191	0.0191588	0.0241537	0.0130295	0.0296617	0.0134899	0.0165334	NA	0.0265756	0.0262912	0.00752234	0.0115468	0.0316433	0.0214884	0.0380347	0.0101051	NA	0.0104998	0.0134864	0.0337204	0.0286865	0.0125648	0.0116992	0.0198032	0.0161775	NA	0.0181618	0.0232453	0.0455253	0.025736	0.0227068	0.0326238
D6RD17	0.0373684	0.046768	0.0254098	0.061571	0.031128	0.0490886	0.0200984	0.0136563	0.0275381	0.0246481	NA	0.0827221	NA	NA	0.0337594	0.0148863	NA	NA	0.0352402	0.078057	0.0136612	0.0206869	0.0116077	0.0505566	NA	0.0649594	0.038358	0.00970617	0.0554645	0.0354098	0.0323407	NA	0.0144787	0.122951	0.052821	0.0569744	0.0687571	0.0546391	0.0378022	0.0317395	0.0782196	0.0685965	0.0438675	0.0809837	0.0323853	0.0536063	0.0301788	0.0505012	0.0951406
Q6GMX3	NA	NA	NA	NA	NA	NA	NA	NA	NA	NA	NA	NA	NA	0.0153758	NA	0.0087281	NA	NA	NA	NA	NA	NA	NA	NA	NA	0.00889636	NA	NA	NA	0.0923741	NA	NA	NA	NA	NA	NA	NA	NA	NA	NA	NA	NA	NA	NA	NA	NA	0.0328788	NA	NA
A0A5C2G5K6	NA	NA	NA	NA	NA	NA	NA	NA	NA	NA	NA	NA	NA	NA	NA	NA	NA	NA	NA	0.00549085	NA	NA	NA	NA	NA	0.0165276	NA	NA	NA	NA	NA	0	NA	NA	NA	NA	NA	NA	NA	NA	NA	NA	NA	NA	NA	NA	NA	NA	0.00235956
A0A140KFU0	NA	NA	NA	NA	NA	NA	NA	NA	NA	NA	NA	NA	NA	NA	NA	NA	NA	NA	NA	NA	NA	NA	NA	NA	NA	0.0480587	NA	NA	NA	NA	NA	NA	NA	NA	NA	NA	NA	NA	NA	NA	NA	NA	NA	NA	NA	NA	NA	NA	NA
A0A0D9SG88	0.01134	NA	NA	NA	0.00824049	NA	0.0134335	0.00836222	0.00842534	0.0063202	NA	NA	0.00901571	NA	0.00623392	0.0112939	0.00806888	0.0112305	NA	0.0115341	0.0171404	0.0142722	0.0192514	0.0117758	NA	0.0159253	0.0110464	0.0161869	0.00673918	0.0162692	NA	0.00968438	0.00484742	NA	0.00705459	0.0133009	0.0106562	0.0110492	0.0142299	0.0100802	NA	0.00575816	0.00499528	NA	0.00656722	0.0137825	0.00770179	0.00354362	NA
A0A0B4J2H0	NA	NA	NA	NA	NA	NA	NA	NA	NA	NA	NA	NA	NA	NA	NA	NA	NA	NA	NA	NA	NA	NA	NA	NA	NA	0.020045	NA	NA	NA	NA	NA	NA	NA	NA	NA	NA	NA	NA	NA	NA	NA	NA	NA	NA	NA	NA	NA	NA	NA
P01602	NA	NA	0.00243902	NA	NA	NA	NA	NA	NA	NA	NA	NA	NA	NA	NA	0.00524557	NA	NA	NA	0.0079182	NA	NA	NA	NA	NA	0.00612874	NA	0.00211588	NA	NA	NA	NA	NA	NA	NA	NA	NA	NA	NA	NA	NA	NA	NA	NA	NA	NA	NA	NA	NA
A0A5C2FVU2	NA	NA	NA	NA	NA	NA	NA	NA	NA	NA	NA	NA	NA	NA	NA	NA	NA	NA	NA	NA	NA	NA	NA	NA	NA	0.0225506	NA	NA	NA	NA	NA	NA	NA	NA	NA	NA	NA	NA	NA	NA	NA	NA	NA	NA	NA	NA	NA	NA	NA
A0A5C2G040	0.00952161	0.0212029	NA	0.00988897	NA	0.0110904	NA	NA	NA	NA	NA	NA	NA	NA	NA	NA	NA	NA	NA	NA	NA	NA	NA	NA	NA	0.0325731	0.0108326	NA	NA	NA	0.0233189	NA	NA	NA	0.00975502	NA	NA	NA	0.00948944	NA	0.01042	NA	NA	NA	0.0198194	NA	NA	NA	NA
A0A5C2G5C9	NA	NA	NA	0.00430649	0.0126728	0.0144891	NA	NA	NA	NA	NA	0.00948209	NA	NA	NA	NA	NA	NA	NA	NA	NA	NA	NA	NA	NA	0.00630448	0.00471742	NA	NA	NA	NA	NA	NA	NA	NA	NA	NA	NA	NA	NA	NA	0.0126318	NA	NA	0.00287702	NA	NA	NA	NA
B2R6W1	NA	NA	NA	NA	NA	NA	NA	NA	NA	NA	NA	NA	NA	NA	NA	NA	NA	NA	NA	NA	NA	NA	NA	NA	NA	0.00592801	NA	NA	NA	NA	NA	NA	NA	NA	NA	NA	NA	NA	NA	NA	NA	NA	NA	NA	NA	NA	NA	NA	NA
A0A286YFJ8	0.0795327	NA	0.113959	NA	0.0604222	0.0902457	NA	0.0979614	0.105763	0.120151	0.0345985	0.0964644	0.113366	0.0884779	0.0259265	NA	NA	NA	0.0464821	NA	0.0538321	NA	0.0875876	0.109701	NA	0.0632618	0.0712477	0.0587573	NA	0.0327624	0.150343	NA	0.094485	0.0353222	0.0933895	0.101119	NA	NA	0.0311376	NA	0.0685408	0.0283741	NA	0.0459127	0.0500121	0.133081	0.0315506	0.079387	0.0719885
A0A0G2JH38	0.0189316	0.00445168	NA	0.0203088	0.0026725	0.0148052	0.0277128	0.0274038	0.00630128	0.0102281	0.00257464	0.0171968	0.0114901	0.00428651	NA	0.0155919	NA	0.0112815	NA	0.0163522	0.0235283	0.0214203	0.00785092	0.0195127	NA	0.00782814	NA	0.0242872	NA	0.00183673	0.00385476	0.00685251	0.00513653	0.0153061	0.0048172	0.00561706	0.00410376	0.00130808	NA	0.00406904	NA	0.00102749	0.00770972	NA	0.0173487	0.00583343	0.00820147	NA	NA
B1AH96	NA	0.019243	NA	NA	NA	0.0100652	0.0100923	0.0144006	0.00715749	NA	NA	NA	NA	0.0176504	0.0173433	0.0192778	NA	0.0232266	0.0258062	NA	NA	0.0131638	NA	0.0135212	NA	0.00985406	0.0131084	NA	0.0238095	NA	0.0158725	NA	0.0261249	NA	0.0177066	0.0141126	NA	NA	NA	0.0194004	0.0204898	NA	NA	NA	0.0134905	0.0403536	NA	NA	NA
A0A5C2GF77	NA	NA	NA	NA	NA	NA	NA	NA	NA	NA	NA	NA	NA	NA	NA	NA	NA	NA	NA	NA	NA	NA	NA	NA	NA	0.00544777	NA	NA	NA	NA	NA	NA	NA	NA	NA	NA	NA	NA	NA	NA	NA	NA	NA	NA	NA	NA	NA	NA	NA
P04003	0.0333862	0.0196725	0.035418	0.0299571	0.0213365	NA	0.0199667	0.0222801	0.0166259	0.0250035	0.034489	0.0153258	0.0175312	0.0102225	0.0189199	0.0245825	0.0197335	0.0180136	0.0103517	0.0116818	0.00610998	0.022029	0.0197881	0.0233849	0.0206838	0.0302649	0.0354039	0.0259881	0.0394477	0.0308945	0.0341268	0.0537027	0.0320349	0.0332048	0.0313745	0.0327185	0.039914	0.0358993	0.0339688	0.0329066	0.0308551	0.0211908	0.0279153	0.0283179	0.0307318	0.0285329	0.0326134	0.0212533	0.0288529
A0A5C2FX45	NA	NA	NA	NA	NA	NA	NA	NA	NA	NA	NA	NA	NA	NA	NA	NA	NA	NA	NA	NA	NA	NA	NA	NA	NA	0.0182639	NA	NA	NA	NA	NA	NA	NA	NA	NA	NA	NA	NA	NA	NA	NA	NA	NA	NA	NA	NA	NA	NA	NA
P27169	0.0311653	0.0281843	0.0289026	0.023723	0.0267703	0.0236266	0.0490438	0.0439591	0.0437553	0.0359258	0.0315966	0.0198132	0.0309658	0.0289599	0.0362267	0.0451274	0.0342461	0.0390966	0.0282473	0.0317097	0.0273971	0.0261174	0.0429899	0.0234949	NA	0.00933923	0.0284171	0.0208021	0.020187	0.0168266	0.0206773	NA	0.043576	0.0221402	0.0176932	0.0151697	0.0197869	0.0214441	0.029975	0.0298607	0.0213398	0.0470647	0.0220718	0.00857825	0.0355434	0.0210951	0.0361229	0.0162392	0.0138526
C9JF17	0.03926	0.0256601	0.0710271	0.0315642	0.0350222	0.0516726	0.0863497	0.0352112	0.0980651	0.106275	0.0243268	0.0884113	0.0941546	0.0678421	0.0259318	0.0798666	0.0509091	0.010713	0.0298365	0.0441041	0.102201	0.0763659	0.0651539	0.0283959	0.00984086	0.0565295	0.0544311	0.0661393	0.0232235	0.0626163	0.045363	0.00689	0.130221	0.00872093	0.0449768	0.072052	0.0204359	0.109772	0.031963	0.0867571	0.0709893	0.0451586	NA	NA	0.0811034	0.0955231	0.0405453	0.100499	0.0510929
A8MZG1	NA	0.0121804	0.0159574	0.0227236	NA	NA	NA	NA	NA	NA	NA	NA	NA	NA	NA	NA	NA	NA	NA	NA	NA	NA	NA	NA	NA	0.0124748	0.0176318	NA	NA	NA	NA	NA	NA	NA	NA	NA	NA	0.0431851	0.0199884	NA	NA	NA	NA	NA	NA	NA	NA	NA	NA
P01833	0.00210724	NA	NA	NA	NA	NA	NA	NA	NA	NA	NA	NA	NA	NA	NA	NA	NA	NA	NA	NA	NA	NA	NA	NA	NA	0.00293692	NA	NA	NA	NA	NA	NA	NA	NA	NA	NA	NA	NA	NA	NA	NA	NA	NA	NA	NA	0.00281152	NA	NA	NA
A0A2R8Y7C0	0.0230224	NA	0.0298507	0.119553	0.0117271	0.0178771	0.0134438	NA	0.0169501	NA	0.026675	0.0307106	NA	0.0261243	0.0405313	NA	0.00442524	0.0103133	0.0366679	NA	0.0186567	NA	NA	NA	0.0378947	0.0306285	0.0163702	0.0271907	0.016791	0.0268657	NA	0.0265317	NA	0.0820895	0.020966	NA	NA	0.0286996	NA	NA	0.0230951	0.00250482	0.0493365	0.104091	NA	NA	0.101824	0.123157	0.0204437
A0A0G2JQJ0	NA	NA	NA	NA	NA	NA	NA	NA	NA	NA	NA	NA	NA	NA	NA	NA	NA	NA	NA	NA	NA	NA	NA	NA	NA	0.0143004	NA	NA	NA	NA	NA	NA	NA	NA	NA	NA	NA	NA	NA	NA	NA	NA	NA	NA	NA	NA	NA	NA	NA
H0YAS8	0.0239945	0.040015	0.0139286	0.0177093	0.0303061	0.0370736	0.0324226	0.0279783	0.0289708	0.0110092	0.0240299	0.0260351	0.0176423	0.0213373	0.0230179	0.0304314	0.0262606	NA	0.0183629	0.0324646	0.0303571	0.0503516	0.0270945	0.0194834	NA	0.0357374	0.0417829	0.0114635	0.0279762	NA	0.0443726	NA	NA	NA	0.0356198	0.0399858	0.0337957	0.0412045	0.0222227	0.0329806	0.0223063	NA	NA	0.0112084	0.0239532	0.0175003	0.0363541	0.0198037	0.00786841
A0A5C2FWD3	0.00844875	NA	NA	NA	NA	NA	NA	NA	NA	NA	NA	NA	0.00987218	NA	NA	NA	NA	NA	0.00802367	NA	NA	NA	NA	0.0201247	NA	0.00881784	0.0260898	NA	0.00704225	NA	NA	0.0500738	NA	NA	NA	NA	NA	NA	NA	NA	NA	NA	NA	NA	0.00909635	NA	NA	NA	NA
H0YC35	0.00627211	0.00897868	0.0105167	0.00818049	0.0308076	0.0191132	0.0218709	0.0102091	0.0207801	0.00771489	0.0162394	0.0130086	0.00692143	0.00695165	0.00506251	0.0122025	NA	NA	0.00757933	0.0313134	0.0165957	0.0255528	0.0150115	0.0100421	0.010804	0.0262803	0.0333552	0.00930267	0.0228369	0.0256049	0.0264347	NA	0.0122726	0.0255319	0.0167371	0.0206452	0.0163585	0.0254565	0.0152639	NA	0.00850006	0.0476094	0.0040189	NA	0.0279328	0.0118853	0.0305973	0.0150484	0.00641456
A0A5C2G5L7	NA	NA	NA	NA	NA	0.0670077	NA	NA	NA	NA	NA	NA	NA	NA	NA	NA	NA	NA	NA	0.0133188	NA	NA	0.0137405	NA	NA	0.0282123	NA	NA	NA	NA	NA	NA	NA	NA	NA	NA	NA	0.0212788	NA	NA	NA	0.0172126	NA	NA	0.0239181	0.0548395	NA	NA	NA
A0A5C2FZT4	NA	NA	NA	NA	NA	NA	NA	NA	NA	NA	NA	NA	NA	NA	NA	NA	NA	NA	NA	NA	NA	NA	NA	NA	NA	0.0173066	NA	NA	NA	NA	NA	NA	NA	NA	NA	NA	NA	NA	NA	NA	NA	NA	NA	NA	NA	NA	NA	NA	NA
A0A5C2FZT1	NA	NA	NA	NA	0.19868	0.0170482	NA	NA	NA	NA	NA	NA	0.0444915	NA	NA	NA	NA	0.234443	NA	0.0200672	NA	NA	NA	NA	NA	0.0166825	0.0317712	NA	NA	0.187987	0.0674545	NA	NA	NA	NA	NA	0.0168023	NA	NA	0.036151	NA	NA	NA	NA	NA	0.0917749	0.116375	0.0908348	NA
H0Y300	0.00571297	0.0095413	0.00277778	0.0148335	0.0174603	0.0083178	0.00417008	0.0158673	0.00946379	0.0121498	0.00584061	0.00734862	NA	NA	NA	0.0277199	0.0255312	NA	NA	0.0180359	0.0145833	0.0232073	0.0442543	0.012504	NA	0.051547	0.00162489	0.062721	0.064334	0.003	0.0341077	0.0419716	0.00196267	0.10625	0.0202295	0.0194376	NA	0.0496545	0.00631168	0.0633527	0.00409854	0.00668924	0.110185	0.0297046	0.0126574	0.0190559	0.0123329	0.00715133	0.0459957
P02649	0.0204616	0.0318686	0.0210669	0.0089843	0.0295838	0.0107056	0.0192244	0.0170369	0.0185154	0.015616	0.0246597	0.0197818	0.0169283	0.0316568	0.0160967	0.0232503	0.0224473	0.0174382	0.0227821	0.00625852	0.0264969	0.0205991	0.0222847	0.0186799	0.0480557	0.0264954	0.0277026	0.0121054	0.0229236	0.024511	0.0112549	NA	0.0239978	0.0378549	0.0160081	0.0241422	0.0210437	0.0102445	0.0135038	NA	0.0106501	NA	NA	0.0647281	0.0177612	0.0401019	0.0301054	0.0228665	0.0160033
A0A0X9SZU9	NA	NA	NA	NA	NA	NA	NA	NA	NA	0.00427141	NA	0.00459289	NA	NA	NA	NA	NA	NA	NA	NA	0.00390625	NA	NA	NA	NA	0.00916119	NA	NA	NA	NA	NA	NA	NA	NA	NA	NA	NA	NA	NA	0.00983796	NA	NA	NA	NA	NA	NA	0.00507603	NA	0.00317066
G3V3A0	0.0525483	0.0609912	0.0621603	0.0730736	NA	0.0975738	0.0771363	0.0750816	0.0883377	0.0678652	0.0664169	0.0758043	0.0891461	0.0864145	0.0975532	0.0809895	NA	0.053931	0.104291	NA	0.0793515	0.0785691	0.0642219	0.100401	NA	0.114725	0.100811	0.283413	0.197451	0.130902	0.126376	0.0404662	0.0744912	0.0855052	0.151869	0.151286	0.233669	0.122866	0.159024	0.244234	0.122332	0.122361	0.0654198	NA	0.0752933	0.183177	0.120129	0.128755	0.14356
P02745	0.0220357	0.00700993	0.0204082	0.0174369	0.003207	NA	0.0147059	0.0279783	NA	NA	NA	NA	NA	NA	NA	NA	NA	NA	0.00501377	0.0106007	0.0204082	NA	0.00650268	0.0131349	NA	0.0263244	0.0302428	NA	0.0108844	NA	0.0102794	NA	0.0115357	NA	0.00860034	0.0243723	0.0168978	0.0156969	0.0167324	NA	NA	NA	NA	NA	0.0109209	NA	NA	0.0161663	0.0149086
D6RF35	0.00972164	NA	0.0102843	0.00673115	0.00330132	0.00880708	0.00630768	0.027593	0.00477166	NA	0.0492473	0.00494025	NA	0.0147086	NA	0.00481946	NA	NA	0.0186687	NA	NA	0.00987287	0.0122722	NA	0.0266696	0.0109345	NA	0.028523	NA	0.00945378	0.0232244	0.0105544	0.0248462	0.00630252	0.0118003	NA	NA	0.0130377	0.00430613	NA	0.00827471	0.0245198	0.0317837	0.0212491	NA	0.02921	0.0147904	0.0285937	0.0254142
A0A024R6P0	NA	NA	NA	0.0159442	0.0357143	0.0147881	NA	NA	0.0461004	NA	NA	0.0170513	0.0284611	0.0313581	NA	NA	0.0281468	NA	NA	0.0434375	0.0174495	NA	NA	0.0250653	NA	0.032818	NA	NA	0.0398811	NA	NA	NA	0.0304385	NA	0.0444352	NA	NA	NA	NA	NA	NA	NA	0.0112025	NA	0.0340003	NA	NA	NA	NA
A0A5C2GG78	NA	NA	NA	NA	NA	NA	NA	NA	NA	NA	NA	NA	NA	NA	NA	NA	NA	NA	NA	NA	NA	NA	NA	NA	NA	0.0177672	NA	NA	NA	NA	NA	NA	NA	NA	NA	NA	NA	NA	NA	NA	NA	NA	NA	NA	NA	NA	NA	NA	NA
F5GY80	0.00974131	0.000622258	0.00528295	NA	NA	0.00477369	0.00478653	0.00869252	0.0038964	0.00762946	0.00274255	NA	0.0125592	0.00710278	0.00118069	0.00187016	NA	NA	0.00370886	0.00588128	0.0011715	0.00853519	0.00500266	0.00582978	NA	0.00582068	0.0162015	0.00396038	0.00350242	0.00130435	NA	NA	NA	NA	NA	NA	0.00728566	NA	0.00854049	0.00866881	0.00611609	NA	NA	NA	0.00348995	0.00182273	NA	NA	0.00485249
F8WAS2	0.0556468	0.0519172	0.0298122	0.0349238	0.0725464	0.0223394	0.0435122	0.0410063	0.0195052	0.0427381	0.0520418	0.0369583	0.0330624	0.0455249	0.0405488	0.0177559	0.0286659	0.0129763	0.0394857	0.0358468	0.0329572	0.052952	0.0499056	0.0169897	0.0476797	0.0345218	0.0438034	0.0151577	0.0389969	0.0294366	0.0291158	NA	0.0407277	0.028169	0.0287704	0.0266531	0.017958	0.0192588	0.0322431	0.0212833	0.040655	0.035403	0.0461136	0.0657576	0.0282696	0.0369564	0.0299955	0.0247934	0.0297783
D6RBJ7	NA	0.0780303	0.0798372	0.0448584	0.0406404	0.0480711	0.0675265	0.0429824	0.0396034	0.042629	0.108756	0.060253	0.0654094	0.06643	0.0689601	0.088723	0.0412929	0.0287251	0.0890689	0.0606202	0.07448	0.0532168	0.0806691	NA	0	0.0110075	0.0567591	0.104396	0.0230159	0.024569	0.0443261	0.0102162	0.0363432	0.0344828	0.0542413	0.0309699	0.0402942	0.0220406	0.0611368	0.0376933	0.0374889	0.077803	0.0144742	0.0993679	NA	0.0444856	0.0373143	0.046158	0.0448411
A0A0B4J231	0.146693	0.386562	0.26938	NA	0.118568	0.184498	NA	0.271999	0.251029	0.131609	0.0731125	0.167306	0.10164	0.231023	0.273358	0.289949	0.33219	0.182559	0.243135	0.233107	0.270285	0.157337	0.291186	NA	NA	0.129616	0.134515	0.21153	NA	0.0557104	0.214753	0.119415	0.124462	0.0884831	0.361984	0.33305	0.298488	NA	0.191807	NA	0.23891	0.0350053	0.0837888	0.0547953	0.278854	0.317679	0.143353	0.242207	0.132675
P13645	NA	NA	0.00595238	NA	NA	NA	NA	0.00408016	NA	NA	NA	NA	NA	NA	NA	NA	NA	NA	NA	NA	NA	NA	NA	NA	NA	0.00511863	NA	0.00530146	0.0123818	NA	NA	NA	NA	NA	0.00585301	NA	NA	0.0152342	0.0090721	NA	0.0288501	0.0199916	NA	NA	NA	NA	NA	NA	NA
A0A087WT59	0.144026	0.185562	0.151124	0.0788952	0.167586	0.126292	0.132004	0.128687	0.161131	0.144853	0.27911	0.131814	0.13589	0.205147	0.135137	0.133336	0.0989004	0.188861	0.167063	0.130079	0.122874	0.105834	0.18001	0.15264	0.132467	0.0771627	0.127252	0.107686	0.137326	0.295472	0.107563	0.0463727	0.207407	0.178261	0.114703	0.110844	0.0955855	0.142338	0.0675423	0.0685146	0.0910039	0.107615	0.102109	0.388058	0.0910224	0.0928318	0.113554	0.121952	0.11775
P02743	0.0565778	0.0513929	0.0332927	0.0488493	0.0416667	0.0469577	0.0625187	0.0762248	0.0455983	0.0285796	0.0753325	0.0411968	0.0649314	0.0415229	0.0660971	0.0682136	0.0434629	0.0157043	0.0399017	0.0689873	0.0520563	0.0556355	0.0731777	0.0628922	NA	0.0490818	0.048715	0.0584913	0.0581552	0.0383523	0.0740509	NA	0.0497422	0.0255682	0.0316832	0.0490584	0.0717518	0.0393315	0.0394998	0.0560466	0.0887257	0.0303861	0.0313025	0.0379746	0.0559015	0.0649075	0.0440538	0.0455085	0.0503847
A0A5C2G2Y4	NA	NA	NA	NA	NA	NA	NA	NA	NA	NA	NA	NA	NA	NA	NA	NA	NA	NA	NA	NA	NA	NA	NA	NA	NA	0.00835241	NA	NA	NA	NA	NA	NA	NA	NA	NA	NA	NA	NA	NA	NA	NA	NA	NA	NA	NA	NA	NA	NA	NA
A0A087WWY0	0.00173705	NA	0.00123874	NA	0.000695954	NA	0.000112652	0.00063173	0.000322768	0.000484281	0.000355173	0.00238333	0.00056028	NA	NA	0.00200502	NA	NA	0.000289835	NA	0.00226912	0.000859419	0.000682148	0.00108718	NA	0.000482502	0.000594143	0.000259925	0.00316388	NA	0.00023854	0	NA	NA	NA	0.000387616	0.00306368	0.000422768	0.00161577	NA	0.00015992	0.000331606	NA	NA	0.00180785	0.000584919	NA	NA	0.000843752
A0A0X9V9B3	0.0178066	0.0446087	0.012987	NA	NA	NA	0.0311944	NA	NA	NA	0.016384	0.0458096	0.049289	0.0272778	0.0211605	0.089379	NA	NA	0.0319058	0.0505942	0.025974	0.0406882	0.0275871	NA	NA	0.015229	NA	0.0315459	0.025974	NA	0.0327071	NA	0.0183522	NA	NA	NA	0.0153617	0.00554942	NA	NA	0.0292301	0.00871808	NA	NA	NA	0.00445462	NA	NA	0.0316242
J3KS17	0.0435064	0.0259939	0.0347222	0.0205386	0.0528846	0.049139	0.0736179	0.0622486	0.0564188	0.0539731	NA	0.0395695	0.0377092	0.0168301	0.0483933	0.048712	0.022807	0.085045	0.0236226	0.0218512	0.0625916	0.039784	0.0322546	0.0489926	NA	0.0422824	0.0703077	0.0429585	0.0262821	0.0542308	0.0363237	0.0512775	0.0475467	NA	0.0376747	0.0296049	0.0572468	0.0400599	0.0336693	0.00605413	0.0162312	0.0613199	NA	0.0628677	0.0421926	0.0642036	0.00312371	0.0507787	0.0401942
A0A5C2GEC1	NA	NA	NA	NA	NA	NA	NA	NA	NA	NA	NA	NA	NA	NA	NA	NA	NA	NA	NA	NA	NA	NA	NA	NA	NA	0.00720881	NA	NA	NA	NA	NA	NA	NA	NA	NA	NA	NA	NA	NA	NA	NA	NA	NA	NA	NA	NA	NA	NA	NA
A0A5C2FYG7	NA	NA	NA	NA	NA	NA	NA	NA	NA	NA	NA	NA	NA	NA	NA	NA	0.0109811	NA	NA	NA	NA	NA	NA	NA	NA	0.0124088	NA	NA	NA	NA	NA	NA	NA	NA	NA	NA	NA	NA	NA	NA	0.0138969	NA	NA	NA	NA	NA	NA	NA	0.014405
A0A5C2FVJ7	NA	NA	0.0277778	NA	NA	NA	NA	NA	NA	NA	NA	NA	NA	NA	NA	NA	NA	NA	0.0341215	NA	NA	NA	NA	NA	NA	0.0325731	0.0176618	NA	0.0138889	NA	NA	NA	NA	NA	0.0146325	0.0207334	0.0341206	NA	NA	NA	NA	NA	NA	NA	0.0327021	NA	NA	NA	NA
A0A5C2GHB0	NA	NA	NA	NA	NA	NA	NA	NA	NA	NA	NA	NA	NA	NA	NA	NA	NA	NA	NA	NA	NA	NA	NA	NA	NA	0.0162866	NA	NA	NA	NA	NA	NA	NA	NA	NA	NA	NA	NA	NA	NA	NA	NA	NA	NA	0.00743229	NA	NA	NA	NA
A0A4P8J559	NA	NA	NA	NA	NA	NA	NA	NA	NA	NA	NA	NA	NA	NA	NA	NA	NA	NA	NA	NA	NA	NA	NA	NA	NA	0.0311471	NA	NA	NA	NA	NA	NA	NA	NA	NA	NA	NA	NA	NA	NA	NA	NA	NA	NA	NA	NA	NA	NA	NA
A0A5C2GBW2	0.0110179	NA	NA	NA	NA	0.0144967	NA	NA	NA	NA	NA	NA	0.0112954	NA	NA	0.0109729	NA	NA	NA	NA	NA	NA	NA	0.0107747	NA	0.0122149	NA	NA	NA	NA	NA	NA	NA	NA	NA	0.0149947	NA	NA	NA	0.023736	0.0150718	NA	NA	NA	NA	NA	NA	NA	NA
A0A5C2FXP5	0.0185285	NA	NA	NA	NA	NA	0.0108197	NA	NA	NA	NA	NA	NA	NA	0.00978593	NA	NA	NA	0.0331993	NA	NA	NA	NA	NA	NA	0.0158464	NA	NA	NA	0.0162162	NA	NA	NA	NA	NA	NA	0.0106563	NA	NA	NA	NA	0.018143	NA	NA	NA	NA	NA	NA	NA
A0A024R6I7	0.0151321	0.0248668	0.104425	0.0108919	0.0356131	0.0496056	0.00510333	0.0129456	0.0380766	0.0402698	0.0625425	0.028312	0.0143352	0.018842	0.029233	0.00162469	0.0538107	0.129194	0.0321544	0.0214592	0.0573654	0.0124043	0.0427499	0.0663928	0.125937	0.0215924	0.00804883	0.0126563	0.0150007	0.0745289	0.0107016	NA	0.0173471	NA	0.066327	0.0432117	0.0470235	0.0242099	NA	0.0142692	0.01594	0.0120343	0.0065549	0.0115591	0.0511375	0.0194337	0.107675	0.00748015	0.0678796
A0A5C2GIR5	NA	NA	NA	NA	NA	0.0109886	0.0222926	0.0157217	NA	NA	NA	NA	NA	NA	NA	NA	NA	NA	NA	NA	NA	NA	NA	NA	NA	0.0322743	NA	NA	0.0276839	NA	NA	NA	NA	NA	0.062937	0.00342386	NA	NA	0.00958319	NA	NA	NA	NA	NA	0.0197588	0.00629368	NA	NA	NA
A0A5C2G8V5	NA	NA	NA	NA	0.0258711	NA	NA	NA	NA	NA	NA	NA	NA	NA	NA	NA	NA	NA	NA	NA	NA	NA	NA	NA	NA	0.00997702	NA	NA	NA	NA	NA	NA	NA	NA	NA	NA	NA	NA	NA	NA	NA	NA	NA	NA	NA	0.0282923	NA	NA	NA
A0A087X1J7	NA	NA	0.00274725	NA	NA	NA	NA	NA	NA	NA	NA	NA	NA	NA	NA	NA	NA	NA	NA	NA	NA	NA	NA	NA	NA	0.00322152	NA	NA	NA	0.0197802	0.0069188	NA	0.0181169	NA	0.00289435	NA	0.0243719	NA	NA	0.0034595	0.00309165	0.0184421	NA	NA	0.0166614	NA	NA	NA	0.0122645
A0A5C2FYX6	NA	NA	NA	NA	NA	NA	NA	NA	NA	NA	NA	NA	NA	NA	NA	NA	NA	NA	NA	NA	NA	0.00992043	NA	NA	NA	0.00551139	NA	NA	NA	NA	NA	NA	NA	NA	NA	0.0102716	NA	NA	NA	NA	NA	NA	NA	NA	NA	NA	NA	NA	NA
P02747	0.0402641	0.0190826	0.0288391	0.05118	0.0175439	0.0170973	0.0150362	0.0132101	0.0153956	0.0145623	0.0311872	0.00562573	0.0206812	0.024566	0.0134759	0.0141778	0.0137133	0.0242453	0.0264482	0.0191578	0.0226475	0.0129084	0.0224932	0.0202731	NA	0.0348864	0.0280818	0.0121064	0.0314309	0.0172249	0.0110458	NA	0.0140861	NA	0.0210036	0.028175	0.025185	0.0112449	0.0183945	0.0150629	0.0275507	NA	NA	NA	0.0221902	NA	0.0150257	0.00947545	0.0202922
A0A3B3IQ51	NA	0.0106014	NA	NA	0.00698413	NA	0.00640524	0.00592379	NA	0.00485991	NA	NA	NA	0.0124468	0.0115463	NA	NA	NA	0.00818916	0.0288575	NA	NA	NA	0.0149835	NA	0.00892504	0.0132591	NA	0.0171958	0.0274286	0.0160901	0.00526702	NA	NA	NA	0.00497602	NA	0.0048428	NA	NA	0.0101169	0.00397803	NA	NA	NA	NA	0.00634419	0.00330705	0.00541126
P01615	0.0569813	0.0933922	0.0807114	0.0347724	0.0955039	0.209281	0.126281	0.0628788	0.0934097	0.0616433	NA	0.0710176	0.0851384	0.0922653	0.0701704	0.135467	0.0914986	NA	0.0545367	0.125971	NA	0.102003	NA	0.0532979	NA	0.137498	0.12049	0.0906799	0.0408915	0.055814	0.0585685	NA	0.0746893	NA	0.0911653	0.121794	0.0750971	0.0857095	0.0754741	0.0662043	0.0620631	NA	NA	NA	0.122166	0.0772997	0.0453301	NA	0.0956864
P01019	0.0403512	0.0229037	0.0349656	0.00837455	0.0104762	0.0311624	0.0374513	0.0330176	0.00305422	NA	0.037767	0.0175714	0.0472132	0.0156085	0.0330078	0.0441956	0.0192546	NA	0.0305923	0.0296339	0.0242362	0.0275592	0.00753379	0.0415266	NA	0.0102237	0.011953	0.0218853	0.0484588	NA	0.0505463	0.0177762	0.0205403	0.0516667	0.0703965	0.0500543	0.0487419	0.0147268	0.0383258	0.0205616	0.0288545	0.0560955	0.0330554	0.0472275	0.0535075	0.0249837	0.0465711	0.0400579	NA
P04275	NA	NA	NA	NA	NA	NA	NA	NA	NA	NA	NA	NA	NA	NA	NA	NA	NA	NA	NA	NA	NA	0.000477081	NA	NA	NA	0.000991033	NA	0.00110965	0.00229323	NA	0.000570989	NA	NA	NA	0.000721933	0.000905413	0.00112575	0.00238469	0.00138115	0.00148611	0.00133298	NA	NA	NA	0.000896357	0.00130579	NA	NA	0.000185402
P01042	0.0221317	0.0189589	0.0194307	0.0214438	0.0250675	0.026219	0.0307935	0.0085257	0.0303298	0.0218538	0.0218991	0.0214551	0.0213679	0.014508	0.0182754	0.021625	0.0316735	NA	0.016213	0.0196484	0.00785091	0.0128504	0.0121881	0.0211098	0.0339165	0.0148818	0.013187	0.022969	0.0159723	0.028093	0.0201141	0.0252026	0.024075	0.00283554	0.013908	0.0222993	0.02152	0.0250064	0.0172733	0.0162659	0.0129864	0.0306532	0.0234098	0.00527359	0.0226548	0.00990545	0.0064966	0.0156732	0.00905627
A0A384MR03	0.00167372	0.00254683	NA	0.00383442	0.00264292	0.000779794	0.000586417	0.00148756	NA	NA	NA	0	0.00103397	NA	NA	0.0034849	0.00191435	0.00884732	NA	0.00206169	0.00442754	NA	0.00456597	0.00434646	NA	0.00144289	0.00101556	NA	0.0033479	NA	0.00267405	NA	0.00444699	NA	NA	0.00272059	0.00127671	0.0050784	0.00444529	0.000449013	0.00161304	NA	NA	0.00652249	0.0019742	0.001964	0.0039068	NA	NA
A0A5C2FWG1	0.0192212	NA	NA	NA	0.0146863	0.0223881	NA	NA	NA	NA	NA	0.0109886	NA	NA	NA	NA	NA	NA	NA	NA	NA	NA	NA	NA	NA	0.0219184	0.0109338	NA	0.00934579	NA	NA	NA	NA	NA	NA	NA	NA	NA	NA	NA	NA	NA	NA	NA	NA	NA	NA	NA	NA
A0A4P8J2G1	0.0987388	0.12503	NA	0.0795613	0.168086	NA	NA	NA	0.113707	0.145716	NA	0.12106	0.196274	NA	NA	NA	0.121409	NA	0.153661	NA	NA	NA	NA	0.174981	NA	0.11962	NA	NA	NA	NA	NA	NA	NA	NA	NA	0.128779	NA	NA	NA	NA	NA	NA	NA	NA	0.106048	0.0962513	NA	NA	0.0748259
A0A5C2FYQ3	NA	NA	NA	NA	NA	NA	NA	NA	NA	NA	NA	NA	NA	NA	NA	NA	NA	NA	NA	NA	NA	NA	NA	NA	NA	0.0182639	NA	NA	NA	NA	NA	NA	NA	NA	NA	NA	NA	NA	NA	NA	NA	NA	NA	NA	NA	NA	NA	NA	NA
A0A5C2GFC9	NA	NA	NA	NA	NA	NA	NA	NA	NA	NA	NA	NA	NA	NA	NA	NA	NA	NA	NA	NA	NA	NA	NA	NA	NA	0.0130293	NA	NA	NA	NA	NA	NA	NA	NA	NA	NA	NA	NA	NA	NA	NA	NA	NA	NA	NA	NA	NA	NA	NA
B4DPR2	0.184468	0.238124	0.187897	0.216376	0.0323906	0.149099	0.163985	0.0931619	0.198467	0.190796	0.0648065	0.26546	0.0367782	0.0459868	0.0692913	0.137317	0.0705374	0.0292307	0.054139	0.0557557	0.137882	0.166074	0.141743	0.0927282	0.019326	0.104122	0.0703054	0.146822	0.0587806	0.0391729	0.0299808	0.0359866	0.170753	0.0959994	0.120354	0.191651	0.0806585	0.0361697	0.116519	0.0305392	0.112797	0.108909	0.0659906	0.191787	0.12312	0.0384645	0.0345907	0.0385532	0.116643
E9PFZ2	0.0134878	0.0133589	0.0146127	0.00960928	0.00812369	0.00861491	0.00852847	0.0173853	0.0104312	0.00817659	0.0144904	0.0176887	0.0204149	0.0145161	0.0160348	0.0140753	0.0189614	0.00628526	0.015422	0.0111238	0.00769089	NA	0.0129164	0.0118304	0.0284134	0.00541706	0.0183557	0.00950713	0.00950956	0.0152435	0.0149476	0.00636506	0.004564	0.0234598	0.0100653	0.0140961	0.0236184	0.00708043	0.0111621	0.00777801	NA	0.0168092	0.011259	0.00667492	0.0142375	0.0214059	0.00366694	NA	0.0220229
P00740	0.00529573	NA	NA	NA	NA	NA	NA	NA	NA	NA	NA	NA	NA	NA	NA	NA	NA	NA	NA	NA	NA	NA	NA	NA	NA	0.00247043	NA	NA	0.00571161	NA	NA	NA	NA	NA	NA	NA	NA	NA	NA	NA	NA	NA	NA	NA	0.00731538	NA	NA	NA	NA
A0A3B3ISR2	0.0056906	0.000490135	0.00264392	0.0032164	0.00322896	NA	0.00325609	0.00658601	0.00194462	0.00171637	0.00666069	NA	0.00222641	NA	0.00344099	0.00219324	0.00575382	0.0015776	0.00255752	0.00399455	0.00221834	0.00198693	0.00525899	0.00556355	NA	0.00669311	0.00200329	0.0041593	0.00408434	0.00539383	NA	NA	NA	NA	0.00120267	0.00191713	0.00327187	0.00219506	0.00263234	NA	0.00332405	0.00229895	NA	NA	0.00274893	0.00234935	0.00203968	0.0022607	0.00269289
A0A5C2GG67	0.0274222	0.0308048	0.0933333	0.0144698	0.0628572	0.0319403	NA	0.0304652	0.0605683	0.0145797	NA	0.0313541	0.0337356	0.0560105	0.0294225	0.0152937	0.0632514	NA	0.0163783	NA	NA	0.0278488	NA	0.0286048	NA	0.0469053	0.0311979	0.0647742	NA	0.024	0.0335793	NA	NA	NA	NA	0.0748976	0.0315426	NA	0.0136648	NA	0.0302556	NA	0.0629627	NA	0.02854	0.0365873	NA	NA	0.0811689
A0A5C2G5L4	NA	NA	NA	NA	NA	0.00411602	NA	NA	NA	NA	NA	NA	NA	NA	NA	NA	NA	NA	NA	NA	NA	NA	NA	NA	NA	0.0096712	NA	NA	NA	NA	NA	NA	NA	NA	NA	NA	NA	NA	NA	NA	NA	NA	NA	NA	NA	NA	NA	NA	NA
A0A384MDQ7	0.117986	0.0868194	NA	0.0716795	NA	0.0460906	0.0679085	0.0862874	NA	0.0853091	0.082683	NA	0.0861877	0.118799	0.134135	0.0632069	NA	NA	NA	NA	NA	NA	0.0747858	0.0561718	NA	0.0926145	0.0668435	0.107956	NA	NA	NA	NA	0.107654	0.122828	NA	0.0663127	0.111126	0.0568655	0.0684945	NA	0.0896784	0.0588265	NA	NA	NA	0.0594589	NA	NA	NA
A0A5C2GFR8	NA	NA	NA	NA	NA	NA	NA	NA	NA	NA	NA	NA	NA	NA	NA	NA	NA	NA	NA	NA	NA	NA	NA	NA	NA	0.00930661	NA	NA	NA	NA	NA	NA	NA	NA	NA	NA	NA	NA	NA	NA	NA	NA	NA	NA	NA	NA	NA	NA	NA
Q93100	NA	NA	NA	NA	NA	NA	NA	NA	NA	NA	NA	NA	NA	NA	NA	NA	NA	NA	NA	NA	NA	NA	NA	NA	NA	0.00524668	NA	NA	NA	NA	NA	NA	NA	NA	NA	NA	NA	NA	NA	NA	NA	NA	NA	NA	NA	NA	NA	NA	NA
A2NUT2	0.0577426	0.00853383	0.0376597	0.0116088	NA	0.0669557	0.0335678	0.0782524	0.0215344	0.0543344	0.00391792	0.00298758	NA	0.0695782	NA	0.0641197	NA	NA	0.0190741	0.0848701	0.047227	0.0637586	0.0695263	0.0283161	0.00315396	0.0568573	0.0434782	NA	0.0372671	0.0447205	0.0449722	0	0.089535	NA	0.0458062	NA	0.0808157	0.0238866	0.015914	0.0391074	0.0314542	0.024585	0.0551222	NA	NA	NA	0.0242136	0.0205007	0.00378116
A0A0X9V9C4	NA	NA	NA	NA	NA	NA	NA	NA	NA	NA	NA	NA	NA	NA	NA	NA	NA	NA	NA	NA	NA	NA	NA	NA	NA	0.0146579	NA	NA	NA	NA	NA	NA	NA	NA	NA	NA	0.00985707	NA	NA	NA	NA	NA	NA	NA	NA	NA	NA	NA	0.0036252
A0A0G2JMB2	NA	0.0114242	NA	0.0380577	0.035432	0.0283989	0.0232386	0.0510172	0.0163051	0.0144496	0.0131299	0.0190139	0.0242722	0.0110673	0.0435884	0.0185121	0.0303714	0.0332632	0.00913664	NA	NA	NA	0.0248314	0.0103028	0.177393	0.0265408	NA	NA	NA	0.0259667	0.0257913	0.0158681	0.0139398	0.0229101	0.034753	NA	0.0192025	NA	0.053094	0.00468235	NA	0.0114103	0.00867155	NA	NA	0.0246078	0.0198719	NA	0.025482
A0A0X9T7T4	NA	NA	NA	NA	NA	NA	0.00593719	NA	NA	NA	NA	NA	NA	NA	NA	NA	NA	NA	NA	NA	NA	NA	0.00183009	NA	NA	0.00313009	NA	NA	NA	NA	NA	NA	NA	NA	NA	NA	NA	NA	NA	NA	NA	NA	NA	NA	NA	NA	NA	NA	NA
P00734	0.00703422	0.0110346	NA	0.0110935	0.00727513	NA	0.0151685	NA	0.0060041	0.00729454	0.0069279	0.00602664	NA	NA	0.00641181	0.0116503	NA	NA	NA	0.0116437	0.0101687	0.0042584	0.0104672	NA	NA	0.00908929	0.00555181	NA	0.0101721	0.00821801	0.00434578	NA	0.010931	0.0121528	0.00631245	0.00765973	0.00738384	NA	0.00653489	0.0124753	0.0106337	0.00998758	NA	0.0194987	0.0082028	NA	0.00477714	0.0083716	0.00491082
Q6MZU6	NA	NA	NA	0.0728298	NA	NA	0.0359703	0.0549573	NA	0.0322867	0.054911	NA	0.072919	NA	NA	0.0372946	0.0718607	0.050517	0.0318804	0.0497819	NA	0.0548757	0.0287283	0.0327465	NA	0.0432824	NA	NA	0.0529243	0.00884665	0.0778401	0.0301942	0.0522675	NA	0.0583882	0.0642486	0.0526167	NA	0.037012	0.0452817	0.0550942	0.0240511	NA	0.0301014	0.0423705	0.0553894	0.0276835	NA	0.0181368
F8WE49	NA	NA	NA	0.0206711	NA	NA	NA	NA	NA	NA	NA	NA	NA	NA	NA	0.0037001	NA	NA	NA	NA	NA	NA	NA	NA	NA	0.00693492	NA	NA	NA	NA	NA	NA	NA	NA	NA	NA	NA	NA	NA	NA	NA	NA	NA	NA	NA	NA	NA	NA	NA
A0A5C2GEM0	NA	0.0050199	0.00310124	NA	NA	NA	0.0100923	NA	0.00980841	0.0191886	0.0076256	0.00371394	NA	NA	NA	NA	NA	NA	0.0111827	0.0143932	NA	NA	0.00917317	NA	NA	0.00535547	NA	NA	NA	0.00792317	NA	NA	NA	NA	0.0116772	0.0100357	NA	NA	NA	0.0108844	0.00497089	0.0118463	NA	NA	0.00958869	NA	NA	0.0170685	NA
A0A0B4J1Y8	NA	NA	NA	NA	NA	NA	NA	NA	NA	NA	NA	NA	NA	NA	NA	NA	NA	NA	NA	NA	NA	NA	NA	NA	NA	0.010709	NA	NA	NA	NA	NA	NA	NA	NA	NA	NA	0.0081017	NA	NA	NA	NA	NA	NA	NA	NA	NA	NA	NA	NA
A0A5C2FVG6	NA	NA	0.00769231	0.0164309	NA	NA	NA	NA	NA	NA	0.0145566	0.0271334	NA	0.0143617	NA	0.00756284	NA	NA	NA	0.0199782	NA	NA	NA	NA	NA	0.00451013	NA	NA	NA	NA	NA	NA	NA	NA	NA	NA	NA	NA	NA	0.00387464	0.0216415	0.0206551	NA	NA	NA	NA	NA	0.0116066	0.014985
P22792	0.0103155	0.00562757	0.00960679	NA	0.00421295	0.0103828	0.00912275	0.00607466	0.012703	0.00557001	0.00620075	0.00630444	0.0161103	0.0100108	0.0133509	0.0165204	0.00778984	0.0111151	0.00878194	0.014216	0.00761096	0.00513299	0.0117221	0.0088671	NA	0.011894	0.010877	0.00919841	0.0130314	0.00723861	0.0097902	NA	0.0102606	NA	0.0162477	0.00940507	0.0230829	0.0158367	0.00947926	0.0109158	0.0144986	NA	0.00759604	0.0175288	0.0101894	0.00888933	0.0159675	0.00884883	0.0146615
A0A5C2GES4	NA	NA	NA	NA	NA	NA	NA	NA	NA	NA	NA	NA	NA	NA	NA	NA	NA	NA	NA	NA	NA	NA	NA	NA	NA	0.00472836	NA	NA	NA	NA	NA	NA	NA	NA	NA	NA	NA	NA	NA	NA	NA	NA	NA	NA	NA	0.0233588	NA	NA	NA
A0A5C2GNN4	NA	NA	NA	NA	NA	NA	NA	NA	NA	NA	NA	NA	NA	NA	NA	NA	NA	NA	NA	NA	NA	NA	NA	NA	NA	0.00977194	NA	NA	NA	NA	0.0106316	0.029627	NA	NA	NA	NA	NA	NA	NA	NA	NA	NA	NA	NA	0.00901465	NA	0.0108289	NA	NA
A0A5C2GF24	NA	NA	NA	NA	NA	NA	NA	NA	NA	NA	NA	NA	NA	NA	NA	NA	NA	NA	NA	NA	NA	NA	NA	NA	NA	0.00414724	NA	NA	NA	NA	NA	NA	NA	NA	NA	NA	NA	NA	NA	NA	NA	NA	NA	NA	NA	NA	NA	NA	0.010496
A0N5G3	NA	NA	NA	NA	NA	NA	NA	NA	NA	NA	NA	NA	NA	NA	NA	NA	NA	NA	NA	NA	NA	NA	NA	NA	NA	0.0150295	NA	NA	NA	NA	NA	NA	NA	NA	NA	NA	NA	NA	NA	NA	NA	NA	NA	NA	NA	0.0118624	NA	NA	NA
A0A5C2FY53	NA	NA	NA	NA	NA	0.0074627	NA	NA	NA	NA	NA	NA	NA	NA	NA	NA	NA	NA	NA	NA	NA	NA	NA	0.010025	NA	0.00730612	NA	0.0454025	0.00934579	NA	NA	NA	NA	NA	0.0147693	0.0104636	0.00368489	NA	NA	NA	NA	NA	NA	NA	NA	NA	NA	NA	0.0227576
A0A5C2FWX3	NA	NA	NA	NA	NA	NA	NA	NA	NA	NA	NA	NA	NA	NA	NA	NA	NA	NA	NA	NA	NA	NA	NA	NA	NA	0.0199996	NA	NA	NA	NA	NA	NA	NA	NA	NA	NA	NA	NA	NA	NA	NA	NA	NA	NA	NA	NA	NA	NA	NA
A0A286YEY4	0.0809214	0.0555936	0.228203	NA	0.0572144	0.0538295	0.0572145	0.0384537	0.0972286	NA	NA	0.0670052	0.0557594	0.0981667	0.0528467	0.0926684	0.0650697	0.0628687	0.0724871	0.0596036	0.058343	0.0529337	NA	0.070501	0.0530221	0.0385326	0.0458172	0.0333339	0.0710281	NA	0.0693291	0.0682465	0.0227349	0.0280941	0.0652721	0.0609344	0.0499206	0.0467718	0.0416931	0.0572926	0.0232656	0.0356669	0.0399232	NA	0.0488815	0.0234699	NA	0.0561659	0.034273
A0A5C2G5E3	NA	NA	NA	NA	NA	NA	NA	NA	NA	NA	NA	NA	NA	NA	NA	NA	NA	NA	0.0083029	0.00324646	NA	0.00158232	NA	NA	NA	0.00325731	0.00311166	NA	0.00433333	NA	NA	NA	NA	NA	NA	NA	NA	NA	NA	NA	NA	NA	NA	NA	NA	NA	NA	NA	NA
A0A5C2GE41	NA	NA	0.0188752	0.0186504	NA	0.0343185	0.022476	0.0107191	0.0102424	NA	0.0114832	0.0114299	NA	NA	NA	NA	NA	NA	0.0121177	0.0114924	NA	NA	NA	NA	NA	0.0119251	0.0114168	NA	NA	NA	NA	NA	NA	NA	0.0242485	0.0214387	0.0106862	NA	NA	NA	0.0194628	NA	NA	NA	NA	NA	NA	NA	NA
Q96DP5	NA	NA	NA	NA	NA	NA	NA	NA	NA	NA	NA	NA	NA	NA	NA	NA	NA	NA	NA	NA	NA	NA	NA	NA	NA	0.013102	NA	NA	NA	NA	NA	NA	NA	NA	NA	NA	NA	NA	NA	NA	NA	NA	NA	NA	NA	NA	NA	NA	NA
M0R009	0.0436541	0.0346173	0.0224327	0.0283184	0.0365079	0.0499552	0.0645694	NA	NA	0.0558246	0.0552203	NA	0.0489137	NA	0.0635696	0.0667016	NA	0.0535111	0.0514753	0.0518039	0.0880485	0.0460453	0.0410862	0.0619554	NA	0.0318668	0.0608595	0.0672005	0.0642577	0.0540404	0.0285857	NA	0.0371123	0.050505	0.0560812	0.0475231	0.0520945	0.0501069	NA	0.0679321	0.0806708	0.0359567	NA	0.0631146	0.080494	0.0592429	0.0766224	0.0411811	0.0730232
H0Y7Z1	0.00451611	0.00672886	0.00129366	0.00349198	0.00304935	NA	0.00524547	NA	0.000734577	0.00141459	0.00233635	0.00152106	0.00109106	NA	NA	0.00504515	0.00230135	0.00893908	0.00657831	0.00262087	0.00457094	0.000675505	0.00366401	0.00417627	NA	0.00144114	NA	NA	0.00303086	0.00232859	0.00134393	NA	0.00374013	NA	0.00136293	0.0107656	0.00306041	0.00359312	0.00375649	NA	0.000727918	0.000868425	0.00142542	0.00225554	0.00138454	NA	0.000420266	NA	0.00157507
P18428	0.00693117	NA	NA	NA	NA	0.00660531	NA	NA	0.00139173	NA	NA	NA	0.00465105	NA	NA	NA	NA	NA	NA	NA	NA	NA	NA	0.00591551	NA	0.0114964	0.0100361	NA	0.0143382	NA	0.00462949	NA	NA	NA	0.00387332	NA	0.0158728	NA	0.00941966	NA	0.0148255	NA	NA	NA	0.00393474	0.0050442	NA	NA	0.00820641
A0A5C2G5A0	NA	NA	NA	0.0063572	NA	NA	0.00953161	NA	NA	0.00867842	0.00667498	NA	NA	NA	NA	NA	NA	NA	NA	NA	NA	NA	NA	0.006385	NA	0.00814328	NA	NA	0.0238095	NA	0.0124923	NA	NA	NA	0.0167229	NA	NA	0.00508697	NA	NA	NA	0.00799157	NA	NA	NA	NA	NA	NA	NA
Q8NCL6	NA	0.0128151	0.0188172	0.00314949	0.00207312	0.00379239	NA	NA	NA	NA	NA	NA	NA	NA	NA	NA	NA	NA	NA	NA	NA	NA	NA	NA	NA	0.00329046	NA	NA	NA	NA	NA	NA	NA	NA	NA	NA	0.0034047	NA	0.002868	NA	NA	NA	NA	NA	0.00611841	NA	0.00715934	NA	NA
C9JV37	0.0277635	0.0271693	0.0365322	0.0178665	0.0226206	0.0187163	0.0340738	0.0187293	0.0328055	0.0235269	NA	0.00958668	0.0414545	0.0209032	0.0267652	0.0392905	0.011509	0.0347981	0.01617	0.0434884	0.0235343	0.0144171	0.0244558	0.0412103	NA	0.0173988	0.0433531	0.0432247	0.0309795	0.023728	0.0270624	0.0255773	0.0251864	0.0134892	0.0283146	0.0324026	0.0275788	0.0249554	0.0369635	0.0317607	0.0344069	0.0198352	0.0147215	0.0305222	0.0444517	0.0410651	0.0300784	0.0323051	0.0244893
A0A2U8J8N8	NA	NA	NA	NA	NA	NA	0.00291501	NA	NA	NA	NA	NA	NA	NA	NA	NA	NA	NA	NA	NA	NA	NA	NA	NA	NA	0.00126498	NA	NA	NA	NA	NA	NA	NA	NA	NA	NA	NA	NA	NA	NA	NA	NA	NA	NA	NA	NA	NA	NA	NA
A0A5C2GD14	NA	NA	NA	NA	0.0396159	NA	NA	NA	NA	NA	NA	NA	NA	NA	NA	NA	NA	NA	NA	NA	NA	NA	NA	NA	NA	0.0394162	NA	NA	NA	NA	NA	NA	NA	NA	NA	NA	NA	NA	NA	NA	NA	0.0112822	NA	NA	NA	NA	NA	NA	NA
A0A2Y9CYD5	NA	NA	NA	NA	NA	NA	NA	NA	NA	NA	NA	NA	NA	NA	NA	NA	NA	NA	NA	NA	NA	NA	NA	NA	NA	0.00592239	0.0118174	NA	NA	NA	NA	NA	NA	0.181818	NA	NA	NA	NA	NA	NA	NA	NA	NA	NA	NA	NA	NA	NA	NA
A0A5C2G6P0	NA	NA	NA	NA	NA	NA	NA	NA	NA	NA	NA	NA	NA	NA	NA	NA	NA	NA	NA	NA	NA	NA	NA	NA	NA	0.0390878	NA	NA	NA	NA	NA	NA	NA	NA	NA	NA	NA	NA	0.0319464	NA	NA	NA	NA	NA	NA	NA	NA	NA	NA
P20851	0.014347	NA	0.0135747	0.0241631	NA	0.0108395	0.0163029	NA	0.0128468	NA	NA	NA	NA	NA	0.0049151	0.0250859	NA	NA	NA	NA	0.020362	NA	NA	0.0145613	NA	0.0143263	0.0264688	0.0164866	0.0339367	0.0081448	0.0161439	NA	NA	NA	NA	NA	0.0115965	0.00870079	0.0162308	NA	0.0254606	0.0303752	NA	NA	0.0185639	0.0186247	NA	NA	0.0247914
B7ZKJ8	NA	0.00858405	0.00346316	0.0143824	0.00666271	NA	0.0080456	0.0154091	NA	0.001906	0.00335787	0.00382599	0.012465	0.00336274	NA	0.00753962	0.00799713	NA	NA	NA	0.00748374	0.00573964	0.0047238	0.00319634	0	0.00333537	0.00273761	NA	NA	NA	0.00498699	0.00286991	0.00356059	NA	0.00257411	0.00305866	NA	NA	NA	NA	0.0123955	NA	NA	0.00302467	NA	0.00445791	0.00479985	0.00498198	0.00428884
A0A5C2GAX9	NA	NA	NA	NA	NA	NA	NA	NA	NA	NA	NA	NA	NA	NA	NA	NA	NA	NA	NA	NA	NA	NA	NA	NA	NA	0.0129918	NA	NA	NA	NA	NA	NA	NA	NA	NA	NA	NA	NA	NA	NA	NA	NA	NA	NA	NA	NA	NA	NA	NA
A0A5C2FVK1	NA	NA	NA	NA	NA	NA	NA	NA	NA	NA	NA	NA	NA	NA	NA	NA	NA	NA	NA	NA	NA	NA	NA	NA	NA	0.0108577	NA	NA	NA	NA	NA	NA	NA	NA	NA	0.0207334	NA	NA	NA	NA	NA	NA	NA	NA	NA	NA	NA	NA	NA
C9JC84	0.0417656	0.0526806	0.0277838	0.0327785	0.0611878	0.0537771	0.0410573	0.0606512	0.0492454	0.0370819	0.0505553	0.0313728	0.0289438	0.0369204	0.0238113	0.0560556	0.0356211	0.0268311	0.0454339	0.0725035	0.0626785	0.0303827	0.0660794	0.0675074	0.0370836	0.0659713	0.0461367	0.0615894	0.0658787	0.0658199	0.055116	0.0819923	0.0561937	0.106452	0.0462261	0.0710476	0.0564549	0.0707888	0.0665465	0.0604311	0.0365215	0.0684487	0.0918046	0.0436041	0.0518397	0.0571236	0.0592919	0.0549147	0.0544579
H0Y9D7	NA	NA	NA	NA	NA	NA	NA	NA	NA	NA	NA	NA	NA	NA	NA	NA	NA	NA	NA	NA	NA	NA	NA	NA	NA	0.0060445	NA	NA	NA	NA	NA	NA	NA	NA	NA	NA	NA	NA	NA	NA	NA	NA	NA	NA	NA	NA	NA	NA	NA
A0A087WW43	0.000790722	0.00332035	NA	NA	0.00135937	0.00131025	NA	0.00189419	0.00409334	NA	NA	0.00101711	NA	0.000807532	NA	0.00420049	0.00102592	NA	0.00389623	0.00102973	0.0013168	0.00188208	0.00112295	NA	NA	0.00910091	0.00489153	0.0126492	0.0175901	0.00257785	0.00475442	0.00615094	NA	NA	0.00857554	0.00298626	0.00837012	0.00332677	0.00415489	0.00151295	0.00454414	NA	0.00163398	NA	0.00616406	NA	0.0025667	0.00432088	0.0063921
C8C504	NA	NA	NA	NA	NA	NA	NA	NA	NA	NA	NA	NA	NA	NA	NA	NA	NA	NA	NA	NA	NA	NA	NA	NA	NA	0.0119656	0.0765692	NA	0.0485928	NA	NA	NA	NA	NA	NA	NA	NA	NA	NA	NA	NA	NA	NA	NA	NA	NA	NA	NA	NA
F5H7T4	NA	NA	NA	NA	NA	NA	NA	NA	NA	NA	NA	NA	NA	NA	NA	NA	NA	NA	NA	NA	NA	NA	NA	NA	NA	0.0129101	0.0188079	NA	NA	NA	NA	NA	NA	NA	NA	NA	0.0195859	NA	NA	NA	NA	NA	NA	NA	NA	NA	NA	NA	NA
A0A5C2G6C5	NA	NA	NA	NA	NA	NA	NA	NA	NA	NA	NA	NA	NA	NA	NA	NA	NA	NA	0.0147552	NA	NA	NA	NA	NA	NA	0.01479	NA	NA	NA	NA	NA	NA	NA	NA	NA	NA	NA	NA	NA	NA	NA	NA	NA	NA	NA	NA	NA	NA	NA
A0A0G2JPA8	0.0499522	0.0302348	0.0249794	0.0256998	0.0277483	0.0240971	0.0402719	0.0382073	0.01603	0.0309448	0.0240729	0.00983458	0.0389949	0.0286873	0.0384997	0.0342664	0.029423	0.0205499	0.0327738	0.0342359	0.0295365	0.0108677	0.029434	0.0285636	NA	0.040368	0.0187764	0.0404887	0.0289037	0.042889	0.0413778	0.026433	0.00978416	0.0579926	0.0357956	0.0349315	0.0402925	0.0331996	0.0276241	0.0385145	0.0307669	0.018657	0.0126304	0.0145834	0.0262953	0.0226606	0.0293714	0.0292083	0.013767
A6PVK5	NA	NA	NA	NA	NA	NA	NA	NA	NA	NA	NA	NA	NA	NA	NA	NA	NA	NA	NA	NA	NA	NA	NA	NA	NA	0.00633855	0.0126478	NA	NA	NA	NA	NA	NA	NA	NA	NA	NA	NA	NA	NA	NA	NA	NA	NA	NA	NA	NA	NA	NA
P19652	0.0915468	0.0692826	0.0980473	0.0412442	0.0725029	0.100463	0.0678952	0.115563	0.0887931	0.147016	0.137311	0.114411	0.0837213	0.0956987	0.135573	0.0645305	0.136348	0.0890423	0.08259	0.0838379	0.110763	0.0758182	0.147277	0.122024	0	0.0580642	0.0675038	0.137634	0.157071	0.069452	0.0948187	0.0433566	0.0680711	0.189024	0.166576	0.110656	0.164049	0.0653521	0.125195	0.143338	0.156432	0.104017	NA	0.165578	0.117404	0.14647	0.0756734	0.0755385	0.131338
A0A5C2GR82	NA	NA	NA	NA	NA	NA	NA	NA	NA	NA	NA	NA	NA	NA	NA	NA	NA	NA	NA	NA	NA	NA	NA	NA	NA	0.025492	NA	NA	NA	NA	NA	NA	NA	NA	NA	NA	NA	NA	NA	NA	NA	NA	NA	NA	NA	NA	NA	NA	NA
A0A5C2FU58	0.0333256	NA	NA	0.00659265	NA	NA	NA	NA	0.0210306	0.00607489	0.015575	0.0181447	0.0117137	0.0129654	NA	0.0212413	NA	NA	NA	0.0240479	NA	NA	0.0163905	NA	NA	0.00723847	NA	NA	NA	NA	NA	NA	NA	NA	NA	NA	0.0109523	0.0158261	NA	NA	NA	NA	NA	NA	NA	NA	NA	0.0183367	NA
E5RG36	0.0484967	0.0625485	0.0648148	0.0316447	0.0785714	0.11534	0.0667213	0.0533141	0.107256	0.0398243	0.102561	NA	0.0479483	0.0465025	0.0490819	0.119164	0.0746718	0.0409476	NA	0.123606	0.0505556	0.103807	0.0617594	0.0538429	NA	0.160694	0.103993	0.0464815	0.0859259	0.142667	0.0886119	NA	0.0601885	0.0666667	0.0663341	0.1244	0.134494	0.123444	0.0474472	0.0590764	0.0602276	0.0534547	0.0559669	NA	0.1098	0.0546268	0.108724	0.0831266	0.0360751
A0A023T424	NA	NA	NA	NA	NA	NA	NA	NA	NA	NA	NA	NA	NA	NA	NA	NA	NA	NA	NA	NA	NA	NA	NA	NA	NA	0.00863818	NA	NA	NA	NA	NA	NA	NA	NA	NA	NA	NA	NA	NA	NA	NA	NA	NA	NA	NA	NA	NA	NA	NA
A0A5C2G4M3	NA	NA	NA	NA	NA	NA	NA	NA	NA	NA	NA	NA	NA	NA	NA	NA	NA	NA	NA	NA	NA	NA	NA	NA	NA	0.0162866	NA	NA	NA	NA	NA	NA	NA	NA	NA	NA	NA	NA	NA	NA	NA	NA	NA	NA	NA	NA	NA	NA	NA
A0A5C2GRL0	NA	NA	NA	NA	NA	NA	NA	NA	NA	NA	NA	NA	NA	NA	NA	NA	NA	NA	NA	NA	NA	NA	NA	NA	NA	0.0571253	NA	NA	NA	NA	NA	NA	NA	NA	NA	NA	NA	NA	NA	NA	NA	NA	NA	NA	NA	NA	NA	NA	NA
A0A5C2G6R6	NA	NA	NA	NA	NA	NA	NA	NA	NA	NA	NA	NA	NA	NA	NA	NA	NA	NA	NA	NA	NA	NA	NA	NA	NA	0.0104699	NA	NA	NA	NA	NA	NA	NA	NA	NA	0.0114245	NA	NA	NA	NA	NA	NA	NA	NA	NA	NA	NA	NA	NA
A0A5C2G0J0	NA	NA	NA	NA	NA	NA	NA	0.0203203	NA	NA	NA	NA	NA	NA	NA	NA	NA	NA	NA	NA	NA	NA	NA	NA	NA	0.0201029	NA	NA	NA	NA	NA	NA	NA	NA	0.0195187	NA	NA	NA	NA	NA	NA	NA	NA	NA	NA	NA	NA	NA	0.0417459
A0A5C2GS65	NA	NA	NA	NA	NA	NA	NA	NA	0.0241274	NA	0.0134814	0.0311493	NA	NA	NA	NA	NA	NA	NA	NA	NA	NA	NA	NA	NA	0.0124218	NA	NA	NA	NA	NA	NA	NA	0.0277778	NA	NA	NA	NA	NA	NA	NA	NA	NA	NA	NA	NA	NA	NA	NA
A0A5C2GAH8	NA	NA	NA	NA	0.0114464	NA	NA	NA	0.0058077	NA	NA	NA	0.00384858	NA	NA	NA	NA	NA	NA	NA	NA	NA	NA	NA	NA	0.00268314	NA	NA	NA	NA	NA	NA	NA	NA	NA	NA	NA	NA	NA	NA	NA	NA	NA	NA	NA	NA	NA	NA	NA
P02652	0.11337	0.0789925	0.144283	0.155675	0.0801242	0.0823177	0.150201	0.133001	0.187873	0.156329	0.294743	0.151586	0.110258	0.283303	0.229197	0.221314	0.222965	0.260329	0.222478	0.202738	0.117667	0.152286	0.0678976	0.17663	0	0.127011	0.171481	0.0612246	0.152698	NA	0.241981	0.289837	0.238682	0.245	0.13538	0.0513152	0.138877	0.130079	0.154839	0.0441096	0.111109	NA	0.144814	0.095847	0.139094	0.176401	0.143018	0.196807	0.0501454
E7ERP7	0.0207388	0.0245721	0.0167428	0.00650234	0.0101653	NA	0.00548394	0.0173888	0.0135691	0.00748959	0.028803	NA	0.0072208	0.0103901	0.0121933	0.0111299	0.0117333	NA	0.0296343	0.0118592	0.0216895	0.00774903	0.0113162	0.00734712	NA	0.0225398	0.0142011	0.00346608	0.0148402	0.0113014	NA	0.016234	0.0387157	NA	0.0164365	0.0227499	0.0211544	0.0058535	0.0100224	0.00814589	0.011776	0.00578994	0.00646878	0.0337029	0.0277744	0.0284011	NA	0.00602852	0.0277976
P13671	NA	NA	NA	0.00560184	0.00648997	NA	0.00647071	0.00914349	0.00608868	0.00458482	0.00317376	NA	0.00251609	0.00544756	NA	0.0104547	NA	0.00434585	0.00455812	0.00627708	0.00268069	0.00300752	0.00763843	NA	NA	0.00564776	NA	NA	NA	0.00415094	NA	NA	NA	0.00377358	0.0058141	0.0048838	0.0023277	0.00167966	0.00565581	0.00694497	NA	0.000844393	0.00582108	0.00500762	NA	NA	0.00262987	0.00470528	0.00206751
A0A5C2FZE7	NA	0.0106014	0.00925926	NA	0.0145503	NA	NA	NA	NA	0.0101248	NA	NA	0.0234275	NA	0.0100578	NA	NA	NA	0.0227477	NA	NA	0.00966973	NA	NA	NA	0.0434308	0.0216652	NA	NA	NA	0.0233189	NA	NA	NA	0.00975502	NA	NA	NA	NA	NA	NA	NA	NA	NA	NA	0.0381117	NA	NA	0.0225469
A0A5C2GR58	NA	NA	NA	NA	NA	NA	NA	NA	NA	NA	NA	NA	NA	NA	NA	NA	NA	NA	0.0198755	NA	NA	NA	NA	NA	NA	0.0150183	NA	NA	NA	NA	NA	NA	NA	NA	NA	NA	NA	NA	NA	NA	NA	NA	NA	NA	NA	NA	NA	NA	NA
P19823	0.0091088	0.0196985	0.0175723	0.0201078	0.0149887	0.0180051	0.0168588	0.0152223	0.0135021	0.0121761	0.0196853	0.0200294	0.0173474	0.0156402	0.0131006	0.0217451	0.0135014	0.00971461	0.021522	0.0145348	0.0199723	0.0139779	0.0225507	0.0171709	0	0.0123223	0.0216427	0.0131971	0.0115679	0.0249105	0.0155645	0.0120927	0.00648022	0.00748299	0.00918036	0.0126028	0.0108634	0.00995163	0.0109214	0.0113893	0.0125278	0.0158105	0.00504089	0.0284587	0.0132775	0.00599072	0.00591262	0.0158617	0.00990031
P29622	0.013137	NA	0.00868607	0.00880589	NA	0.00316869	0.00823803	0.00302234	0.00450657	0.00602668	NA	0.00311053	0.00613577	NA	0.008142	0.0114804	NA	0.00731207	0.009749	0.00515312	0.00975162	0.0112813	0.00828891	0.0108781	NA	0.00878958	0.009543	0.00589051	NA	NA	NA	NA	0.0148127	0	0.00418072	0.020684	NA	0.00819567	NA	NA	NA	0.0073996	NA	0.00691877	0.00707837	NA	0.00343774	NA	NA
A0A5C2G910	NA	NA	NA	NA	NA	NA	NA	NA	NA	NA	NA	NA	NA	NA	NA	NA	NA	NA	NA	NA	NA	NA	NA	NA	NA	0.00732895	NA	NA	NA	NA	NA	NA	NA	NA	NA	NA	NA	NA	0.00672564	NA	NA	NA	NA	NA	NA	NA	NA	NA	NA
A0A5C2GHS4	NA	0.00915964	NA	0.0170881	0.0125714	0.0191642	NA	NA	NA	NA	NA	NA	NA	NA	NA	NA	NA	NA	NA	NA	NA	0.00417732	0.00849683	NA	NA	0.00469053	NA	0.00971613	NA	NA	NA	NA	NA	0.012	NA	NA	NA	NA	NA	NA	NA	NA	NA	NA	0.0064215	0.00548809	NA	NA	NA
A0A5C2FZB5	NA	NA	NA	NA	NA	NA	NA	NA	NA	NA	NA	NA	NA	NA	NA	NA	NA	NA	NA	NA	NA	NA	NA	NA	NA	0.0110611	NA	NA	NA	NA	NA	NA	NA	NA	NA	0.00584305	NA	NA	NA	NA	NA	NA	NA	NA	NA	NA	NA	NA	NA
P01024	0.0258327	0.0239147	0.0371694	0.0635006	0.0157556	0.0236759	0.0255198	0.0196015	0.0230732	0.0169773	0.0339467	0.0224786	0.0299391	0.0192997	0.014816	0.022424	0.0308701	0.0204452	0.0257269	0.0283506	0.0322938	0.0316797	0.032014	0.0326533	0.014463	0.0359379	0.0356171	0.0207698	0.0176061	0.0283775	0.018678	0.0209877	0.0180812	0.0375053	0.0219968	0.0256929	0.0234198	0.0194726	0.0239638	0.0247372	0.0349302	0.0211184	0.0243686	0.0208837	0.0227736	0.0241458	0.0245787	0.0246964	0.0284165
A0A5C2GPD5	NA	NA	NA	NA	NA	0.0094312	NA	NA	NA	NA	NA	NA	NA	0.0165385	NA	0.0225793	NA	NA	NA	NA	0.00427001	NA	NA	NA	0.2399	0.0115417	0.013818	NA	NA	0.0283465	0.0199607	0.0979791	NA	NA	NA	NA	NA	0.0151407	0.0253621	NA	0.00910809	NA	NA	NA	0.0129699	NA	NA	NA	NA
P10643	0.00576225	0.00610407	0.00445015	0.00616184	0.00226105	0.00669937	0.00577657	0.00152215	0.00354776	0.00547126	NA	0.00386287	0.00415627	0.00302215	0.00436505	0.00432895	0.00365459	0.00397692	0.00265117	0.00358123	0.00451011	0.00427177	0.00280171	0.00190356	NA	0.007931	0.00518573	0.00813734	0.00396145	0.00129496	0.0064471	NA	0.00202024	0	0.00280108	0.0071761	0.00692976	0.00359491	0.0042486	0.00367286	0.00552598	0.00960637	0.00498266	0.000418113	0.00555673	0.00576024	0.00265769	0.00664043	0.00395417
A0A0F7G8J1	0.00384636	NA	NA	NA	NA	NA	NA	NA	NA	NA	NA	NA	NA	NA	NA	NA	NA	NA	NA	0.00505207	NA	NA	NA	NA	NA	0.00510951	NA	NA	NA	0.00806723	0.00655058	NA	NA	NA	NA	NA	NA	NA	NA	NA	NA	NA	NA	NA	NA	NA	NA	0.00717641	NA
A0A5C2GA64	NA	0.0181739	NA	0.017558	NA	0.0142591	0.0047658	NA	NA	NA	NA	NA	0.00502017	NA	0.00862094	NA	NA	NA	NA	NA	NA	NA	0.0126441	0.00425666	NA	0.00930661	0.00154751	NA	NA	0.0142857	0.0249846	NA	NA	NA	0.00905823	NA	NA	0.0508697	0.040669	NA	NA	0.0225644	NA	NA	NA	NA	NA	0.0314344	NA
A0A0K0K1H8	NA	NA	NA	NA	NA	NA	NA	NA	NA	NA	NA	0.0403988	NA	NA	0.0219932	NA	0.0221613	0.0310175	NA	NA	NA	NA	NA	NA	0.0247095	0.00831104	NA	NA	NA	0.0191138	0.0320858	0.0235096	NA	NA	NA	NA	NA	NA	NA	0.0137955	NA	NA	NA	NA	NA	NA	NA	NA	NA
P07357	0.00803386	0.00223624	0.00683594	0.00871135	0.00613839	0.00584845	0.0035185	0.00836752	0.00554519	0.00391546	0.00739202	NA	0.0123543	0.00683721	0.0053039	0.00560074	NA	0.0161951	0.00599792	0.00464988	0.00960287	0.0108954	0.00449458	0.00523769	NA	0.00515317	0.00865399	0.00573258	0.00585938	0.0120117	NA	NA	NA	NA	NA	0.00728909	0.00627443	0.00375561	0.00885981	0.0087107	0.0071434	0.00524447	NA	NA	0.006271	NA	0.00507603	0.00902512	0.00653949
P07360	0.0141693	0.0103915	0.00990099	0.0120724	NA	0.00592952	0.0118909	0.00565567	0.012837	0.0153376	NA	NA	0.0130475	NA	0.00268871	0.0104103	NA	NA	0.0233107	NA	0.0206271	0.0142174	0.0198925	0.0123907	NA	0.00870767	0.0151549	0.00901868	0.0226898	NA	0.00623377	NA	NA	NA	0.0156467	NA	0.0177622	NA	0.00930153	0.0212994	0.0222844	0.0166161	NA	NA	0.0158948	NA	0.00964949	NA	NA
A0A024R0T9	0.0365732	0.0626148	NA	NA	0.00818452	0.0951348	0.0906992	NA	0.05767	0.0256284	0.0847306	0.0673623	0.0318467	0.197823	0.0273445	0.0337266	0.0463267	NA	0.0486231	0.0270539	0.0247396	0.0299157	0.0351143	0.0502819	NA	0.106881	0.15081	0.0221396	0.105469	0.121875	0.0836202	NA	0.16192	0.0703125	0.0473467	0.0166191	0.159253	0.0574192	0.102352	0.0885417	0.070335	0.0804152	NA	NA	0.025084	0.141847	0.0464424	0.0557886	0.0998758
A0A0C4DH68	0.0351567	0.0269113	NA	0.031949	0.0468407	0.0435085	0.0230958	0.0436961	0.0510975	0.0288724	NA	0.0602963	0.0675793	0.0241071	0.0208892	0.0196074	0.0342105	NA	NA	0.051333	NA	0.0177402	0.0401693	NA	NA	0.0526181	0.0436399	NA	NA	NA	0.0324533	NA	NA	NA	NA	0.0195942	NA	0.0400317	0.0391413	NA	0.0317409	NA	NA	NA	0.032016	0.0201158	NA	NA	0.0208125
P25311	0.0269358	0.03235	0.0290977	0.0200582	0.050605	0.0313113	0.0350938	0.0317074	0.0355205	0.0360684	0.0521364	0.0249153	0.0358613	0.0355205	0.0411358	0.042847	0.0394847	0.023033	0.0443912	0.0441356	0.034707	0.0323894	0.0292009	0.0321021	0.0304673	0.0228124	0.0274924	0.0545188	0.0292183	0.0458943	0.0484393	0.014221	0.0446127	NA	0.0464705	0.0355191	0.045949	0.0387716	0.0362684	0.0322934	0.0251492	0.0483324	0.0387311	0.0311206	0.0355357	0.0368078	0.0312617	0.0353691	0.0420017
A0A5C2GAD7	0.00779041	NA	NA	NA	NA	0.00604931	NA	NA	NA	NA	NA	NA	NA	NA	NA	NA	NA	NA	NA	NA	NA	0.0158232	NA	NA	NA	0.014806	0.00886303	NA	NA	NA	0.0286187	NA	NA	NA	NA	NA	NA	NA	NA	NA	NA	NA	NA	NA	NA	NA	NA	NA	0.0184475
A0A286YES1	0.035293	0.0562652	0.0759806	0.0456858	0.026958	NA	0.0518585	0.0368578	NA	0.0350626	NA	0.100978	0.0339988	0.0451475	0.0338245	0.0328785	0.0371807	0.0220146	NA	0.0243409	0.0378586	0.0341096	0.0573063	0.0779712	NA	0.0329346	0.0283143	0.030832	0.0818398	0.0219297	0.0188372	0.0730131	0.0228858	0.043251	0.0417017	0.0999968	0.0408497	0.0457043	0.0793643	NA	NA	0.0463349	0.0501673	0.083512	NA	0.0600905	0.0656071	NA	0.0493086
Q08380	0.00212785	NA	NA	NA	NA	NA	NA	0.00257888	NA	NA	NA	NA	0.00285572	NA	NA	NA	NA	NA	NA	0.00439702	NA	NA	NA	NA	NA	0.0159368	0.00616211	0.0028558	0.0100451	NA	0.00852746	NA	0.00744308	NA	0.00673823	0.0084244	0.00667521	NA	0.00424133	NA	NA	NA	NA	NA	0.00893888	NA	0.0127111	NA	0.0050387
A0A5C2GGK9	NA	NA	NA	NA	NA	NA	NA	NA	0.0108417	NA	NA	NA	NA	0.0170764	NA	NA	NA	NA	NA	NA	NA	NA	NA	NA	NA	0.00873913	0.0142673	NA	NA	NA	NA	NA	NA	NA	NA	NA	NA	NA	NA	NA	0.0182985	NA	NA	NA	NA	NA	NA	NA	NA
Q14520	0.00436969	NA	0.00708215	0.00907656	0.00890328	0.00678619	0.00340222	NA	0.00482573	NA	NA	NA	0.00358381	NA	0.00461574	0.00487407	NA	NA	NA	NA	NA	0.00443767	0.00300879	NA	NA	0.00941207	0.0173444	0.0108951	0.00424929	NA	NA	NA	0.00400318	NA	NA	0.00581475	NA	NA	0.00532269	NA	NA	NA	NA	NA	NA	0.00712571	NA	NA	NA
A0A5C2H0B9	NA	NA	NA	NA	NA	NA	NA	NA	NA	NA	NA	NA	NA	NA	NA	NA	NA	NA	NA	NA	NA	NA	NA	NA	NA	0.0157846	NA	NA	NA	NA	NA	NA	NA	NA	NA	NA	NA	NA	NA	NA	NA	NA	NA	NA	NA	NA	NA	NA	NA
A0A5C2G8A6	NA	0.00457982	NA	0.0103241	0.0125714	NA	0.00960786	NA	0.00908524	0.0262435	NA	0.0164609	NA	NA	NA	NA	NA	NA	NA	NA	NA	0.00835464	0.0254905	0.00858144	NA	0.00938106	0.0187187	0.0194323	0.008	NA	NA	NA	NA	NA	0.0210708	0.0126888	NA	NA	0.00819887	NA	0.00900289	0.00358022	NA	NA	0.008562	0.0329285	NA	NA	0.0194805
A0A5C2FT41	NA	NA	NA	NA	NA	NA	NA	NA	NA	NA	NA	NA	NA	NA	NA	NA	NA	NA	NA	NA	NA	NA	NA	NA	NA	0.0157776	NA	NA	NA	NA	NA	NA	NA	NA	NA	NA	NA	NA	NA	NA	NA	NA	NA	NA	NA	NA	NA	0.00926388	NA
B7Z556	NA	NA	NA	NA	NA	NA	0.029717	NA	NA	NA	NA	NA	0.0338902	NA	NA	NA	NA	NA	NA	NA	NA	NA	NA	NA	NA	0.0172882	NA	NA	NA	NA	0.0192135	NA	NA	NA	NA	NA	NA	NA	NA	NA	NA	NA	NA	NA	NA	NA	NA	NA	NA
A0A5C2G276	NA	NA	0.00934579	NA	NA	NA	NA	NA	NA	NA	NA	NA	NA	NA	NA	NA	NA	NA	NA	0.00728179	NA	0.0097601	NA	0.010025	NA	0.0109592	0.0109338	NA	NA	NA	NA	NA	NA	NA	NA	NA	NA	NA	NA	NA	NA	NA	NA	NA	NA	NA	NA	0.0123387	NA
A0A5C2GMS9	NA	NA	NA	NA	NA	NA	NA	NA	NA	NA	NA	NA	NA	NA	NA	NA	0.0127531	NA	NA	NA	NA	NA	NA	NA	NA	0.0117539	NA	NA	NA	NA	NA	NA	NA	NA	NA	NA	NA	NA	NA	NA	NA	NA	NA	NA	NA	NA	NA	NA	NA
P01817	NA	NA	NA	NA	NA	NA	NA	NA	NA	0.00325441	NA	NA	NA	0.00555659	0.00323285	NA	NA	NA	NA	NA	NA	NA	NA	0.006385	NA	0.0111679	NA	NA	NA	NA	NA	NA	NA	NA	NA	NA	NA	NA	NA	NA	NA	NA	NA	NA	0.00509643	NA	0.0103132	NA	NA
A0A5C2FUC2	NA	0.0106014	NA	NA	0.0145503	NA	NA	NA	NA	NA	NA	0.0108868	NA	NA	NA	0.0212413	NA	NA	NA	NA	NA	NA	0.0101416	NA	NA	0.0327455	0.0110733	NA	0.00925926	NA	NA	NA	NA	NA	0.0685418	0.0106716	NA	NA	NA	NA	0.01042	NA	NA	NA	0.00495486	NA	NA	NA	NA
B1AP58	NA	NA	0.00740741	0.00791118	NA	NA	NA	NA	NA	NA	NA	NA	NA	0.00518615	NA	0.00424826	NA	NA	NA	NA	NA	0.00386789	NA	0.00397289	NA	0.0130293	0.00433304	0.00899641	NA	NA	NA	NA	NA	NA	NA	NA	0.00657138	NA	0.00379577	NA	0.008336	NA	NA	0.0258301	NA	NA	0.00962566	NA	0.0180375
A0A2U8J8H2	0.00466364	0.0175248	0.00510204	0.00290615	NA	NA	NA	NA	0.00695299	NA	NA	0.00856982	0.00717168	NA	NA	0.00487683	NA	NA	0.0125344	0.00441696	0.00728863	NA	0.0090315	0.0145943	NA	0.00299141	0.00447674	NA	NA	NA	0.0102794	NA	NA	NA	0.00716695	NA	0.00603494	0.00373737	0.0139437	NA	NA	0.00456661	NA	NA	NA	NA	NA	0.0112266	NA
K7EP36	NA	NA	NA	NA	NA	NA	NA	NA	NA	NA	NA	NA	NA	NA	NA	NA	NA	NA	NA	NA	NA	NA	NA	NA	NA	0.0105169	NA	NA	0.0112108	NA	NA	NA	NA	NA	NA	0.00502064	NA	NA	NA	NA	NA	NA	NA	NA	0.00479933	NA	NA	NA	NA
A0A068LN13	NA	0.00179685	NA	NA	NA	NA	NA	NA	NA	NA	NA	NA	NA	NA	NA	NA	NA	NA	NA	NA	NA	NA	NA	NA	NA	0.00322599	NA	NA	NA	NA	NA	NA	NA	NA	NA	NA	NA	NA	NA	NA	NA	NA	NA	NA	NA	NA	0.00441246	NA	NA
P06727	0.0273031	0.028279	0.0386551	0.0362925	0.0491066	0.0318802	0.0241774	0.0388647	0.0402849	0.0454472	0.0508261	0.0450633	0.0424781	0.0526208	0.0472207	0.0453281	0.0276784	0.0182636	0.0320404	0.0535217	0.036097	0.0331022	0.0466529	0.0341778	NA	0.0284254	0.0320533	0.0380475	0.0329269	0.0274767	0.0242406	0.0269337	0.0327726	0.033153	0.0202469	0.0198315	0.0191773	0.0318721	0.0342214	0.0263734	0.0140631	0.0462995	0.0198162	0.0546524	0.0237712	0.0115489	0.049559	0.0231056	0.0187437
P02748	0.0151305	0.0158669	0.00892051	0.0141031	0.0117037	0.00742182	0.00884213	0.0232915	0.0152078	0.00966807	0.014951	0.0114446	0.00824111	0.0127005	0.0218023	0.0089346	0.0067642	NA	0.0137705	0.00944985	0.011133	0.0100697	0.0167017	0.0184921	0	0.0156197	0.0168606	0.0338895	0.0188019	0.0126376	0.00669054	0.0133564	0.00748067	0.0122951	0.0158524	0.0102951	0.0203675	0.0117365	0.016642	0.0234987	0.0221345	0.0069697	0.0109669	0.00744335	0.019499	0.0109202	0.0140804	0.0143249	0.0218713
P02753	0.0223179	0.0492596	0.0263938	0.029844	0.0667141	0.0373077	0.0267549	0.0262402	0.0522851	0.0589983	0.0830587	0.0155991	0.0554542	0.0378014	0.0535486	0.0793701	0.0285252	0.0589004	0.0463308	0.0528412	0.0474141	0.048215	0.0306067	0.0876553	0.0252631	0.0162379	0.051098	0.0592392	0.0155009	0.0891151	0.0389911	0.0828377	0.0967221	0.039801	0.0415202	0.0540485	0.0318761	0.0784334	0.0261052	0.0114858	0.0223153	0.124753	0.0360235	0.0538752	0.051611	0.0835126	0.0700631	0.0475452	0.0338204
P43652	0.00943276	0.0269282	0.0130988	0.0205218	0.0216194	0.0124617	0.0167394	0.0128895	0.0150241	0.018571	0.0182537	0.00922384	0.0157311	0.00518155	0.0148146	0.0136247	0.0136178	0.0200933	0.00825462	0.0254494	0.0199107	0.0138531	0.0243794	0.0227991	NA	0.00965713	0.0159481	0.0102759	0.00771378	0.00783304	0.0104278	0.00631482	0.0186973	0	0.01185	0.0190939	0.0125776	0.0214322	0.0117446	0.00968355	0.00885543	0.00983019	0.0143707	0.034862	0.0136493	0.0110613	0.0269161	0.0113566	0.00834911
A0A5C2G280	NA	NA	NA	NA	0.0720839	NA	NA	NA	NA	NA	NA	NA	NA	NA	NA	NA	NA	NA	NA	NA	NA	NA	NA	NA	NA	0.0322743	NA	NA	NA	NA	0.00577625	NA	NA	NA	NA	NA	NA	0.0352821	NA	NA	NA	NA	NA	NA	0.0147282	NA	0.0715301	NA	NA
A0A5C2G055	NA	NA	NA	NA	NA	NA	NA	NA	NA	NA	NA	NA	NA	NA	NA	NA	NA	NA	NA	NA	NA	NA	NA	NA	NA	0.00626239	NA	NA	NA	NA	NA	NA	NA	NA	NA	NA	NA	NA	NA	NA	NA	NA	NA	NA	NA	NA	NA	NA	NA
A0A5C2GM25	NA	NA	NA	NA	NA	0.012857	NA	NA	NA	NA	NA	NA	NA	NA	0.0127206	NA	NA	NA	NA	NA	NA	NA	NA	NA	NA	0.012472	0.0129401	NA	NA	NA	NA	NA	NA	NA	NA	NA	NA	NA	NA	NA	NA	NA	NA	NA	0.0118045	NA	NA	NA	0.014608
Q68CN4	NA	NA	0.0383467	0.0399685	0.0505318	0.0329411	0.0313773	0.0215857	0.0580033	NA	NA	NA	0.0325496	NA	0.001752	0.0335716	NA	0.0578838	0.0261372	NA	NA	NA	0.00342614	0.0459355	0.0709457	0.0179726	0.0229575	NA	NA	0.024005	0.0526359	0.566946	NA	NA	0.0110452	0.0479032	0.0308067	0.0299646	0.0294934	0.0342864	NA	NA	NA	NA	0.0330175	NA	0.0374337	0.0298889	0.0244332
Q68CK4	NA	NA	NA	NA	NA	NA	NA	0.0208493	0.0149657	0.0112884	NA	0.01379	NA	NA	NA	NA	NA	NA	NA	NA	NA	NA	NA	NA	NA	0.0195094	0.0120869	0.0310584	0.0199372	NA	0.0197545	NA	NA	NA	0.0360903	0.0168154	NA	NA	NA	NA	0.0233427	NA	NA	NA	NA	0.0319292	NA	NA	NA
A0A5C2GGS4	NA	NA	NA	NA	0.00440176	NA	NA	NA	NA	NA	NA	NA	NA	NA	NA	NA	NA	NA	NA	NA	NA	NA	NA	NA	NA	0.00492703	NA	NA	NA	NA	NA	NA	NA	NA	NA	NA	NA	NA	NA	NA	NA	NA	NA	NA	NA	NA	NA	NA	NA
P19827	0.0143615	0.0177691	0.0132941	0.0105287	0.0148469	0.0132476	0.010514	0.0200493	0.0140489	0.0113699	0.00639001	0.0147017	0.00593356	0.0124361	0.0119297	0.00637026	0.011641	NA	0.0180387	0.016213	0.0200566	0.0149175	0.00204941	0.0113708	NA	0.0140333	0.0132509	0.0103253	0.017546	0.00672938	0.0131201	NA	0.0116302	NA	0.0121463	0.0133453	0.00646684	0.0105663	0.0125168	0.00927731	0.0101964	0.0137564	NA	0.00666846	0.010993	0.00952202	0.0137749	0.00875706	0.0120902
A0A4P8J9N3	NA	NA	NA	NA	NA	NA	NA	NA	NA	NA	NA	NA	NA	NA	0.0517256	NA	NA	NA	NA	NA	NA	0.0130092	NA	NA	NA	0.00416546	NA	NA	NA	NA	0.00764801	NA	NA	NA	NA	NA	NA	NA	NA	0.00249853	NA	NA	NA	NA	NA	NA	NA	NA	NA
B4DPP8	0.0217922	0.0213177	0.0164306	0.0206689	0.0297486	0.0177975	0.0132019	0.00744386	0.0220522	0.0193192	0.0186875	0.0202347	0.0252849	0.0135355	0.0268748	0.0251755	NA	NA	0.0242066	0.0244868	0.0124754	0.0168701	0.0141906	0.0162836	NA	0.0102135	0.0194983	0.0306683	0.0132385	0.0253764	0.0158316	0.0095571	0.028572	NA	NA	0.0126974	0.01886	0.0237131	0.0097139	0.0200715	0.0199545	0.0188771	0.0305082	0.0171247	0.0111895	0.0161973	0.00940707	0.0211243	0.0127863
P02100	NA	NA	NA	NA	NA	NA	NA	NA	NA	NA	NA	NA	NA	NA	NA	NA	NA	NA	NA	NA	NA	NA	NA	NA	NA	0.00997137	NA	NA	NA	NA	NA	NA	NA	NA	NA	NA	NA	NA	NA	NA	NA	NA	NA	NA	NA	NA	NA	NA	NA
P00748	0.0101068	0.010443	0.00817111	0.00686764	0.00431711	0.0112339	0.0115312	0.0155716	0.0105721	0.00520705	0.00415903	0.00258413	0.00577265	0.00871958	0.00798715	0.00537602	NA	NA	0.0133636	0.0085621	0.00872056	0.00799779	0.0094011	0.0109916	NA	0.00826447	0.0118684	0.00907127	0.0040293	0.0151648	0.0141638	0.0156274	0.0214742	0.00659341	0.0060037	0.00729274	0.00563261	0.0104825	0.00734813	0.0110583	0.012132	0.0102081	0.0124542	0.0144975	0.0134757	0.0149264	0.0162665	0.00822131	0.00910442
B2R5G8	0.0305863	NA	0.0332051	0.00821545	NA	0.0343973	0.0184767	0.0215656	0.0414951	NA	0.0337228	NA	0.0285455	NA	0.0337012	0.0542319	0.0273684	NA	0.0349614	0.0400516	0.0357692	NA	0.0226038	0.0261294	NA	0.0345776	0.0468825	0.0414403	0.0354487	0.0530769	0.0355165	NA	0.0185656	NA	0.0390351	0.0179424	0.0342289	0.0302401	0.0385167	0.037132	0.032318	NA	NA	0.0402353	0.0471322	0.0344978	0.0324866	0.0457008	0.0174825
A0A5C2G5U7	NA	NA	NA	NA	NA	NA	NA	NA	NA	NA	NA	NA	NA	NA	NA	NA	NA	NA	NA	NA	NA	NA	NA	NA	NA	0.0194231	NA	NA	NA	NA	NA	NA	NA	NA	NA	NA	NA	NA	NA	NA	NA	NA	NA	NA	NA	NA	NA	NA	NA
A0A2U8J971	NA	NA	NA	NA	NA	NA	NA	NA	NA	NA	NA	NA	NA	NA	NA	NA	NA	NA	NA	NA	NA	NA	NA	NA	NA	0.00197413	NA	NA	NA	0.00454546	NA	NA	NA	NA	NA	NA	NA	NA	NA	NA	NA	NA	NA	NA	NA	NA	NA	NA	NA
P08185	0.0192561	NA	0.00792002	0.0105502	0	0.00576431	0.00894349	0.0183463	0.0206699	0.00475334	0.00760522	0.0109341	0.0133943	0.0136196	0.00952365	0.0067155	NA	NA	0.0172371	0.0059206	0.012766	0.0127566	0.0195281	0.0086673	NA	0.0112655	0.0095419	0.0144585	0.00636127	0.00455927	0.00510323	NA	0.010738	NA	NA	0.00822404	0.0154141	0.00714341	0.0116296	0.0130136	0.00918119	NA	NA	NA	0.00754395	0.00486533	NA	NA	0.00844995
A0A1L2BU41	0.00611529	0.0120946	0.00605387	0.00316682	0.00869503	NA	0.015707	0.00482723	NA	0.00701607	0.00296144	NA	0.00336564	0.00727835	NA	0.0161554	0.00542138	NA	0.0259516	0.00844151	NA	0.00674157	NA	0.0138491	0.0357597	0.0112609	0.00778116	NA	NA	NA	0.0110847	NA	NA	NA	0.0137787	NA	NA	0.00548103	0.0154657	NA	NA	NA	NA	NA	0.0159114	0.00512386	0.00477894	0.003719	NA
Q6N095	0.000935983	NA	NA	NA	0.00381415	0.000726798	0.00662502	NA	0.128339	0.0016588	NA	0.00570766	NA	0.0446195	NA	0.00835216	NA	0.00670865	NA	NA	NA	NA	NA	NA	NA	0.0138952	NA	NA	NA	NA	0.0038714	NA	NA	NA	NA	0.029699	NA	NA	0.0115309	NA	NA	NA	NA	NA	NA	NA	NA	NA	NA
P04004	0.0398788	0.0432909	0.0424912	0.0460898	0.0504631	0.0481987	0.0406831	0.0362616	0.0590525	0.0550561	0.0447354	0.043483	0.0644831	0.0460676	0.0299731	0.0387996	0.0531333	0.0158352	0.028916	0.0409648	0.0429944	0.0500516	0.0576406	0.0409491	0.0132237	0.0426604	0.0458177	0.0361212	0.0220704	0.0489063	0.0247985	0.0308615	0.048577	0.015625	0.0230343	0.0208608	0.0422838	0.029719	0.0299827	0.0338045	0.0262001	0.0315681	0.0245948	0.0782956	0.0438938	0.0315343	0.0387796	0.0287658	0.0323673
A0A5C2GMF3	0.0236711	0.0520483	0.0172818	0.0101189	0.0392073	0.0406296	0.0290075	0.0200058	0.0453077	0.0323555	0.0363964	0.0104638	NA	0.0385606	0.0411706	0.0380985	0.0499512	NA	0.0412987	0.0492934	NA	0.0349921	0.031601	0.0321576	NA	0.0532745	0.0534928	0.0311229	0.03379	0.0161784	0.0578904	0.0311993	0.0238258	NA	0.00968769	0.0244488	0.0109121	0.0217743	0.0390961	0.0314751	0.0268534	NA	NA	NA	0.0199942	0.0348816	0.0225247	NA	0.0304579
A0A5C2GKQ5	NA	0.0239639	NA	NA	0.389301	0.0526644	NA	0.0292089	NA	NA	NA	NA	0.186446	0.191019	0.0776962	0.036587	NA	0.505582	0.053936	0.0566431	NA	NA	NA	0.0218469	0.461626	0.0370257	NA	NA	NA	0.236948	0.0867905	1.01578	NA	NA	NA	0.0353257	0.0384805	0.124085	NA	0.136748	NA	NA	NA	NA	0.0205959	0.136286	0.163217	0.242284	NA
Q6PYX1	0.00990634	0.0393715	NA	0.00897973	NA	0.0628659	0.0205957	NA	NA	NA	0.0409633	0.0199778	NA	NA	NA	0.0711757	0.0363035	NA	0.0136508	NA	0.023025	0.0387565	NA	0.0425457	NA	0.0097976	NA	0.0143786	NA	0.0124749	0.0187296	0.0623727	NA	0.0349227	0.0173735	NA	NA	0.0161923	NA	0.0202699	NA	0.0315569	NA	NA	0.0545658	0.00983614	0.0194749	NA	0.0304228
A0A5C2FYL2	NA	NA	0.0233422	NA	NA	NA	NA	NA	NA	NA	NA	NA	NA	NA	NA	NA	NA	NA	NA	NA	NA	NA	NA	NA	NA	0.0180405	NA	NA	NA	0.0276923	NA	NA	NA	NA	NA	NA	NA	0.0197218	NA	NA	NA	NA	NA	NA	NA	NA	NA	NA	NA
A0A2U8J8J2	NA	NA	NA	NA	NA	NA	NA	NA	NA	NA	NA	NA	NA	NA	NA	NA	NA	NA	NA	NA	NA	NA	0.010703	NA	NA	0.00122918	NA	NA	NA	NA	0.0034346	NA	NA	NA	NA	NA	NA	NA	NA	NA	NA	NA	NA	NA	NA	NA	NA	NA	NA
A0A5C2GLC6	NA	NA	NA	NA	NA	NA	NA	NA	NA	NA	NA	NA	NA	NA	NA	NA	NA	NA	NA	NA	NA	NA	NA	NA	NA	0.0136924	NA	NA	NA	NA	NA	NA	NA	NA	NA	NA	NA	NA	NA	NA	NA	NA	NA	NA	NA	NA	NA	NA	NA
Q65ZC9	0.0160939	NA	NA	NA	0.0108979	NA	NA	NA	NA	0.00805299	NA	NA	NA	NA	NA	NA	NA	NA	0.0167477	NA	NA	0.0071988	0.0209948	0.00795379	NA	0.0152956	NA	NA	NA	NA	NA	NA	NA	NA	NA	NA	0.0234414	NA	NA	NA	0.00768862	0.0117802	NA	NA	0.0179788	NA	NA	NA	NA
B7Z1F8	NA	NA	NA	NA	NA	NA	NA	NA	NA	NA	NA	NA	NA	NA	NA	0.025568	0.0120001	NA	NA	NA	NA	NA	0.0245738	NA	NA	0.0184615	NA	NA	NA	NA	NA	NA	NA	NA	NA	NA	NA	NA	NA	NA	NA	NA	NA	NA	NA	NA	NA	NA	NA
A0A5C2GK13	NA	NA	NA	NA	NA	0.0147262	NA	NA	NA	NA	NA	0.0163303	NA	NA	0.0169991	NA	NA	NA	NA	NA	NA	NA	NA	NA	NA	0.0366448	NA	NA	NA	NA	NA	NA	NA	NA	NA	NA	NA	NA	NA	NA	NA	NA	NA	NA	NA	NA	NA	NA	NA
A0A5C2GG28	0.00780618	0.00957026	0.0157343	0.0108855	0.00862523	0.0239328	0.00527904	0.00929021	0.00917901	0.00884274	0.00515546	0.00925001	0.00743007	NA	0.00913295	0.00477179	0.0103749	NA	0.0203481	0.0209353	0.00616983	0.0107253	0.00898704	0.0244569	NA	0.00523175	0.0141127	0.0101668	NA	0.0144231	0.00571503	NA	0.0114913	NA	NA	NA	NA	NA	0.0323225	NA	0.00919233	NA	NA	NA	0.0119127	0.00928048	NA	0.021503	0.00983993
A0A5C2GAS8	NA	NA	NA	NA	NA	NA	NA	NA	NA	NA	NA	NA	NA	NA	NA	NA	NA	NA	NA	NA	NA	NA	NA	NA	NA	0.0132952	NA	NA	NA	NA	NA	NA	NA	NA	NA	NA	0.0125169	0.0127174	NA	NA	NA	NA	NA	NA	NA	NA	NA	NA	NA
A0A5C2G9Y8	0.0167209	NA	NA	NA	NA	NA	NA	NA	NA	NA	NA	NA	NA	NA	NA	NA	NA	NA	NA	NA	NA	NA	NA	NA	NA	0.0047668	NA	NA	NA	NA	NA	NA	NA	NA	NA	NA	NA	NA	NA	NA	NA	NA	NA	NA	NA	NA	NA	NA	NA
A0A5C2FUE0	NA	NA	NA	NA	NA	0.041461	0.0369533	NA	NA	NA	NA	NA	NA	NA	NA	NA	NA	NA	NA	NA	NA	NA	NA	NA	NA	0.0586316	NA	NA	NA	NA	NA	NA	NA	NA	NA	0.00861234	0.0363953	NA	NA	NA	NA	NA	NA	NA	NA	NA	0.00999588	NA	NA
A0A5C2FWH3	NA	NA	NA	NA	NA	NA	NA	NA	NA	NA	NA	NA	NA	NA	NA	NA	NA	NA	NA	NA	NA	NA	NA	NA	NA	NA	0.0122546	NA	NA	NA	NA	NA	NA	NA	NA	NA	NA	NA	NA	NA	NA	NA	NA	NA	NA	NA	NA	NA	NA
A0A5C2GC94	NA	NA	NA	NA	NA	NA	NA	NA	NA	NA	NA	NA	NA	NA	0.0201155	NA	NA	NA	NA	NA	NA	NA	NA	NA	NA	NA	0.0216652	NA	NA	NA	0.0116595	NA	NA	NA	NA	NA	NA	NA	NA	NA	NA	NA	NA	NA	NA	NA	NA	NA	NA
A0A5C2FX19	0.0120037	NA	NA	NA	0.0632402	NA	NA	NA	NA	NA	0.0135592	NA	NA	NA	NA	NA	NA	0.053887	NA	NA	NA	NA	NA	NA	NA	NA	0.0454722	NA	NA	0.0175408	0.0254551	0.0332266	NA	NA	0.0119127	NA	NA	NA	NA	NA	NA	NA	NA	NA	NA	NA	0.0196088	NA	NA
A0A5C2GAD3	NA	NA	NA	NA	0.0122768	0.0140363	NA	NA	NA	NA	NA	NA	NA	NA	NA	NA	NA	NA	NA	NA	NA	NA	NA	NA	NA	NA	0.00914	NA	0.0104167	0.0144426	NA	NA	NA	NA	NA	0.0073852	NA	NA	NA	NA	0.00887482	NA	NA	NA	NA	NA	NA	NA	NA
P18206	NA	NA	NA	NA	NA	NA	NA	NA	NA	NA	NA	NA	NA	NA	NA	NA	NA	NA	NA	NA	NA	NA	NA	NA	NA	NA	0.00101789	0.00208095	NA	NA	NA	NA	NA	NA	NA	NA	NA	0.00219643	NA	NA	NA	NA	NA	NA	NA	NA	NA	NA	NA
P55056	NA	NA	NA	NA	NA	NA	NA	NA	NA	NA	NA	NA	NA	NA	NA	0.0308342	NA	NA	NA	NA	NA	NA	NA	NA	NA	NA	0.0314495	NA	NA	NA	NA	0.0382284	NA	NA	NA	NA	NA	NA	NA	NA	NA	NA	NA	NA	NA	NA	NA	NA	NA
A0A5C2FZV4	NA	NA	NA	NA	NA	NA	NA	NA	NA	NA	NA	NA	NA	NA	NA	NA	NA	NA	NA	NA	NA	NA	NA	NA	NA	NA	0.00702775	NA	NA	NA	NA	NA	NA	NA	NA	NA	NA	NA	NA	NA	NA	NA	NA	NA	NA	NA	NA	NA	NA
Q9Y509	NA	NA	NA	NA	NA	NA	NA	NA	NA	NA	NA	NA	NA	NA	NA	NA	NA	NA	NA	NA	NA	NA	NA	NA	NA	NA	0.0307487	NA	NA	NA	NA	NA	NA	NA	NA	0.0220009	NA	NA	NA	NA	NA	NA	NA	NA	NA	NA	NA	NA	NA
A0A5C2GFA4	NA	NA	NA	NA	0.0194805	0.00329962	0.00496274	NA	NA	NA	NA	NA	NA	NA	NA	NA	NA	NA	NA	NA	NA	NA	NA	NA	NA	NA	0.0483438	NA	NA	NA	NA	NA	NA	NA	NA	NA	NA	NA	NA	NA	NA	NA	NA	NA	NA	NA	NA	NA	NA
A0A5C2FUE7	NA	NA	NA	NA	NA	NA	NA	NA	NA	NA	NA	NA	NA	NA	NA	NA	NA	NA	NA	NA	0.0120535	NA	NA	NA	NA	NA	0.0172204	NA	NA	NA	NA	NA	NA	NA	NA	NA	NA	NA	NA	NA	NA	NA	NA	NA	NA	NA	NA	NA	NA
B7Z6Z4	NA	NA	NA	NA	NA	NA	NA	NA	NA	NA	NA	NA	NA	NA	NA	NA	NA	NA	NA	NA	NA	NA	NA	NA	NA	NA	0.00491563	NA	NA	NA	0.00264542	NA	NA	NA	NA	NA	NA	0.00807931	NA	NA	NA	NA	NA	NA	NA	NA	NA	NA	NA
A0A5C2GA50	NA	NA	NA	NA	NA	NA	NA	NA	NA	NA	NA	NA	NA	NA	NA	NA	NA	NA	NA	NA	NA	NA	NA	NA	NA	NA	0.00177406	NA	NA	NA	NA	NA	NA	NA	NA	NA	NA	NA	NA	NA	NA	NA	NA	NA	NA	NA	NA	NA	NA
P12259	NA	NA	NA	NA	NA	NA	NA	NA	NA	NA	NA	NA	NA	NA	NA	NA	NA	NA	NA	NA	NA	NA	NA	NA	NA	NA	0.0011425	NA	NA	NA	NA	0	0.000460001	NA	NA	NA	NA	NA	NA	NA	NA	NA	NA	NA	NA	NA	NA	NA	NA
A0A5C2G6T5	NA	NA	0.0101076	NA	NA	NA	NA	NA	NA	NA	NA	NA	NA	NA	NA	NA	NA	NA	NA	NA	NA	NA	NA	NA	NA	NA	0.0122629	NA	0.0117159	NA	NA	NA	NA	NA	NA	NA	NA	NA	NA	NA	NA	NA	NA	NA	NA	NA	NA	NA	NA
A0A5C2FUU9	NA	NA	NA	NA	NA	NA	NA	NA	NA	NA	NA	NA	NA	NA	0.00509471	NA	NA	NA	NA	NA	0.0183486	NA	NA	NA	NA	NA	0.0108538	NA	NA	NA	NA	NA	NA	NA	NA	NA	NA	NA	NA	NA	NA	NA	NA	NA	NA	NA	NA	NA	NA
E7ES00	NA	NA	NA	0.000810325	0.00476913	NA	NA	NA	NA	NA	NA	NA	NA	NA	NA	NA	NA	NA	NA	NA	NA	NA	NA	NA	NA	NA	0.00355059	NA	NA	NA	NA	NA	NA	NA	NA	NA	NA	NA	NA	NA	NA	NA	NA	NA	NA	NA	NA	NA	NA
A0A140TA29	0.00735145	0.00211032	NA	NA	0.00664771	NA	NA	NA	NA	NA	NA	NA	NA	0.00699084	NA	0.00658648	0.00332291	0.00234785	NA	NA	NA	0.00491871	NA	0.00514333	NA	NA	0.00928847	NA	0.00712823	NA	NA	NA	NA	NA	NA	0.00315729	0.00568607	NA	0.00603422	NA	0.00782839	NA	NA	NA	NA	NA	NA	0.00139891	NA
P15169	0.00439459	NA	NA	NA	NA	NA	NA	NA	NA	NA	NA	NA	NA	NA	NA	NA	NA	NA	NA	NA	NA	NA	NA	NA	NA	NA	0.00249983	NA	0.00735992	NA	NA	NA	NA	NA	NA	NA	NA	NA	NA	NA	NA	NA	NA	NA	0.010672	NA	NA	NA	NA
A0A075B7D8	NA	NA	NA	NA	NA	NA	NA	NA	NA	NA	NA	NA	NA	NA	NA	NA	NA	NA	NA	NA	NA	NA	NA	NA	NA	NA	0.00327709	NA	NA	NA	NA	NA	NA	NA	NA	NA	NA	NA	0.0126895	NA	NA	NA	NA	NA	NA	NA	NA	NA	NA
A0A5C2GWP7	NA	NA	NA	NA	NA	NA	NA	NA	NA	NA	NA	NA	NA	NA	NA	NA	NA	NA	NA	NA	NA	NA	NA	NA	NA	NA	0.0207066	NA	NA	NA	NA	NA	NA	NA	0.0466169	0.0212314	NA	NA	NA	NA	NA	NA	NA	NA	NA	NA	NA	NA	0.0430985
P05106	NA	NA	NA	NA	NA	NA	NA	NA	NA	NA	NA	NA	NA	NA	NA	NA	NA	NA	NA	NA	NA	NA	NA	NA	NA	NA	0.00280153	NA	NA	NA	NA	NA	NA	NA	NA	NA	NA	0.00515714	NA	NA	NA	NA	NA	NA	NA	NA	NA	NA	NA
E9PAQ1	0.0056031	0.00660551	NA	NA	NA	NA	NA	NA	NA	NA	NA	NA	NA	NA	NA	NA	NA	NA	NA	NA	NA	NA	NA	NA	NA	NA	0.00562462	NA	0.00705128	NA	NA	NA	NA	NA	NA	NA	NA	NA	NA	NA	NA	NA	NA	NA	0.00411635	NA	NA	NA	NA
B7WNR0	NA	NA	NA	NA	NA	NA	NA	NA	NA	NA	NA	NA	NA	NA	NA	NA	NA	NA	NA	NA	NA	NA	NA	NA	NA	NA	0.022857	NA	NA	NA	NA	NA	NA	NA	NA	NA	NA	NA	NA	NA	NA	NA	NA	NA	NA	NA	NA	NA	NA
A0A5C2GVA9	NA	NA	NA	NA	NA	NA	NA	NA	NA	NA	NA	NA	NA	NA	NA	NA	NA	NA	NA	NA	NA	NA	NA	NA	NA	NA	0.0203188	NA	NA	0.0299537	NA	NA	NA	NA	NA	NA	NA	NA	NA	NA	NA	NA	NA	NA	NA	NA	NA	NA	NA
A0A5C2G6T6	NA	0.0200925	0.00877684	NA	0.033642	0.0111328	NA	NA	0.0100275	NA	NA	NA	NA	NA	0.0100186	0.00521288	NA	NA	0.0214343	NA	NA	0.0117167	NA	0.0237479	NA	NA	0.0107903	NA	NA	NA	NA	NA	NA	NA	NA	0.0148008	NA	NA	NA	NA	0.0195688	NA	NA	NA	0.0423418	NA	NA	NA	NA
A0A5C2FSY5	0.0126564	NA	NA	NA	0.0103611	NA	NA	0.0302185	NA	NA	NA	NA	NA	NA	NA	NA	0.0045614	0.0283483	NA	NA	NA	NA	0.00817003	NA	0.234364	NA	0.0126198	NA	NA	NA	NA	NA	NA	0.0322581	0.0555714	0.00839522	NA	0.0295827	NA	NA	NA	NA	NA	NA	0.0164654	NA	NA	NA	NA
A0A109PPC2	NA	NA	NA	NA	NA	NA	NA	NA	NA	NA	NA	NA	NA	NA	NA	NA	NA	NA	NA	NA	NA	NA	NA	NA	NA	NA	0.00790487	NA	NA	NA	NA	NA	NA	NA	NA	NA	NA	NA	NA	NA	NA	NA	NA	NA	0.00819561	NA	NA	NA	0.00822658
A0A5C2G0W0	NA	NA	NA	NA	NA	NA	NA	NA	NA	NA	NA	NA	NA	NA	NA	NA	NA	NA	NA	NA	NA	NA	NA	NA	NA	NA	0.0128991	NA	NA	NA	NA	NA	NA	NA	NA	NA	NA	NA	NA	NA	NA	NA	NA	NA	NA	NA	NA	NA	NA
A0A5C2G789	NA	NA	NA	NA	NA	NA	NA	NA	NA	NA	NA	NA	NA	NA	NA	NA	NA	NA	NA	NA	NA	NA	NA	NA	NA	NA	0.00322292	NA	NA	NA	NA	NA	NA	NA	NA	NA	NA	NA	NA	NA	NA	NA	NA	NA	NA	NA	NA	NA	NA
A0A096LPE1	NA	0.0200869	NA	NA	NA	NA	NA	NA	NA	NA	NA	NA	NA	NA	NA	NA	NA	NA	NA	NA	NA	NA	NA	NA	NA	NA	0.0615748	NA	NA	NA	NA	NA	NA	NA	NA	NA	NA	0.0674693	NA	NA	NA	NA	NA	NA	NA	NA	NA	NA	NA
A0A2R8Y7R2	0.0208446	0.0438384	0.0202703	0.0192434	0.014157	0.0107907	0.0108197	0.0514615	0.00511556	0.0197023	0.022731	0.0105926	0.0341915	0.012615	0.0293578	0.0137781	NA	0.174304	0.0486923	0.0295766	0.0630631	0.103492	0.0741559	0.086974	0.0457467	NA	0.0263496	0.0191478	NA	NA	0.0869733	NA	NA	0.0045045	0.0213556	NA	NA	0.0230976	NA	0.0737404	0.0304152	0.00806357	0.00850848	0.031415	0.0192838	0.101975	0.0234138	0.0178412	0.0109688
Q6P089	NA	NA	NA	NA	NA	NA	0.00441192	NA	0.00589249	NA	NA	NA	NA	NA	NA	NA	NA	NA	NA	NA	NA	NA	0.00515028	NA	NA	NA	0.0107496	NA	NA	0.00387878	NA	NA	NA	NA	NA	NA	NA	NA	NA	NA	NA	NA	NA	NA	NA	NA	NA	NA	NA
A0A5C2FYM8	NA	NA	NA	NA	NA	NA	NA	NA	NA	NA	NA	NA	NA	NA	NA	NA	NA	NA	NA	NA	NA	NA	NA	NA	NA	NA	0.00947852	NA	NA	NA	NA	NA	NA	NA	NA	NA	NA	NA	NA	0.0155464	NA	NA	NA	NA	NA	NA	0.0120321	NA	NA
A0A5C2GUG9	NA	NA	NA	NA	NA	NA	NA	NA	NA	NA	NA	NA	NA	NA	NA	NA	NA	NA	NA	NA	NA	NA	NA	NA	NA	NA	0.0219868	NA	NA	NA	NA	NA	NA	NA	NA	NA	NA	0.057108	NA	NA	NA	NA	NA	NA	NA	NA	NA	NA	NA
A0A5C2GKS0	NA	NA	NA	NA	NA	NA	NA	NA	NA	NA	NA	NA	NA	NA	NA	NA	NA	NA	NA	NA	NA	NA	NA	NA	NA	NA	0.0162489	NA	NA	NA	NA	NA	NA	NA	NA	NA	NA	NA	NA	NA	NA	NA	NA	NA	NA	NA	NA	NA	NA
Q03591	NA	0.0109146	0.0146364	0.0162759	0.0161194	NA	NA	NA	NA	0.0214362	NA	NA	NA	NA	NA	NA	NA	NA	NA	NA	NA	NA	NA	NA	NA	NA	0.0250442	NA	0.0129966	0.0297861	NA	NA	NA	NA	NA	NA	NA	NA	NA	NA	0.0227932	NA	NA	NA	NA	NA	0.00338402	NA	NA
A0A5C2FU17	NA	NA	NA	0.00593338	NA	NA	NA	NA	NA	NA	NA	NA	NA	NA	0.00670517	0.00442527	NA	NA	NA	NA	NA	NA	NA	NA	NA	NA	0.00619005	NA	NA	NA	NA	NA	NA	NA	NA	NA	NA	NA	NA	NA	NA	NA	NA	NA	NA	NA	NA	NA	0.00461187
A0A4E0W136	0.00876045	NA	NA	NA	NA	0.0197235	NA	NA	NA	NA	NA	NA	NA	NA	0.0292077	NA	NA	NA	NA	NA	0.012307	0.0108358	0.0195463	NA	NA	NA	0.00611051	NA	NA	NA	0.0154129	NA	0.00847873	NA	NA	NA	0.00742099	NA	NA	NA	0.0227664	NA	NA	NA	0.0219604	NA	NA	NA	NA
O14791	NA	0.00644682	0.003861	NA	0.00796332	0.0142976	0.0097538	0.0125437	0.00735362	0.00218293	0.00170369	NA	0.00961635	0.0111958	0.00214067	0.0166353	0.0136226	NA	0.00414991	0.0157623	NA	0.00300872	0.00430583	NA	0.03431	NA	0.00395243	0.00615464	0.00506757	0.0146959	0.00425413	0.00600547	NA	NA	0.00533889	0.00378244	0.00584351	0.00490496	0.00519354	NA	0.00718616	NA	NA	NA	0.00783404	NA	0.00219504	NA	NA
H0YJ11	NA	NA	NA	NA	NA	NA	NA	NA	NA	NA	NA	NA	NA	NA	NA	NA	NA	NA	NA	NA	NA	NA	NA	NA	NA	NA	0.00188393	NA	NA	NA	NA	NA	NA	NA	NA	NA	NA	0.00493952	NA	NA	NA	NA	NA	NA	NA	NA	NA	NA	NA
S6BGD6	NA	0.00408913	0.00291667	NA	0.000873017	NA	0.00240197	NA	NA	NA	0.0157696	NA	NA	0.00466754	0.00543119	NA	0.00527095	NA	NA	0.00371024	NA	NA	0.00245101	NA	NA	NA	0.0029248	NA	NA	0.00257143	NA	NA	NA	NA	NA	NA	0.0147856	0.00384575	NA	NA	0.00337608	0.00335646	NA	NA	NA	NA	0.00216577	NA	0.00380479
Q15404	NA	NA	NA	NA	NA	NA	NA	NA	NA	NA	NA	NA	NA	NA	NA	NA	NA	NA	NA	NA	NA	NA	NA	NA	NA	NA	0.0148447	NA	NA	NA	NA	NA	NA	NA	NA	NA	NA	NA	NA	NA	NA	NA	NA	NA	NA	NA	NA	NA	NA
K7EJ44	NA	NA	NA	NA	0.0151099	NA	NA	NA	NA	NA	NA	NA	NA	NA	NA	NA	NA	NA	NA	NA	NA	NA	NA	NA	NA	NA	0.0412472	NA	NA	NA	NA	NA	NA	0.0288461	NA	NA	NA	0.0369784	NA	NA	NA	NA	NA	NA	NA	NA	NA	NA	NA
A0A2Y9CYC6	NA	NA	NA	NA	NA	NA	NA	NA	NA	NA	NA	NA	NA	NA	NA	NA	NA	NA	NA	NA	NA	NA	NA	NA	NA	NA	0.0162489	NA	NA	NA	NA	NA	NA	NA	NA	NA	NA	NA	NA	NA	NA	NA	NA	NA	NA	NA	NA	NA	NA
A0A5C2G5Y9	NA	NA	NA	NA	NA	NA	NA	NA	NA	NA	NA	NA	NA	NA	NA	NA	NA	NA	NA	NA	NA	NA	NA	NA	NA	NA	0.0169554	NA	NA	NA	NA	NA	NA	NA	NA	NA	NA	NA	NA	NA	NA	NA	NA	NA	NA	NA	NA	NA	NA
A0A5C2GAL0	0.00946465	0.00536644	0.0174216	NA	NA	0.0214102	0.0125912	NA	0.0240629	0.0103718	NA	NA	0.0113405	0.0243656	NA	0.0102902	NA	NA	0.0125151	NA	0.0175084	NA	0.01851	0.0194574	NA	NA	0.0295019	NA	NA	NA	NA	NA	0.0119883	NA	0.00956335	0.0137421	0.0105542	0.021695	0.0171694	NA	0.0191714	NA	NA	NA	0.0103319	NA	NA	NA	NA
P02776	0.0983231	0.0910608	0.0730994	0.115545	0.0689223	NA	NA	0.0150322	NA	NA	NA	NA	NA	NA	0.023821	0.0201233	0.0190725	NA	NA	0.0379703	0.0423977	0.0748131	0.0310557	0.0972312	NA	NA	0.114451	0.054156	0.0475146	0.0789474	0.0975713	NA	0.0495832	0.0526316	0.0554496	NA	0.0380448	0.157268	0.0964926	0.0349794	0.0345505	0.0361163	0.057992	0.0458824	0.00938816	0.0361059	NA	0.0347433	0.114633
A0A5C2GF55	0.00816138	NA	0.0015873	NA	NA	0.0285182	0.0190632	NA	NA	NA	NA	0.0279947	0.00502017	NA	0.0215523	NA	NA	0.0219362	NA	NA	0.00793651	NA	0.0147514	NA	NA	NA	0.00464254	0.00481951	0.00396825	NA	0.00499691	NA	NA	NA	0.0125422	0.00888574	NA	0.00339131	0.0040669	0.00333137	0.00893143	NA	NA	NA	0.0127411	NA	NA	NA	0.00483148
Q53G99	0.00796149	NA	NA	NA	NA	NA	NA	NA	NA	NA	NA	NA	NA	NA	NA	NA	NA	NA	NA	NA	NA	NA	NA	NA	NA	NA	0.021752	NA	NA	NA	NA	NA	NA	NA	NA	NA	NA	NA	NA	NA	NA	NA	NA	NA	NA	NA	NA	NA	NA
P07996	NA	NA	0.00453172	NA	NA	NA	NA	NA	NA	NA	NA	NA	NA	NA	NA	NA	NA	NA	NA	NA	NA	NA	NA	NA	NA	NA	0.00163962	0.00320039	NA	NA	0.00063405	NA	NA	NA	NA	NA	NA	0.00641349	0.00302294	0.00253627	0.00169994	NA	NA	NA	NA	NA	NA	NA	NA
Q9Y490	0.00161888	0.000985486	0.00138498	NA	NA	NA	NA	NA	NA	NA	NA	NA	NA	NA	0.000509971	NA	NA	NA	NA	0.000304833	NA	NA	NA	NA	NA	NA	0.00212111	0.00154971	NA	NA	NA	NA	NA	NA	NA	0.000525636	NA	0.00223198	0.000721732	0.00108387	0.000792507	NA	0.0008868	0.00122784	NA	NA	NA	NA	NA
A0A5C2FUV2	NA	NA	NA	NA	NA	NA	NA	NA	NA	NA	NA	0.00602963	NA	NA	NA	NA	NA	NA	NA	NA	NA	NA	NA	NA	NA	NA	0.0179988	NA	NA	NA	NA	NA	NA	NA	NA	NA	NA	NA	NA	NA	NA	NA	NA	NA	NA	NA	NA	NA	NA
A0A5C2G1V1	NA	NA	NA	NA	NA	NA	0.0110182	NA	NA	NA	NA	NA	NA	NA	NA	NA	NA	NA	NA	NA	NA	NA	NA	NA	NA	NA	0.00536661	NA	NA	NA	NA	NA	NA	NA	NA	NA	NA	NA	NA	NA	NA	NA	NA	NA	NA	NA	NA	NA	0.00558501
P35858	0.00910675	0.0105644	0.00818786	NA	0.00391878	NA	0.00549078	0.00897432	0.0101752	0.00568101	0.0047191	NA	NA	0.00872981	0.00731382	0.00848934	NA	NA	0.00561601	0.00593701	0.00519534	0.00643431	0.00684232	0.00824795	NA	NA	0.0130871	NA	0.00249377	NA	NA	NA	0.00646066	NA	NA	NA	0.00294975	NA	NA	NA	NA	0.00530114	NA	0.00652193	NA	NA	0.00648112	NA	NA
A0A087WZK0	NA	NA	NA	NA	NA	NA	NA	NA	NA	NA	NA	0.0144267	NA	NA	NA	NA	NA	NA	NA	NA	NA	NA	NA	NA	NA	NA	0.0358871	NA	NA	NA	NA	NA	NA	NA	NA	NA	NA	NA	NA	NA	0.0345203	NA	NA	NA	NA	NA	NA	NA	NA
A0A5C2G6E7	NA	NA	NA	NA	0.00255517	NA	NA	NA	NA	NA	NA	NA	0.00299986	NA	0.00294373	NA	NA	NA	NA	NA	0.00451671	NA	NA	0.00311463	NA	NA	0.00182914	NA	NA	NA	NA	NA	NA	NA	NA	0.00227562	0.00240416	NA	NA	NA	0.00216025	NA	NA	NA	NA	NA	NA	NA	NA
B2R8I2	0.0126457	0.013852	0.0157943	NA	NA	0.00945892	0.01169	0.0222142	0.0137569	0.020258	NA	0.0237531	0.020691	0.0109295	0.0137507	0.0272557	0.0186498	NA	0.00938912	NA	0.0131138	0.014073	0.0142638	0.0123736	NA	NA	0.0162476	NA	NA	0.0198347	NA	NA	0.0121977	NA	NA	0.010516	0.00973423	NA	0.0163393	NA	NA	NA	0.0130088	0.016971	NA	NA	0.0226152	NA	0.0118511
E9PK25	0.00252043	NA	NA	NA	NA	NA	NA	NA	NA	NA	NA	NA	NA	NA	NA	NA	NA	NA	NA	NA	NA	NA	NA	NA	NA	NA	0.00669072	NA	NA	NA	NA	NA	0.0103906	NA	NA	NA	NA	0.00628391	NA	NA	NA	NA	NA	NA	NA	NA	NA	NA	NA
A0A1U9X7H6	NA	NA	NA	NA	NA	NA	NA	NA	NA	NA	NA	NA	NA	NA	NA	NA	NA	NA	NA	NA	NA	NA	NA	NA	NA	NA	0.010822	NA	NA	NA	NA	NA	NA	NA	NA	NA	NA	NA	NA	NA	NA	NA	NA	NA	NA	NA	NA	NA	NA
A0A2R8Y5V9	NA	NA	NA	NA	NA	NA	NA	NA	NA	NA	NA	NA	NA	NA	NA	NA	NA	NA	NA	NA	NA	NA	NA	NA	NA	NA	0.00680095	NA	NA	NA	NA	NA	NA	NA	NA	NA	NA	0.00775353	NA	NA	NA	NA	NA	NA	NA	NA	NA	NA	NA
P02765	0.0142103	0.0106784	NA	0.0283224	0.0258393	0.0244371	NA	0.0337434	0.0122588	0.0148467	0.0168025	0.0187036	NA	0.0276402	0.0226993	0.0214304	0.0170316	NA	0.0381173	0.0252947	0.0125201	0.0279612	0.0409674	0.0243274	NA	NA	0.0226775	NA	NA	NA	NA	NA	NA	NA	NA	NA	NA	NA	0.0169516	NA	NA	NA	NA	NA	NA	NA	0.00982894	NA	0.0245536
P0DOX7	0.000522262	NA	NA	NA	NA	NA	0.0100641	NA	NA	NA	0.00253978	NA	0.000543655	0.00180524	NA	NA	NA	NA	0.00114374	NA	NA	NA	0.00188795	0.00171218	0.0028368	NA	0.00238287	NA	0.0027933	0.00223464	NA	NA	NA	NA	NA	NA	NA	0.00238718	0.00107353	NA	0.0013971	NA	NA	NA	NA	NA	NA	NA	0.00297582
P01767	NA	NA	NA	NA	NA	0.0125627	NA	NA	NA	NA	NA	NA	NA	0.0430408	NA	NA	NA	NA	NA	NA	NA	NA	NA	NA	NA	NA	0.00867481	NA	NA	NA	NA	NA	NA	NA	NA	0.0211722	NA	NA	0.00937045	NA	NA	NA	NA	NA	NA	NA	NA	NA	NA
A0A125QYY4	NA	NA	NA	0.00620935	NA	NA	NA	NA	NA	NA	0.0339271	NA	NA	NA	NA	NA	NA	NA	NA	NA	NA	NA	NA	NA	NA	NA	0.00408112	NA	NA	NA	NA	NA	NA	NA	NA	NA	NA	NA	NA	NA	NA	NA	NA	NA	0.00557052	NA	NA	NA	NA
A0A5C2FTI5	NA	NA	0.00740741	NA	NA	NA	0.0300246	NA	NA	NA	NA	NA	NA	0.0116688	0.018104	0.0136551	0.0169423	NA	NA	NA	0.00661616	0.00773578	NA	NA	NA	NA	0.0159687	NA	NA	NA	NA	NA	NA	NA	NA	NA	NA	NA	NA	NA	0.028134	NA	NA	NA	NA	NA	NA	NA	0.0177557
Q562Z6	NA	NA	NA	NA	NA	NA	NA	NA	NA	NA	NA	NA	NA	NA	NA	NA	NA	NA	NA	NA	NA	NA	NA	NA	NA	NA	0.0636894	NA	NA	NA	NA	NA	NA	NA	NA	NA	NA	0.0663332	NA	NA	NA	NA	NA	NA	NA	NA	NA	NA	NA
Q562Z4	0.0599029	NA	0.0194175	NA	NA	NA	NA	NA	NA	NA	NA	NA	NA	NA	NA	NA	NA	NA	NA	NA	NA	NA	NA	NA	NA	NA	0.0287403	0.0282994	NA	NA	NA	NA	NA	NA	0.0238666	0.0217399	NA	NA	0.0273627	NA	NA	0.0412768	NA	0.0733524	NA	NA	NA	NA	NA
G3V595	0.0325683	0.0305367	0.0174098	NA	NA	NA	0.0504176	0.043077	NA	0.0281382	0.064708	NA	NA	NA	0.042379	0.026284	NA	0.107832	0.0282261	NA	NA	0.0297841	0.022554	NA	0.0380366	NA	0.0345274	0.0932347	NA	0.0725795	0.0621394	0.0521524	NA	0.0581594	NA	0.0521883	0.108605	0.0572138	0.0327592	0.0634669	0.0500976	0.0259137	NA	0.0127725	NA	0.0503412	0.0504535	0.0381522	0.0506766
P35579	NA	NA	NA	NA	NA	NA	NA	NA	NA	NA	NA	NA	NA	NA	NA	NA	NA	NA	NA	NA	NA	NA	NA	NA	NA	NA	0.00328922	NA	NA	NA	NA	NA	NA	NA	NA	NA	NA	0.00183279	NA	NA	NA	NA	NA	NA	NA	NA	NA	NA	NA
A0A5C2FXG0	NA	NA	NA	NA	NA	NA	NA	NA	0.0319903	NA	NA	NA	NA	NA	NA	NA	NA	NA	NA	NA	NA	NA	NA	NA	NA	NA	0.00823888	NA	NA	NA	NA	NA	NA	NA	NA	NA	NA	NA	0.0288693	NA	NA	NA	NA	NA	0.0150739	NA	0.0183023	NA	NA
A0A5C2FY16	NA	NA	NA	NA	NA	NA	NA	NA	NA	NA	NA	NA	NA	NA	NA	NA	NA	NA	NA	NA	NA	NA	NA	NA	NA	NA	0.0104457	NA	NA	NA	NA	NA	NA	NA	NA	NA	NA	NA	NA	NA	NA	NA	NA	NA	NA	NA	NA	NA	NA
A0A5C2FT87	NA	NA	NA	NA	0.0140306	0.0106943	NA	0.0102004	0.0202796	0.0195264	NA	NA	NA	NA	NA	NA	NA	NA	NA	NA	NA	NA	NA	NA	NA	NA	0.00696381	NA	NA	NA	NA	NA	NA	NA	0.0188132	0.0199929	NA	NA	0.0366021	NA	NA	NA	NA	NA	NA	NA	NA	NA	NA
P0DOX6	NA	NA	NA	NA	NA	NA	NA	NA	NA	NA	NA	NA	0.0196206	NA	0.0364659	NA	NA	NA	NA	NA	NA	NA	NA	NA	NA	NA	0.0239383	NA	NA	NA	NA	NA	NA	NA	NA	NA	0.0295728	NA	NA	NA	NA	NA	NA	NA	NA	NA	NA	NA	NA
A0A5C2GT71	NA	NA	NA	NA	NA	NA	NA	NA	NA	NA	NA	NA	NA	NA	NA	NA	NA	NA	NA	NA	NA	NA	NA	NA	NA	NA	0.0437353	NA	NA	NA	NA	NA	NA	NA	NA	NA	NA	NA	NA	NA	NA	NA	NA	NA	NA	NA	NA	NA	NA
P00488	NA	NA	NA	NA	NA	NA	NA	NA	NA	NA	NA	NA	NA	NA	NA	NA	NA	NA	NA	NA	NA	NA	NA	NA	NA	NA	0.00505301	0.00339423	NA	NA	NA	NA	NA	NA	NA	NA	NA	0.00446196	NA	NA	NA	NA	NA	NA	NA	NA	NA	NA	NA
A0A0A0MS07	0.0179603	0.0190629	0.0997244	0.117308	NA	0.059224	0.0359182	0.0348479	NA	NA	0.0131512	0.00878759	NA	NA	0.00784137	0.136317	0.120086	NA	0.0683742	NA	0.00652299	0.109481	NA	0.0562603	NA	NA	0.0208629	NA	0.0961158	0.13479	NA	0.0160129	0.0569006	0.0669934	NA	NA	NA	0.0689778	0.0238276	0.0938407	0.0259247	0.0552373	0.180873	0.0611831	0.120891	0.057722	0.117593	NA	0.026155
A0A024R930	NA	NA	NA	NA	NA	NA	NA	NA	NA	NA	NA	NA	NA	NA	NA	NA	NA	NA	NA	NA	NA	NA	NA	NA	NA	NA	0.000461689	NA	NA	NA	NA	NA	NA	NA	NA	NA	NA	NA	NA	NA	NA	NA	NA	NA	NA	NA	NA	NA	NA
P80748	NA	NA	NA	NA	NA	NA	NA	NA	NA	NA	NA	NA	0.0197669	0.0612614	NA	NA	NA	NA	NA	0.0649293	NA	NA	NA	NA	NA	NA	0.058496	NA	NA	0.0225	NA	NA	NA	NA	NA	0.0711415	NA	0.012018	NA	NA	0.014067	0.00223764	NA	NA	NA	0.0686011	NA	0.0660123	NA
P02775	0.0373774	0.0366571	0.0411348	0.0530217	0.025076	0.0127422	NA	NA	NA	0.0116328	NA	NA	NA	NA	0.0231114	0.0427086	NA	NA	NA	0.0437467	0.0212766	0.0111099	0.0263643	0.0494498	NA	NA	0.103627	0.043191	NA	0.0574468	NA	NA	NA	0.0638298	0.0149439	NA	NA	0.0926853	0.0386269	0.00893092	0.0531325	NA	0.0703307	0.0278223	0.0208737	NA	NA	NA	NA
A0A5C2GIJ0	NA	0.0854444	NA	0.119553	NA	0.0625697	NA	NA	NA	0.081603	NA	0.105294	0.0755274	0.0626983	0.0405313	0.0513596	NA	NA	NA	NA	NA	NA	NA	NA	NA	NA	0.034923	0.0362542	NA	0.080597	NA	NA	NA	NA	NA	NA	NA	NA	0.0458892	NA	NA	NA	NA	NA	NA	NA	NA	0.0985258	0.0817746
Q9H4B7	NA	NA	NA	NA	NA	NA	NA	NA	NA	NA	NA	NA	NA	NA	NA	NA	NA	NA	NA	NA	NA	NA	NA	NA	NA	NA	0.00342082	NA	NA	NA	NA	NA	NA	NA	NA	NA	NA	0.00374829	NA	NA	NA	NA	NA	NA	NA	NA	NA	NA	NA
A0A193CHQ9	0.0070633	0.00719613	0.0101483	0.00719198	0.010582	NA	NA	NA	NA	NA	0.0108038	NA	NA	NA	NA	NA	NA	NA	NA	NA	NA	NA	NA	0.0108351	NA	NA	0.00367521	NA	NA	0.00304086	0.00847961	NA	NA	0.0154652	NA	NA	0.00365077	NA	NA	NA	NA	NA	NA	NA	NA	NA	NA	NA	NA
A0A5C2G5S6	NA	NA	NA	NA	NA	NA	NA	NA	NA	NA	NA	NA	NA	NA	NA	NA	NA	NA	NA	NA	NA	NA	NA	NA	NA	NA	0.00483438	NA	NA	NA	NA	NA	NA	NA	NA	0.00925292	0.00195512	0.0108886	NA	NA	NA	NA	NA	NA	NA	NA	NA	NA	NA
A6NL76	0.00202428	NA	NA	NA	NA	NA	NA	NA	NA	NA	NA	NA	NA	NA	NA	NA	NA	NA	NA	NA	0.0019685	NA	NA	NA	NA	NA	0.00307066	NA	NA	NA	NA	NA	NA	NA	NA	0.00110197	0.000776147	0.00315432	0.00161395	NA	NA	0.00264288	NA	NA	NA	NA	NA	NA	NA
Q01518	NA	NA	NA	NA	NA	NA	NA	NA	NA	NA	NA	NA	NA	NA	NA	NA	NA	NA	NA	NA	NA	NA	NA	NA	NA	NA	0.00849713	NA	NA	NA	NA	NA	NA	NA	NA	NA	NA	0.00220513	NA	NA	NA	NA	NA	NA	NA	NA	NA	NA	NA
A0A087WZB5	NA	NA	NA	NA	NA	NA	NA	NA	NA	NA	NA	NA	NA	NA	NA	NA	NA	NA	NA	NA	NA	NA	NA	NA	NA	NA	0.00458792	NA	NA	NA	NA	NA	NA	NA	NA	NA	NA	0.00251356	NA	NA	NA	NA	NA	NA	NA	NA	NA	NA	NA
A0A1U9X7H4	NA	NA	0.0143315	NA	NA	NA	NA	NA	NA	NA	NA	NA	NA	NA	0.0140431	NA	0.0108047	NA	0.0100719	NA	NA	NA	NA	NA	NA	NA	0.010822	NA	0.00937519	NA	NA	NA	NA	NA	NA	NA	NA	NA	0.0117147	NA	0.00978173	NA	NA	0.0131806	NA	NA	NA	NA	0.00915722
P37802	0.017225	NA	NA	NA	NA	NA	NA	NA	NA	NA	NA	NA	NA	NA	NA	NA	NA	NA	NA	NA	NA	NA	NA	NA	NA	NA	0.0271414	NA	NA	NA	0.00632775	NA	NA	NA	NA	NA	NA	0.00483134	0.00772507	NA	NA	NA	NA	NA	NA	NA	NA	NA	NA
A0A087WUM2	NA	NA	NA	NA	NA	NA	NA	NA	NA	NA	NA	NA	NA	NA	NA	NA	NA	NA	NA	NA	NA	NA	NA	NA	NA	NA	0.00196956	NA	NA	NA	NA	NA	NA	NA	NA	NA	NA	0.00323716	0.00517606	NA	NA	NA	NA	NA	NA	NA	NA	NA	NA
A0A5C2GGH1	NA	NA	NA	NA	NA	NA	NA	NA	NA	NA	NA	0.0198092	NA	NA	NA	NA	NA	NA	NA	NA	NA	NA	NA	NA	NA	NA	0.0101979	NA	NA	NA	NA	NA	NA	NA	0.0174347	0.0134365	NA	0.0310186	NA	NA	NA	NA	NA	NA	NA	NA	NA	NA	NA
Q86UX7	NA	NA	NA	NA	NA	NA	NA	NA	NA	NA	NA	NA	NA	NA	NA	NA	NA	NA	NA	NA	NA	NA	NA	NA	NA	NA	0.00662185	NA	NA	NA	NA	NA	NA	NA	NA	NA	NA	NA	NA	NA	NA	NA	NA	NA	NA	NA	NA	NA	NA
P02774	NA	0.0315972	NA	NA	0.0221542	0.0294808	0.0245042	NA	0.0290429	0.0247904	NA	NA	0.0250145	NA	0.0308041	0.0205041	0.0174892	0.029836	NA	0.019854	0.0288659	NA	0.0278127	NA	NA	NA	0.019441	NA	0.0173812	NA	NA	NA	NA	NA	NA	0.0203104	0.023038	NA	NA	0.0118935	0.0258496	NA	NA	NA	NA	NA	NA	NA	NA
A0A2R8Y478	NA	NA	NA	NA	NA	NA	NA	NA	NA	NA	NA	NA	NA	NA	NA	NA	NA	NA	NA	NA	NA	NA	NA	NA	NA	NA	0.0152598	NA	NA	NA	NA	NA	NA	NA	NA	NA	NA	NA	NA	NA	NA	NA	NA	NA	NA	NA	NA	NA	NA
A0A5C2GSB5	NA	NA	NA	NA	NA	0.0190121	NA	NA	0.00436646	NA	NA	NA	NA	NA	NA	NA	NA	NA	NA	NA	NA	NA	NA	NA	NA	NA	0.00928508	NA	NA	NA	NA	NA	NA	NA	0.00846219	NA	0.00478867	NA	NA	NA	NA	NA	NA	NA	NA	NA	NA	NA	NA
B0AZS6	NA	NA	NA	NA	NA	NA	NA	NA	NA	NA	NA	NA	NA	NA	NA	NA	NA	NA	NA	NA	NA	NA	NA	NA	NA	NA	0.0243733	NA	NA	NA	NA	NA	NA	NA	NA	NA	NA	0.00763046	NA	NA	NA	NA	NA	NA	NA	NA	NA	NA	NA
A0A5C2G3Q1	NA	NA	NA	NA	NA	NA	NA	NA	NA	NA	NA	NA	NA	NA	NA	NA	NA	NA	NA	NA	NA	NA	NA	NA	NA	NA	0.0120197	NA	NA	NA	NA	NA	NA	NA	NA	NA	NA	NA	NA	NA	NA	NA	NA	NA	NA	NA	NA	NA	NA
A0A5C2FTN5	NA	NA	NA	NA	NA	NA	NA	NA	NA	NA	NA	NA	NA	NA	NA	NA	NA	NA	NA	NA	NA	NA	NA	NA	NA	NA	0.0179988	NA	0.0153846	NA	NA	NA	NA	NA	NA	NA	NA	0.0098609	NA	NA	NA	NA	NA	NA	NA	NA	NA	NA	NA
A0A5C2GGS9	NA	NA	0.0163934	0.0350167	0.0128806	0.0196355	NA	NA	0.0280069	NA	NA	0.0385501	0.0624226	0.0344327	0.0623251	NA	NA	NA	0.0404125	NA	0.03288	NA	0.0348231	0.0220984	0.124866	NA	0.019179	NA	NA	NA	0.0362593	0.145707	NA	NA	NA	NA	0.00979441	0.021015	0.00840049	NA	NA	NA	NA	NA	NA	NA	NA	NA	0.0399191
A0A5C2G547	NA	0.0021934	NA	NA	NA	NA	NA	NA	NA	NA	NA	NA	NA	NA	NA	NA	NA	NA	NA	NA	NA	NA	NA	NA	NA	NA	0.0103096	NA	0.00574713	NA	NA	NA	NA	NA	NA	NA	NA	NA	NA	NA	NA	NA	NA	NA	0.0123017	NA	NA	NA	NA
A0A5C2GNY9	NA	NA	NA	NA	NA	NA	NA	NA	NA	NA	NA	NA	NA	NA	NA	NA	NA	NA	NA	NA	NA	NA	NA	NA	NA	NA	0.00883968	NA	NA	NA	NA	NA	NA	NA	NA	NA	NA	NA	NA	NA	NA	NA	NA	NA	NA	NA	NA	NA	NA
B4E1B2	0.0336278	NA	NA	NA	NA	NA	0.0563447	0.0349449	NA	0.0341575	NA	NA	0.0324921	NA	NA	0.0383137	NA	NA	0.0303613	0.0306142	0.0414555	0.0354623	NA	NA	NA	NA	0.0357272	0.0346988	NA	NA	NA	NA	0.029442	NA	NA	NA	NA	NA	0.0279157	NA	NA	NA	0.0459496	0.0708113	0.0291515	0.0477876	0.0390723	0.0562336	0.0290685
A0A5C2GYH7	NA	NA	NA	0.0177773	NA	NA	NA	NA	0.0192019	NA	NA	NA	NA	NA	0.0192109	0.0264699	NA	NA	0.0225295	NA	NA	0.0498708	NA	0.0356502	NA	NA	0.0214152	NA	0.0371795	0.0276923	NA	NA	NA	NA	NA	NA	0.0315855	NA	0.0183949	NA	0.0186117	NA	NA	NA	0.04243	0.0455209	NA	NA	NA
P68363	NA	NA	NA	NA	NA	NA	NA	NA	NA	NA	NA	NA	NA	NA	NA	NA	NA	NA	NA	NA	NA	NA	NA	NA	NA	NA	0.0152242	NA	NA	NA	NA	NA	NA	NA	NA	NA	NA	NA	NA	NA	NA	NA	NA	NA	NA	NA	NA	NA	NA
A0A5C2GGS8	NA	NA	NA	NA	NA	0.00196355	NA	0.00965694	NA	NA	NA	NA	NA	NA	NA	NA	0.00214672	NA	NA	NA	NA	0.00182482	NA	NA	NA	NA	0.00818305	0.0038161	NA	NA	NA	NA	NA	NA	NA	NA	NA	NA	NA	NA	NA	NA	NA	NA	NA	NA	NA	NA	0.00665319
A0A5C2GF75	NA	NA	NA	NA	NA	0.0138852	NA	NA	NA	NA	NA	NA	NA	NA	NA	NA	NA	NA	NA	NA	NA	NA	NA	NA	NA	NA	0.0113782	NA	NA	0.0171253	NA	NA	NA	NA	NA	NA	NA	NA	NA	NA	NA	NA	NA	NA	NA	NA	NA	NA	NA
A0A5C2GET1	NA	0.0239455	NA	0.00690523	0.0169335	0.0206511	0.00517665	0.00984867	NA	NA	NA	NA	0.0398855	NA	0.00468206	0.00741615	NA	NA	0.0239656	NA	NA	0.00630199	NA	NA	0.0218874	NA	0.0100855	NA	NA	0.00775862	NA	0.0102162	NA	NA	NA	0.00321725	NA	NA	0.00883499	0.00381753	0.00494221	NA	NA	NA	0.0426908	0.00591389	NA	0.0113814	NA
A0A5C2G101	0.00543271	0.0324044	0.00975927	NA	0.0151542	NA	NA	NA	NA	NA	NA	NA	NA	NA	NA	0.00655429	NA	NA	NA	NA	0.0196328	NA	0.0104859	NA	NA	NA	0.00629302	0.0122215	0.0103774	NA	NA	NA	NA	0.0283019	0.010791	0.0220048	NA	NA	NA	0.00673189	0.0117055	0.00655515	NA	NA	0.0215965	NA	NA	NA	NA
J3KTC3	0.111309	NA	0.0918673	NA	NA	0.105292	0.13721	0.185188	0.156156	0.141025	0.250687	NA	0.136633	NA	0.0914329	0.141779	NA	NA	0.191152	0.188378	0.0810229	0.151551	0.17838	0.09373	NA	NA	0.0451553	NA	0.173399	NA	0.234027	NA	NA	NA	NA	NA	0.120824	NA	NA	NA	0.202595	NA	NA	NA	NA	0.195554	0.138596	0.131116	0.211869
S6BGF5	NA	NA	NA	NA	NA	NA	NA	NA	NA	NA	NA	NA	NA	NA	NA	NA	NA	NA	NA	NA	NA	NA	NA	NA	NA	NA	0.0204422	NA	NA	NA	NA	0.0465346	NA	NA	NA	NA	NA	NA	NA	NA	NA	NA	NA	NA	NA	NA	NA	NA	NA
S6BGE0	NA	NA	NA	NA	NA	NA	NA	NA	NA	NA	NA	NA	NA	NA	NA	NA	NA	NA	NA	0.0377806	NA	NA	NA	NA	NA	NA	0.0209119	NA	NA	NA	NA	NA	NA	NA	NA	0.0201958	NA	NA	NA	NA	NA	NA	NA	NA	NA	NA	NA	NA	NA
A0A5C2FXS1	NA	NA	NA	NA	NA	NA	0.0358502	0.0170514	NA	NA	NA	NA	NA	NA	0.032425	0.0171199	NA	NA	NA	NA	NA	NA	NA	NA	NA	NA	0.0174615	NA	NA	NA	NA	NA	NA	NA	0.0157245	NA	NA	NA	NA	NA	NA	NA	NA	NA	NA	NA	NA	NA	0.0363443
A0A5C2G5N1	NA	0.00497807	NA	NA	NA	NA	NA	NA	NA	NA	NA	NA	NA	NA	NA	0.0124677	NA	NA	0.0267038	NA	NA	NA	NA	NA	NA	NA	0.00238435	NA	NA	NA	NA	NA	NA	NA	NA	0.0182544	NA	NA	0.0111398	NA	0.00917414	NA	NA	NA	NA	NA	NA	NA	NA
A0A3B3ISA6	0.0124658	0.0107173	NA	NA	0.00564931	NA	0.00656565	NA	NA	NA	NA	NA	NA	0.00772527	NA	NA	0.0101097	NA	NA	NA	NA	0.00806316	NA	NA	NA	NA	0.00504279	0.00426954	0.00721146	NA	NA	NA	NA	NA	NA	0.00989256	0.0084962	NA	0.0107909	NA	0.00548438	NA	NA	NA	NA	NA	NA	0.0076135	NA
P08567	0.00331721	NA	NA	NA	NA	NA	NA	NA	NA	NA	NA	NA	NA	NA	NA	NA	NA	NA	NA	NA	NA	NA	NA	NA	NA	NA	0.0184339	NA	NA	NA	NA	NA	NA	NA	NA	NA	NA	0.00620282	NA	NA	NA	NA	NA	NA	NA	NA	NA	NA	NA
A0A5C2GJB0	NA	NA	0.0176471	NA	NA	0.0281827	NA	NA	NA	NA	NA	NA	NA	NA	0.0255585	NA	NA	NA	0.0433544	NA	NA	NA	NA	NA	NA	NA	0.0344094	NA	NA	NA	NA	NA	NA	0.0882353	NA	NA	0.0121764	NA	NA	NA	NA	NA	NA	NA	0.0503647	NA	NA	0.0698954	NA
A0A5C2GSB4	0.00961059	NA	NA	0.00998139	NA	0.011194	NA	NA	NA	NA	NA	NA	NA	0.0458029	NA	NA	NA	NA	NA	NA	NA	NA	NA	NA	0.237284	NA	0.00546692	NA	NA	NA	NA	NA	NA	NA	NA	NA	NA	NA	NA	NA	NA	NA	NA	NA	NA	NA	NA	NA	NA
P08514	NA	NA	NA	NA	NA	NA	NA	NA	NA	NA	NA	NA	NA	NA	NA	NA	NA	NA	NA	NA	NA	NA	NA	NA	NA	NA	0.00602422	NA	NA	NA	NA	NA	NA	NA	NA	NA	NA	0.00286996	NA	NA	NA	NA	NA	NA	NA	NA	NA	NA	NA
A0A5C2GBZ9	NA	0.0197285	0.0298683	NA	NA	NA	0.0225826	NA	NA	NA	NA	NA	NA	NA	NA	NA	NA	NA	NA	NA	NA	NA	NA	NA	NA	NA	0.0269982	NA	NA	NA	NA	NA	NA	NA	NA	NA	NA	NA	NA	NA	NA	NA	NA	NA	NA	NA	NA	NA	NA
A0A5C2GRJ7	NA	NA	NA	NA	NA	NA	NA	NA	NA	NA	NA	NA	NA	NA	NA	NA	NA	NA	NA	NA	NA	NA	NA	NA	NA	NA	0.00700733	NA	NA	0.0156762	NA	NA	NA	NA	NA	0.0103333	NA	NA	NA	NA	0.00959114	NA	NA	NA	NA	0.0111655	NA	NA	NA
A0A5C2GCF3	NA	NA	NA	0.0246464	NA	NA	NA	NA	NA	NA	NA	NA	NA	NA	NA	NA	NA	NA	NA	NA	NA	NA	NA	NA	NA	NA	0.0187487	NA	NA	NA	NA	NA	NA	0.0477453	NA	NA	NA	NA	NA	NA	NA	NA	NA	NA	NA	NA	NA	NA	NA
A0A5C2GD17	NA	NA	NA	NA	NA	NA	NA	NA	NA	NA	NA	NA	NA	NA	NA	NA	NA	NA	NA	NA	NA	NA	NA	NA	NA	NA	0.0353652	NA	NA	NA	NA	NA	NA	NA	NA	NA	NA	NA	NA	NA	NA	NA	NA	NA	NA	NA	NA	NA	NA
A0A5C2GD34	0.0108842	NA	NA	NA	NA	0.0132198	NA	NA	NA	NA	NA	0.013933	0.0128969	NA	NA	NA	NA	NA	NA	NA	NA	NA	0.0102917	NA	NA	NA	0.0122629	NA	NA	NA	NA	NA	NA	NA	NA	NA	NA	NA	NA	NA	NA	NA	NA	NA	0.0121193	NA	NA	0.0134757	NA
A0A5C2G5A4	0.00398579	NA	NA	NA	NA	NA	NA	NA	0.00880353	NA	NA	NA	NA	0.00603865	0.00529211	0.00889171	NA	NA	NA	NA	NA	0.00248593	NA	0.0166307	NA	NA	0.00906915	0.004919	NA	0.0146138	NA	NA	NA	0.00105708	NA	NA	0.00305645	0.014906	NA	NA	NA	NA	NA	NA	0.00829651	NA	0.0302201	NA	NA
A0A0X9UWJ6	NA	NA	NA	NA	NA	NA	NA	NA	NA	NA	NA	NA	NA	NA	NA	NA	NA	NA	NA	NA	NA	NA	NA	NA	NA	NA	0.00146502	NA	NA	NA	NA	NA	NA	NA	NA	NA	NA	NA	NA	NA	NA	NA	NA	NA	NA	NA	NA	NA	NA
E9PBC5	NA	NA	NA	NA	0.00165066	0.00457238	NA	0.00459352	0.00377849	0.0048825	NA	0.00123506	NA	NA	NA	0.00334989	0.00394491	0.00580664	0.00221145	0.00368296	NA	NA	0.00375693	NA	0	NA	0.00266263	0.00549913	0.00427254	0.00434874	0.00380615	0.00746899	0.00606119	0.00472689	0.00562553	0.00272779	NA	NA	NA	0.00643739	0.00507459	0.00385384	0.00386216	0.00691368	NA	0.00371109	0.00401912	0.00258872	0.0108099
A0A286YEY5	NA	0.006191	0.00950561	NA	NA	NA	NA	NA	0.0114288	NA	NA	0.0127743	0.0142759	NA	NA	0.0150029	NA	NA	NA	NA	0.0124224	NA	NA	NA	NA	NA	0.00788904	NA	0.0324118	NA	NA	NA	NA	NA	0.0240163	0.0101934	NA	NA	0.0108727	0.00624654	0.0226798	NA	NA	NA	0.0166255	NA	0.0135038	NA	NA
P21333	NA	NA	NA	0.000750006	NA	NA	NA	NA	NA	NA	NA	NA	NA	NA	NA	NA	NA	NA	NA	NA	NA	NA	NA	NA	NA	NA	0.00376485	NA	NA	NA	NA	NA	NA	NA	NA	NA	NA	NA	NA	NA	NA	NA	NA	NA	NA	NA	NA	NA	NA
A0A5C2GAX5	NA	NA	NA	NA	0.0184152	NA	0.0125102	NA	NA	NA	NA	NA	NA	NA	NA	NA	NA	NA	NA	NA	NA	NA	NA	NA	NA	NA	0.0147256	NA	NA	NA	NA	0.041663	NA	NA	NA	NA	NA	NA	NA	NA	NA	NA	NA	NA	NA	NA	NA	NA	NA
P07437	NA	NA	NA	NA	NA	NA	NA	NA	NA	NA	NA	NA	NA	NA	NA	NA	NA	NA	NA	NA	NA	NA	NA	NA	NA	NA	0.001828	NA	NA	NA	NA	NA	NA	NA	NA	NA	NA	NA	NA	NA	NA	NA	NA	NA	NA	NA	NA	NA	NA
A0A5C2FT39	NA	NA	0.00617284	0.00208189	NA	0.0221808	NA	0.00881516	0.0210306	NA	0.0116812	NA	0.0117137	NA	0.00502888	0.0106207	NA	NA	0.0142173	0.0180359	NA	0.00725229	NA	NA	NA	NA	0.0108326	0.0112455	0.0185185	NA	0.00582973	NA	0.0130845	NA	NA	0.0103667	NA	NA	NA	NA	NA	NA	NA	NA	0.0123872	0.0127039	NA	NA	NA
A2KBC1	NA	NA	NA	NA	NA	0.00239257	NA	NA	NA	NA	NA	NA	NA	NA	NA	NA	NA	NA	NA	NA	NA	NA	NA	NA	NA	NA	0.0033783	NA	NA	NA	NA	NA	NA	NA	NA	NA	NA	NA	NA	NA	NA	NA	NA	NA	NA	NA	NA	NA	NA
A0A5H1ZRQ7	NA	NA	NA	0.0833091	0.0676278	NA	0.104705	NA	NA	NA	NA	0.0751634	NA	NA	NA	0.0896795	NA	0.217293	NA	NA	NA	0.0741992	NA	0.0972284	0.159682	NA	0.0373806	0.0629956	0.114855	NA	NA	NA	NA	0.0849056	0.141204	0.123146	0.0620717	0.0544251	0.139784	NA	0.0500501	0.045073	NA	NA	0.136243	NA	NA	NA	NA
C9J2C0	NA	NA	NA	NA	NA	NA	NA	NA	NA	NA	NA	NA	NA	NA	NA	NA	NA	NA	0	NA	NA	NA	NA	NA	NA	NA	0.00112384	NA	NA	NA	NA	NA	NA	NA	NA	NA	NA	NA	NA	NA	NA	NA	NA	NA	NA	NA	NA	NA	NA
A0A5C2GS71	NA	NA	NA	NA	0.0302198	0.0294834	NA	NA	NA	NA	NA	NA	NA	NA	NA	NA	NA	NA	NA	NA	NA	NA	0.0199712	NA	NA	NA	0.0191237	NA	NA	NA	NA	NA	NA	NA	NA	NA	0.0404392	NA	NA	NA	NA	NA	NA	NA	NA	NA	NA	NA	NA
A0A0G2JI36	NA	NA	NA	NA	NA	NA	NA	NA	NA	NA	NA	NA	NA	NA	NA	NA	NA	NA	NA	NA	NA	NA	NA	NA	NA	NA	3.46e-05	NA	NA	NA	NA	NA	NA	NA	NA	NA	NA	NA	NA	NA	NA	NA	NA	NA	NA	NA	NA	NA	NA
A0A5C2GE32	NA	NA	NA	NA	NA	NA	NA	NA	NA	NA	NA	NA	NA	NA	NA	NA	NA	NA	NA	NA	NA	NA	NA	NA	NA	NA	0.00356683	NA	NA	NA	NA	NA	NA	NA	NA	NA	NA	NA	NA	NA	NA	NA	NA	NA	NA	NA	NA	NA	NA
P13224	NA	NA	NA	NA	NA	NA	NA	NA	NA	NA	NA	NA	NA	NA	NA	NA	NA	NA	NA	NA	NA	NA	NA	NA	NA	NA	0.0431023	NA	NA	NA	NA	NA	NA	NA	NA	NA	NA	NA	NA	NA	NA	NA	NA	NA	NA	NA	NA	NA	NA
A0A5C2GQ62	NA	NA	NA	NA	NA	0.0161752	0.0357338	NA	0.0159782	NA	NA	NA	NA	NA	NA	0.109766	NA	NA	NA	NA	NA	NA	NA	0.0280643	0.0590452	NA	0.0137532	NA	0.0135794	0.0531306	0.0306032	NA	NA	NA	NA	NA	0.031984	0.0309027	0.043347	NA	0.0161719	NA	NA	NA	0.0469327	NA	0.0317907	NA	NA
A0A5C2GPV2	NA	NA	NA	NA	NA	NA	NA	NA	NA	NA	NA	NA	NA	NA	NA	NA	NA	NA	NA	NA	NA	NA	NA	NA	NA	NA	0.0299118	NA	NA	0.0616271	NA	NA	NA	NA	NA	NA	NA	NA	NA	NA	NA	NA	NA	NA	0.0129666	NA	NA	NA	NA
A0A5C2GQ88	NA	NA	NA	NA	NA	NA	NA	NA	NA	NA	NA	NA	NA	NA	NA	NA	NA	NA	NA	NA	NA	NA	NA	NA	NA	NA	0.0113335	NA	NA	NA	NA	NA	NA	NA	NA	NA	NA	NA	NA	NA	NA	NA	NA	NA	NA	NA	NA	NA	NA
A0A5C2FT75	NA	NA	NA	0.0016653	NA	NA	NA	NA	NA	NA	NA	NA	NA	NA	NA	0.00172227	NA	NA	NA	NA	NA	NA	NA	NA	NA	NA	0.0158097	NA	NA	NA	NA	NA	NA	NA	NA	NA	NA	NA	NA	NA	NA	0.00120954	NA	NA	NA	NA	NA	0.00223014	NA
A0A5C2G6C2	NA	NA	NA	NA	NA	NA	NA	NA	NA	NA	NA	0.00612385	NA	NA	NA	NA	NA	NA	NA	NA	NA	NA	NA	NA	NA	NA	0.00609334	NA	NA	0.0046875	0.0147565	NA	NA	NA	NA	NA	NA	NA	0.00400336	NA	NA	0.0104889	NA	NA	NA	NA	NA	NA	NA
Q6GMX6	NA	0.000508869	NA	0.000287099	0.000181879	0.000264212	0.000953161	0.00109548	NA	NA	NA	0.000544342	NA	NA	NA	0.000293283	NA	NA	NA	NA	0.000574495	0.000233945	NA	NA	NA	NA	0.000249983	NA	NA	0.000555556	0.000554345	NA	0.000363155	NA	0.00118785	NA	0.0022073	NA	0.000868128	NA	NA	0.000310783	NA	NA	NA	NA	NA	NA	0.00145428
A0A5C2FX12	NA	NA	NA	NA	NA	NA	NA	NA	NA	NA	NA	NA	NA	NA	NA	NA	NA	NA	NA	NA	NA	NA	NA	NA	NA	NA	0.0108326	NA	NA	NA	NA	NA	NA	NA	NA	NA	NA	NA	NA	NA	NA	NA	NA	NA	NA	NA	NA	NA	NA
A0A5C2GP84	NA	NA	NA	NA	0.0406472	NA	NA	NA	NA	NA	NA	NA	NA	NA	NA	NA	NA	NA	NA	NA	NA	NA	NA	NA	0.0039671	NA	0.019046	NA	NA	NA	NA	0.0315592	NA	NA	NA	NA	NA	NA	NA	NA	NA	NA	NA	NA	NA	0.0303035	NA	NA	NA
A0A5C2G7N4	0.00842896	NA	NA	NA	0.00966042	NA	NA	0.0093643	0.0140432	NA	NA	NA	NA	NA	NA	NA	NA	NA	NA	NA	NA	NA	NA	NA	NA	NA	0.00479476	NA	0.00409836	0.0147541	NA	NA	NA	NA	NA	NA	NA	NA	NA	NA	NA	NA	NA	NA	NA	NA	NA	NA	NA
Q9P1F3	NA	NA	NA	NA	NA	NA	NA	NA	NA	NA	NA	NA	NA	NA	NA	NA	NA	NA	NA	NA	NA	NA	NA	NA	NA	NA	0.0144435	NA	NA	NA	NA	NA	NA	NA	NA	NA	NA	NA	NA	NA	NA	NA	NA	NA	NA	NA	NA	NA	NA
V9H1D9	NA	0.0590211	NA	NA	NA	NA	0.0556706	NA	NA	NA	NA	NA	0.127329	0.0512639	NA	0.03615	NA	NA	NA	0.093799	NA	0.0492158	0.0509171	0.0494908	NA	NA	0.0340144	NA	NA	NA	0.179436	NA	0.24709	NA	NA	0.296416	0.0379147	NA	0.0340147	0.139978	0.0736345	NA	NA	NA	NA	0.0777869	0.0719105	0.0567293	0.0480883
A0A2R8YDI9	NA	NA	NA	NA	NA	NA	NA	NA	NA	NA	NA	NA	NA	NA	NA	NA	NA	NA	NA	NA	NA	NA	NA	NA	NA	NA	0.00443152	NA	NA	NA	NA	NA	NA	NA	NA	NA	NA	NA	NA	NA	NA	NA	NA	NA	NA	NA	NA	NA	NA
A8K8Z4	0.00379244	0.00510932	0.00366549	NA	NA	0.00529292	NA	NA	NA	NA	NA	0.00345092	NA	NA	0.00605581	NA	0.00518511	NA	NA	NA	NA	NA	NA	0.00540896	NA	NA	0.00650428	0.00546641	0.00824829	NA	0.00727915	NA	NA	NA	NA	NA	NA	NA	NA	NA	0.00554874	NA	NA	NA	0.00494286	0.00632045	NA	NA	NA
A0A5C2FWU8	NA	NA	NA	NA	NA	NA	NA	NA	NA	NA	0.00888431	NA	NA	NA	NA	NA	NA	NA	NA	NA	NA	NA	NA	0.0151082	NA	NA	0.0164778	NA	NA	NA	0.0177355	NA	NA	NA	NA	NA	0.0333197	NA	NA	NA	NA	NA	NA	NA	NA	NA	NA	NA	NA
P80108	0.00247991	NA	NA	NA	NA	NA	0.00289626	NA	NA	NA	NA	NA	NA	NA	NA	NA	NA	NA	NA	NA	NA	NA	NA	NA	NA	NA	0.0018809	NA	NA	NA	NA	NA	0.00643705	NA	NA	NA	NA	NA	NA	NA	NA	NA	NA	0.00560621	NA	NA	NA	NA	NA
V9GYC1	NA	NA	0.275758	NA	NA	NA	NA	NA	NA	NA	NA	NA	NA	0.438905	NA	0.290085	0.247994	NA	0.22354	0.542645	0.251853	0.294096	NA	0.420903	NA	NA	0.312717	NA	NA	0.126667	NA	NA	0.203786	NA	NA	NA	NA	NA	NA	NA	NA	NA	NA	NA	NA	0.280204	NA	0.194349	NA
Q6GMX4	0.00427591	0.00201932	0.00147611	NA	0.00273595	NA	0.00453046	0.00155315	0.00369984	0.00398857	0.00622998	NA	NA	0.003087	NA	0.00252873	0.00248093	0.0037322	NA	0.00483013	0.00276492	0.00376045	NA	NA	NA	NA	0.0029589	NA	NA	0.0010101	0.000706634	NA	0.00317199	NA	NA	NA	0.00443307	0.00395653	NA	NA	0.00202611	0.000956257	NA	0.000672658	NA	0.00117629	NA	0.00485099	0.00260817
Q9UNL4	NA	NA	NA	NA	NA	NA	NA	NA	NA	NA	NA	NA	NA	NA	NA	NA	NA	NA	NA	NA	NA	NA	NA	NA	NA	NA	0.00646365	NA	NA	NA	NA	NA	NA	NA	NA	NA	NA	NA	NA	NA	NA	NA	NA	NA	NA	NA	NA	0.00729418	NA
A0A5C2FU15	NA	0.00795108	NA	NA	NA	NA	NA	0.005575	NA	NA	NA	NA	NA	NA	NA	NA	NA	NA	NA	NA	NA	NA	NA	NA	NA	NA	0.00479616	NA	NA	NA	NA	NA	NA	NA	0.00975502	NA	0.0164284	NA	NA	NA	NA	NA	NA	NA	NA	0.0190559	NA	NA	NA
A0A5C2FTW2	0.010547	0.0179237	0.00600962	NA	NA	NA	NA	0.00439402	0.00998378	NA	0.015527	NA	0.0121643	0.0143617	NA	NA	0.0273684	NA	0.0283471	0.00709372	NA	0.00200833	NA	0.0247541	NA	NA	0.00771376	NA	0.0102564	0.00692308	0.0468172	NA	NA	NA	0.0121563	NA	NA	0.00493045	NA	NA	NA	NA	NA	NA	0.0576289	0.00791551	NA	0.00406229	0.0187313
P01344	NA	NA	NA	NA	NA	NA	NA	NA	NA	NA	NA	NA	NA	NA	NA	NA	NA	NA	NA	NA	NA	NA	NA	NA	NA	NA	0.00841669	NA	NA	NA	NA	NA	NA	NA	NA	NA	NA	NA	NA	NA	NA	NA	NA	NA	NA	NA	NA	NA	NA
I3L3D5	0.02468	NA	0.02	NA	NA	NA	NA	NA	NA	NA	NA	NA	NA	NA	NA	NA	NA	NA	NA	NA	NA	NA	NA	NA	NA	NA	0.0514765	NA	NA	NA	0.0302213	NA	NA	0.024	NA	NA	NA	0.061532	NA	NA	0.0180058	NA	NA	NA	NA	NA	NA	NA	NA
A0A5C2GH44	NA	NA	NA	NA	NA	NA	NA	NA	NA	NA	NA	NA	NA	NA	NA	NA	NA	NA	NA	NA	NA	NA	NA	NA	NA	NA	0.00603052	NA	NA	NA	NA	NA	NA	NA	NA	NA	NA	NA	NA	NA	NA	NA	NA	NA	NA	NA	NA	NA	NA
A0A5C2G006	NA	NA	NA	NA	NA	NA	NA	NA	NA	NA	NA	NA	NA	NA	NA	NA	NA	NA	NA	NA	NA	NA	NA	NA	NA	NA	0.0313372	NA	NA	NA	NA	NA	NA	NA	NA	NA	NA	NA	NA	NA	NA	NA	NA	NA	NA	NA	NA	NA	NA
A0A2U8J964	NA	NA	0.00961539	NA	0.0100733	NA	0.0461916	NA	NA	NA	NA	0.00753704	NA	NA	NA	NA	NA	NA	NA	NA	NA	NA	NA	NA	NA	NA	0.00562462	NA	NA	0.0173077	NA	NA	NA	NA	0.0202604	NA	0.0454942	NA	NA	NA	NA	NA	NA	NA	0.0411635	NA	NA	NA	NA
K7EJY8	NA	NA	NA	NA	NA	NA	NA	NA	NA	NA	NA	NA	NA	NA	NA	NA	NA	NA	NA	NA	NA	NA	NA	NA	NA	NA	0.0160263	NA	0.0273973	NA	0.0344992	NA	NA	NA	0.0432962	0.0306741	NA	0.0175605	0.0140392	NA	NA	NA	NA	NA	0.0219914	0.0187948	NA	NA	0.0250178
A0A5C2GFL1	NA	NA	NA	NA	NA	NA	NA	NA	NA	NA	NA	NA	NA	NA	NA	NA	NA	NA	NA	NA	NA	NA	NA	NA	NA	NA	0.00322399	NA	NA	NA	NA	NA	NA	NA	NA	NA	NA	NA	NA	NA	NA	NA	NA	NA	NA	NA	NA	NA	NA
A6PVY5	NA	NA	NA	NA	NA	0.0439546	NA	NA	NA	NA	NA	NA	0.00580314	NA	0.00996548	NA	NA	NA	NA	0.00595681	NA	0.0143715	0.0267962	0.0098411	NA	NA	0.0408884	NA	0.0458716	NA	NA	NA	NA	NA	NA	NA	NA	NA	0.0332217	0.0177144	NA	NA	NA	NA	0.0196376	NA	NA	NA	NA
A0A5F9ZHM4	NA	NA	NA	NA	NA	NA	NA	NA	NA	NA	NA	NA	NA	NA	NA	NA	NA	NA	NA	NA	NA	NA	NA	NA	NA	NA	0.00806842	NA	NA	NA	NA	NA	NA	NA	NA	NA	NA	NA	NA	NA	NA	NA	NA	NA	NA	NA	NA	NA	NA
B4DNK4	NA	NA	NA	NA	NA	NA	NA	NA	NA	NA	NA	NA	NA	NA	NA	NA	NA	NA	NA	NA	NA	NA	NA	NA	NA	NA	0.00480601	NA	NA	NA	NA	NA	NA	NA	NA	NA	NA	0.00451379	NA	NA	NA	NA	NA	NA	NA	NA	NA	NA	NA
A0A5C2FYC5	NA	NA	NA	NA	NA	0.0225993	0.0226601	NA	0.0107137	NA	0.00595081	NA	NA	NA	0.00341584	NA	NA	NA	0.00579422	NA	NA	NA	NA	NA	NA	NA	0.00647823	NA	0.0188679	NA	0.00593973	NA	NA	NA	0.00662605	NA	NA	NA	NA	NA	0.00707774	NA	NA	NA	NA	NA	NA	0.0186827	NA
A0A120HF66	NA	NA	NA	NA	NA	NA	NA	NA	NA	NA	NA	NA	NA	NA	NA	NA	NA	NA	NA	0.00141922	NA	NA	0.00338558	NA	NA	NA	NA	0.00248876	NA	NA	NA	NA	NA	NA	NA	NA	0.00335613	NA	NA	NA	NA	NA	NA	NA	NA	0.000591899	NA	0.00350113	NA
A0A5C2FX11	NA	NA	NA	NA	NA	NA	NA	NA	NA	NA	NA	NA	NA	NA	NA	NA	NA	NA	NA	NA	NA	NA	NA	NA	NA	NA	NA	0.0157812	NA	NA	NA	NA	NA	NA	NA	NA	NA	NA	NA	NA	NA	NA	NA	NA	NA	NA	NA	NA	NA
A0A0A0MS08	NA	NA	NA	NA	0.0164414	NA	NA	NA	NA	NA	0.0740067	NA	NA	NA	NA	NA	NA	NA	0.0123121	NA	0.0376327	NA	NA	NA	0.00887742	NA	NA	0.0142626	NA	NA	0.0306602	NA	NA	NA	NA	NA	NA	NA	NA	NA	NA	0.0216963	0.0331051	NA	NA	0.0238201	NA	NA	NA
P61769	NA	NA	NA	NA	NA	NA	NA	NA	NA	NA	NA	NA	NA	NA	NA	NA	NA	NA	NA	NA	NA	NA	NA	NA	NA	NA	NA	0.010206	0.012605	NA	NA	NA	NA	NA	0.00885329	NA	NA	0.0107724	NA	NA	NA	NA	NA	NA	NA	NA	NA	NA	NA
A0A5C2G6W2	NA	NA	NA	NA	NA	NA	NA	NA	NA	NA	NA	NA	NA	NA	NA	NA	NA	NA	NA	NA	NA	NA	NA	NA	NA	NA	NA	0.0152532	NA	NA	NA	NA	NA	NA	NA	NA	NA	NA	NA	NA	NA	NA	NA	NA	NA	NA	NA	NA	NA
A0A5C2GYD7	NA	NA	NA	NA	NA	NA	NA	NA	NA	NA	NA	NA	NA	NA	NA	NA	NA	NA	NA	NA	NA	NA	NA	NA	NA	NA	NA	0.0280273	NA	NA	NA	NA	NA	NA	NA	NA	NA	NA	NA	NA	NA	NA	NA	NA	NA	NA	NA	NA	NA
A0A5C2GWL4	NA	NA	NA	NA	NA	NA	NA	NA	NA	NA	NA	NA	NA	NA	NA	NA	NA	NA	NA	NA	NA	NA	NA	NA	NA	NA	NA	0.0193801	NA	NA	NA	NA	NA	NA	NA	NA	NA	NA	NA	NA	NA	NA	NA	NA	NA	NA	NA	NA	NA
A0A5C2G5R0	NA	NA	NA	NA	NA	NA	NA	NA	NA	NA	NA	NA	NA	NA	NA	NA	NA	NA	NA	NA	NA	NA	NA	NA	NA	NA	NA	0.035057	NA	NA	NA	NA	NA	NA	NA	NA	NA	NA	NA	NA	NA	NA	NA	NA	NA	NA	NA	NA	NA
A0A5C2G2Q2	NA	NA	NA	NA	NA	NA	NA	NA	NA	NA	NA	NA	NA	NA	NA	NA	NA	NA	NA	NA	NA	NA	NA	NA	NA	NA	NA	0.00479376	NA	NA	NA	NA	NA	NA	NA	NA	NA	NA	NA	NA	NA	NA	NA	NA	NA	NA	NA	NA	NA
A0A5C2GW91	NA	NA	NA	NA	NA	NA	NA	NA	NA	NA	NA	NA	NA	NA	NA	NA	NA	NA	NA	NA	NA	NA	NA	NA	NA	NA	NA	0.0164212	NA	NA	NA	NA	NA	NA	NA	NA	NA	NA	NA	NA	NA	NA	NA	NA	NA	NA	NA	NA	NA
A0A5C2GW95	NA	NA	NA	NA	NA	NA	NA	NA	NA	NA	NA	NA	NA	NA	NA	NA	NA	NA	NA	NA	NA	NA	NA	NA	NA	NA	NA	0.016828	NA	NA	NA	NA	NA	NA	NA	NA	NA	NA	NA	NA	NA	NA	NA	NA	NA	NA	NA	NA	NA
A0A5C2FZ59	NA	NA	NA	NA	NA	NA	NA	NA	NA	NA	NA	NA	NA	NA	NA	NA	NA	NA	NA	NA	NA	NA	NA	NA	NA	NA	NA	0.121452	NA	NA	NA	NA	NA	0.0461538	NA	NA	NA	NA	NA	NA	NA	NA	0.0871792	0.0938824	NA	NA	NA	NA	NA
A0A5C2FTW3	NA	0.00525209	NA	NA	0.0147521	0.0227913	0.0114972	NA	NA	NA	NA	NA	NA	NA	NA	NA	NA	NA	NA	NA	NA	0.0097491	NA	0.0109346	NA	NA	NA	0.0116066	NA	NA	NA	NA	NA	NA	0.019331	NA	NA	0.0122507	NA	NA	0.0111186	NA	NA	NA	0.0109517	0.0314684	NA	NA	NA
A0A109PSY4	NA	NA	NA	NA	NA	NA	NA	NA	NA	0.0195057	NA	NA	NA	NA	NA	NA	NA	NA	NA	NA	NA	NA	NA	NA	NA	NA	NA	0.0141788	NA	0.00395604	NA	0.018232	0.00634867	NA	NA	NA	NA	NA	NA	NA	NA	NA	NA	NA	NA	NA	0.0124532	NA	NA
A0A5C2FWQ8	NA	NA	NA	NA	NA	NA	NA	NA	NA	NA	NA	NA	NA	0.0138297	NA	NA	NA	0.0511845	NA	NA	NA	NA	NA	NA	0.235087	NA	NA	0.0112455	NA	0.0345238	0.0126311	0.0658378	NA	NA	NA	0.00518335	NA	NA	NA	0.0241237	NA	NA	NA	NA	NA	NA	0.018263	0.0132649	NA
A0A5C2FW16	NA	NA	NA	NA	NA	NA	NA	NA	NA	NA	NA	NA	NA	NA	NA	NA	NA	NA	NA	NA	NA	NA	NA	NA	NA	NA	NA	0.0161935	NA	NA	NA	NA	NA	0.04	NA	NA	NA	NA	NA	NA	NA	NA	NA	NA	NA	NA	NA	NA	NA
A0A5C2FZW1	NA	NA	NA	NA	NA	NA	NA	NA	NA	NA	NA	NA	NA	NA	NA	NA	NA	0.0425225	NA	NA	NA	NA	NA	NA	NA	NA	NA	0.0186849	NA	NA	NA	NA	NA	NA	NA	NA	NA	NA	NA	NA	NA	NA	NA	NA	NA	NA	NA	NA	NA
A0A0A0MSY6	NA	NA	NA	NA	NA	NA	NA	NA	NA	NA	NA	NA	NA	NA	NA	NA	NA	NA	NA	NA	NA	NA	NA	NA	NA	NA	NA	0.00146327	NA	NA	NA	NA	NA	NA	NA	NA	NA	NA	NA	NA	NA	NA	NA	NA	NA	NA	NA	NA	NA
A0A5C2FTS3	NA	NA	NA	NA	NA	NA	NA	NA	NA	NA	NA	NA	NA	NA	NA	NA	NA	NA	NA	NA	NA	NA	NA	NA	NA	NA	NA	0.00287459	NA	NA	NA	NA	NA	NA	NA	NA	NA	NA	NA	NA	NA	NA	NA	NA	NA	NA	NA	NA	NA
A0A2U8J8D9	NA	NA	NA	NA	0.0019305	NA	NA	NA	NA	NA	NA	NA	NA	0.00567673	NA	NA	NA	NA	NA	NA	NA	NA	NA	NA	NA	NA	NA	0.0018236	0.00675676	NA	NA	NA	NA	NA	0.0189827	0.00648419	0.00799222	NA	NA	NA	0.00380189	NA	NA	NA	NA	NA	NA	NA	NA
A0A5C2G173	NA	NA	NA	NA	NA	NA	NA	NA	NA	NA	NA	NA	NA	NA	NA	NA	NA	NA	NA	NA	NA	NA	NA	NA	NA	NA	NA	0.0373697	NA	NA	NA	NA	NA	NA	NA	NA	NA	NA	NA	NA	NA	NA	NA	NA	NA	NA	NA	NA	NA
A0A5C2GSI8	NA	0.0125819	NA	NA	NA	NA	NA	NA	NA	NA	NA	NA	NA	NA	NA	NA	NA	NA	NA	NA	NA	NA	NA	NA	NA	NA	NA	0.0127575	NA	NA	NA	NA	NA	NA	NA	NA	NA	NA	NA	NA	0.0179679	NA	NA	NA	NA	NA	NA	NA	NA
P23142	NA	NA	NA	NA	NA	NA	NA	NA	NA	0.00184709	NA	NA	NA	NA	NA	NA	NA	NA	NA	NA	NA	NA	NA	NA	NA	NA	NA	0.00307732	0.00295608	NA	NA	NA	NA	NA	NA	0.00189122	NA	NA	NA	NA	0.00190095	NA	NA	NA	NA	NA	NA	NA	0.00308497
P20742	NA	NA	NA	NA	NA	0.00686695	NA	0.0063826	NA	NA	NA	0.00850478	NA	NA	0.00754663	NA	0.00424409	NA	NA	NA	0.00622688	0.00736232	0.00933871	NA	NA	NA	NA	0.00494447	0.00910814	NA	NA	NA	NA	NA	NA	NA	0.00727976	0.00836834	NA	NA	0.00895969	NA	NA	NA	NA	0.00939444	NA	NA	NA
A2N2G5	NA	NA	NA	NA	NA	NA	NA	NA	NA	NA	0.0280349	NA	NA	NA	NA	NA	NA	NA	NA	NA	NA	NA	NA	NA	NA	NA	NA	0.00899641	NA	NA	NA	NA	NA	0.037037	0.0260134	NA	NA	NA	NA	NA	NA	0.0327358	NA	NA	NA	NA	NA	NA	NA
A0A5C2GJH7	NA	NA	NA	NA	NA	NA	NA	NA	NA	NA	NA	NA	NA	NA	NA	NA	NA	NA	NA	NA	NA	NA	NA	NA	NA	NA	NA	0.0171059	NA	NA	NA	NA	NA	0.169014	NA	NA	NA	NA	NA	NA	NA	NA	NA	NA	NA	NA	NA	NA	NA
A0A5C2GAR8	NA	NA	NA	NA	NA	NA	NA	NA	NA	NA	NA	NA	NA	NA	NA	NA	NA	NA	NA	NA	NA	NA	NA	NA	NA	NA	NA	0.0130008	NA	NA	NA	NA	NA	NA	NA	NA	NA	NA	NA	NA	NA	NA	NA	NA	NA	NA	NA	NA	NA
B1AHL2	NA	NA	NA	NA	NA	NA	NA	NA	NA	NA	NA	NA	NA	NA	NA	NA	NA	NA	NA	NA	NA	0.00171202	NA	NA	NA	NA	NA	0.00265468	NA	NA	NA	NA	NA	NA	NA	NA	NA	NA	NA	NA	NA	NA	NA	NA	NA	NA	NA	NA	NA
F5H1C6	0.00372585	NA	NA	NA	NA	NA	NA	NA	NA	NA	NA	NA	NA	NA	NA	NA	NA	NA	NA	NA	NA	NA	NA	NA	NA	NA	NA	0.00480046	NA	NA	NA	NA	NA	NA	NA	NA	NA	0.00928925	NA	NA	NA	NA	NA	NA	NA	NA	NA	NA	NA
P0DJI8	NA	NA	NA	NA	NA	NA	NA	NA	NA	NA	NA	NA	NA	NA	NA	NA	NA	NA	NA	NA	NA	NA	NA	NA	NA	NA	NA	0.152705	NA	NA	NA	NA	NA	NA	0.173886	NA	0.266446	0.0531137	NA	NA	NA	NA	0.0677304	NA	NA	0.11562	NA	NA	NA
D6RHD5	0.0264842	0.0410782	0.0364798	NA	NA	NA	NA	0.0286901	0.0309496	NA	NA	NA	NA	NA	0.0295959	0.030375	0.0310238	NA	0.031214	NA	0.035331	NA	0.0368911	0.0260827	NA	NA	NA	0.0249398	0.0188088	NA	NA	NA	NA	NA	0.0226901	0.0238431	0.0255823	NA	NA	0.037692	0.0332356	NA	NA	0.0506084	NA	NA	NA	NA	NA
Q9H4D0	NA	NA	NA	NA	NA	NA	NA	NA	NA	NA	NA	NA	NA	NA	NA	NA	NA	NA	NA	NA	NA	NA	NA	NA	NA	NA	NA	0.00394323	NA	NA	NA	NA	NA	NA	NA	NA	NA	NA	NA	NA	NA	NA	NA	NA	NA	NA	NA	NA	NA
A0A2R8Y793	NA	0.00370536	NA	0.00172817	0.00169518	0.00775251	0.00518224	0.000528176	NA	NA	NA	NA	0.00409412	NA	0.00351533	0.00247472	0.00191903	0.00335432	NA	0.00525318	0.00107875	0.000844927	NA	0.00173573	NA	NA	NA	0.00707485	0.0021575	NA	NA	NA	0.000653316	NA	0.00227301	0.00144932	NA	0.00311145	NA	0.00158483	NA	0.00260696	0.00122258	0.00125389	0.000865898	NA	NA	NA	NA
A0A087WSY5	NA	NA	NA	NA	NA	0.00373135	NA	NA	0.0053068	NA	NA	NA	NA	NA	0.00169196	NA	NA	NA	0.00765342	NA	NA	NA	NA	NA	NA	NA	NA	0.00693649	NA	NA	NA	NA	NA	NA	NA	NA	0.00552733	NA	0.00638542	NA	NA	0.0128961	NA	NA	NA	NA	NA	NA	NA
A0A5C2GI35	NA	NA	NA	NA	NA	NA	NA	NA	NA	NA	NA	NA	NA	NA	NA	NA	NA	NA	NA	NA	NA	NA	NA	NA	NA	NA	NA	0.0269892	NA	NA	NA	NA	NA	NA	NA	NA	NA	NA	NA	NA	NA	NA	NA	NA	NA	NA	NA	NA	NA
A0A5C2FTB6	NA	NA	NA	NA	NA	NA	NA	NA	NA	NA	NA	NA	NA	NA	NA	NA	NA	NA	NA	NA	NA	NA	NA	NA	NA	NA	NA	0.0168683	NA	NA	NA	NA	NA	NA	NA	NA	NA	NA	NA	NA	NA	NA	NA	NA	NA	NA	NA	NA	NA
K7ERG9	NA	NA	NA	NA	NA	NA	NA	NA	NA	NA	NA	NA	NA	NA	NA	NA	NA	NA	NA	NA	NA	NA	NA	NA	NA	NA	NA	0.00282446	0.00930233	NA	NA	NA	NA	NA	NA	NA	NA	NA	NA	NA	NA	NA	NA	NA	NA	NA	NA	NA	NA
Q5CZC0	NA	NA	NA	NA	NA	NA	NA	NA	NA	NA	NA	NA	NA	NA	NA	NA	NA	NA	NA	NA	NA	NA	NA	NA	NA	NA	NA	0.000202521	NA	NA	NA	NA	NA	NA	NA	NA	NA	NA	NA	NA	NA	NA	NA	NA	NA	NA	NA	NA	NA
A0A5C2FZA6	NA	NA	NA	NA	NA	NA	NA	NA	NA	NA	NA	0.0170403	NA	NA	NA	NA	NA	NA	NA	NA	NA	NA	NA	NA	NA	NA	NA	0.0117345	NA	NA	NA	NA	NA	NA	NA	NA	0.0137142	NA	NA	NA	NA	NA	NA	NA	NA	NA	NA	NA	NA
A0A5C2GK23	NA	NA	NA	NA	NA	NA	NA	NA	NA	0.0189659	NA	0.0366845	NA	NA	NA	NA	NA	NA	NA	NA	NA	NA	NA	NA	NA	NA	NA	0.0175024	NA	NA	NA	NA	NA	0.0460526	NA	0.0235706	NA	NA	NA	NA	NA	NA	0.0520375	0.041458	NA	NA	NA	NA	NA
A0A5C2G9G6	NA	NA	NA	NA	NA	NA	NA	NA	NA	NA	NA	0.00452308	NA	NA	NA	NA	NA	NA	NA	NA	NA	NA	NA	NA	NA	NA	NA	0.011656	NA	NA	NA	NA	NA	NA	NA	0.0111278	NA	NA	NA	NA	NA	NA	NA	NA	NA	NA	NA	NA	NA
A0A5C2FY47	NA	NA	NA	NA	NA	NA	NA	NA	NA	NA	NA	0.0439543	NA	NA	NA	NA	NA	NA	NA	NA	NA	NA	NA	NA	NA	NA	NA	0.0794543	NA	NA	NA	NA	NA	NA	NA	NA	NA	NA	NA	NA	NA	NA	NA	NA	NA	NA	NA	NA	NA
A0A5C2G5Q4	NA	NA	NA	NA	NA	NA	NA	NA	NA	NA	NA	NA	NA	NA	0.00515292	NA	NA	NA	NA	NA	0.00372739	NA	NA	NA	NA	NA	NA	0.00994229	NA	NA	NA	NA	NA	NA	NA	NA	NA	NA	NA	NA	NA	0.0069318	0.00865047	NA	NA	NA	NA	NA	NA
A0A5C2G7M0	NA	NA	NA	NA	0.0291005	NA	NA	NA	NA	NA	NA	NA	NA	0.0129654	0.0113901	NA	NA	NA	NA	NA	NA	0.0193395	NA	0.0104052	NA	NA	NA	0.022491	NA	NA	NA	NA	NA	NA	0.0100117	NA	NA	NA	NA	NA	NA	NA	NA	NA	NA	NA	NA	0.0122245	NA
A0A5C2G4X6	NA	NA	NA	NA	NA	NA	NA	NA	NA	NA	NA	NA	NA	NA	NA	NA	NA	NA	NA	NA	NA	NA	NA	NA	NA	NA	NA	0.0115346	NA	NA	NA	NA	NA	NA	NA	NA	NA	NA	NA	NA	NA	NA	NA	NA	NA	NA	NA	NA	NA
P04433	NA	NA	NA	NA	NA	NA	NA	NA	NA	NA	NA	NA	NA	0.0184801	NA	NA	NA	0.00442943	NA	NA	NA	NA	NA	NA	NA	NA	NA	0.0023955	NA	0.00494506	NA	NA	NA	NA	NA	NA	NA	NA	NA	0.00565052	NA	NA	NA	NA	NA	NA	NA	NA	NA
G3V1N2	NA	0.0130109	NA	NA	NA	0.0326663	0.0327541	NA	0.00516207	NA	0.0114688	0.00712593	0.172511	0.0318241	0.0592493	NA	0.021563	NA	0.11167	0.268571	NA	NA	NA	NA	NA	NA	NA	0.0110411	NA	NA	NA	NA	NA	NA	0.0478883	NA	NA	0.0233076	NA	0.308682	NA	0.018308	NA	0.0158503	0.0243239	NA	0.0236266	0.0360067	0.0276712
J3QRN2	NA	NA	0.0473297	NA	NA	NA	NA	NA	0.0443823	NA	NA	NA	0.0250774	0.0254616	NA	NA	NA	0.0197244	0.041651	0.0423611	NA	NA	NA	NA	NA	NA	NA	0.0374342	NA	NA	NA	NA	NA	NA	NA	NA	NA	NA	NA	0.0200651	0.0157691	0.0282516	0.0259404	0.0753711	NA	NA	0.0233329	0.034471	NA
O75882	NA	0.00102338	0.00144509	0.00154337	NA	NA	0.00173552	0.000764321	0.00109408	0.0021069	NA	0.00113273	0.00121877	NA	0.00209294	0.00230217	NA	NA	NA	NA	0.00297046	0.00184451	0.00417816	0.00235962	0.00489199	NA	NA	0.00175508	0.00144509	NA	NA	NA	0.00204208	NA	NA	0.00246284	NA	0.00123499	NA	NA	0.00198763	NA	NA	NA	0.00176141	NA	NA	NA	0.00117296
A0A5C2FZ96	NA	NA	NA	NA	NA	NA	NA	NA	NA	NA	NA	NA	NA	NA	NA	NA	NA	NA	NA	NA	NA	NA	NA	NA	NA	NA	NA	0.00740999	NA	NA	NA	NA	NA	NA	NA	NA	NA	NA	NA	NA	NA	NA	NA	NA	0.00557422	NA	NA	NA	NA
I3L2R7	NA	NA	NA	NA	NA	NA	NA	0.0100804	NA	NA	NA	0.00691634	NA	NA	NA	NA	NA	NA	NA	0.0152775	NA	0.00921468	NA	NA	NA	NA	NA	0.0142884	NA	NA	NA	NA	NA	NA	0.0154933	NA	NA	NA	NA	0.0148148	NA	NA	NA	NA	NA	0.00807072	NA	NA	NA
P35527	NA	NA	0.00489045	NA	NA	NA	NA	NA	NA	NA	NA	NA	NA	NA	NA	NA	NA	NA	NA	NA	NA	NA	NA	NA	NA	NA	NA	0.00712744	0.0129006	NA	NA	NA	NA	NA	NA	0.00481832	NA	0.0170186	0.00561347	NA	0.00660423	NA	NA	NA	NA	NA	NA	NA	NA
A0A5C2G1J0	NA	NA	NA	NA	NA	NA	NA	NA	NA	NA	NA	NA	NA	NA	NA	NA	NA	NA	NA	NA	NA	NA	NA	NA	NA	NA	NA	0.0613788	NA	NA	0.0655845	NA	NA	NA	NA	NA	NA	NA	NA	NA	NA	NA	NA	NA	NA	0.0694806	NA	NA	NA
Q14624	0.00769297	NA	NA	NA	NA	0.0182246	NA	NA	0.016509	NA	NA	NA	NA	NA	0.00880446	NA	NA	NA	0.0117673	NA	NA	NA	NA	NA	NA	NA	NA	0.00550725	0.0182614	0.0141512	NA	NA	NA	0.0234103	NA	NA	0.0074483	0.00654836	0.0131142	0.00805277	NA	NA	0.0157677	NA	0.00941569	NA	NA	NA	NA
A0A5C2GDH1	NA	NA	NA	NA	NA	NA	NA	NA	NA	NA	NA	NA	NA	NA	NA	NA	NA	NA	NA	NA	NA	NA	NA	NA	NA	NA	NA	0.0196112	NA	NA	NA	NA	NA	NA	NA	NA	NA	NA	NA	NA	NA	NA	NA	NA	NA	NA	NA	NA	NA
Q6N030	0.00180654	NA	0.000600962	NA	NA	0.00128195	0.00114898	NA	0.00104973	NA	NA	NA	NA	0.00130901	0.00116701	0.00142139	0.00105126	NA	NA	NA	NA	NA	NA	NA	NA	NA	NA	0.0010253	NA	0.000464276	0.00249117	NA	0.000754873	0.00270433	NA	NA	0.00182789	0.00189944	NA	0.000756767	0.000531377	0.000605131	NA	NA	0.00182785	NA	0.00138467	0.000619346	0.00102204
A0A5C2GDT3	NA	NA	NA	NA	NA	NA	NA	NA	NA	NA	NA	NA	NA	NA	NA	NA	NA	NA	NA	NA	NA	NA	NA	NA	NA	NA	NA	0.0335175	NA	NA	NA	NA	NA	NA	NA	NA	NA	NA	NA	NA	NA	NA	NA	NA	NA	NA	NA	NA	NA
A0A075B6R9	NA	NA	0.0042735	NA	NA	NA	NA	NA	NA	NA	0.016174	NA	NA	NA	NA	NA	NA	NA	NA	NA	0.00641026	NA	NA	NA	NA	NA	NA	0.00519024	0.0128205	0.0461538	NA	NA	NA	NA	NA	NA	0.0303294	NA	NA	NA	NA	0.0172126	NA	0.022353	NA	NA	0.0083299	0.0169262	NA
Q8N355	0.0147899	0.00581196	NA	0.00318398	0.0079768	NA	0.00177349	0.0492933	0.00672554	0.0015859	0.0128078	0.0431909	NA	NA	NA	0.0291125	0.0428187	0.0210454	0.0405301	NA	0.0253807	0.0265058	0.0584068	0.00544507	0.0515521	NA	NA	0.00364299	0.0304569	NA	0.012784	NA	0.0322794	0.0152284	0.0213917	NA	0.00400287	NA	0.00255472	NA	NA	NA	NA	NA	0.031691	NA	0.00197888	NA	0.00386273
A0A0A0MRD9	0.0475876	0.0254102	0.0584267	0.0475582	0.052487	0.0555315	0.0611084	0.0921689	0.0679871	0.0536861	NA	NA	0.0510777	0.0642571	0.0755335	0.0608424	0.0315892	0.0149202	0.0947331	0.063932	0.0431723	0.0553264	0.0739568	0.0338453	NA	NA	NA	0.0751077	0.0492231	0.0593783	0.0680811	NA	0.037578	NA	0.0346588	0.0557474	0.0853794	0.116811	0.0366962	0.09494	0.0783091	NA	0.0914403	NA	0.0265053	0.0670571	0.0664162	0.0760842	0.0847424
A8K660	NA	NA	NA	NA	NA	NA	NA	NA	NA	NA	NA	NA	NA	NA	NA	NA	NA	NA	NA	NA	NA	NA	NA	NA	NA	NA	NA	0.00710243	NA	NA	NA	NA	NA	NA	NA	0.00654739	NA	NA	NA	NA	NA	NA	NA	NA	NA	NA	NA	NA	0.00712008
P68871	0.0349773	0.038771	0.0306122	0.0145307	0.03207	0.0407402	0.0694446	NA	0.00772554	0.00371932	NA	0.031994	0.0860601	0.0523907	0.0369469	NA	0.0282372	0.0188025	0.100275	0.166751	0.0272109	0.0541029	0.0650268	0.0346614	NA	NA	NA	0.0413101	NA	NA	0.18637	NA	NA	0.00680272	0.075253	NA	NA	0.0436026	NA	0.128612	0.0435453	0.0456661	0.0107079	0.0355823	0.0254821	0.0676678	0.0707191	NA	0.0579778
A0A5C2GBT5	NA	NA	NA	NA	NA	NA	NA	NA	NA	NA	NA	NA	NA	NA	NA	NA	NA	NA	NA	NA	NA	NA	NA	NA	NA	NA	NA	0.00133831	NA	NA	NA	NA	NA	NA	NA	NA	NA	NA	NA	NA	NA	NA	NA	NA	NA	NA	0.00119326	NA	NA
A0A5C2GGG0	NA	NA	NA	NA	NA	NA	NA	NA	NA	NA	NA	NA	NA	NA	NA	NA	NA	NA	NA	NA	NA	NA	NA	NA	NA	NA	NA	0.0134946	NA	NA	NA	NA	NA	NA	NA	NA	NA	NA	NA	NA	NA	NA	NA	NA	NA	NA	NA	NA	NA
A0A5C2GQG4	NA	NA	NA	NA	NA	NA	NA	NA	NA	NA	NA	NA	NA	NA	NA	NA	NA	NA	NA	NA	NA	NA	NA	NA	NA	NA	NA	0.0124343	0.0475083	NA	NA	NA	NA	0.0487805	NA	NA	NA	NA	NA	NA	NA	NA	NA	NA	NA	NA	NA	NA	NA
P02042	0.00874433	0.0553436	NA	0.00484358	NA	NA	NA	NA	0.00515036	NA	0.0250312	0.00599887	NA	0.0190512	0.0221681	NA	NA	NA	0.0591904	NA	0.0085034	0.0222996	0.0295029	NA	NA	NA	NA	0.031671	NA	0.0766287	NA	NA	0.0419237	0.0430839	NA	0.0850416	0.00983472	NA	0.0292817	0.0456874	NA	0.00913322	NA	NA	NA	0.0229837	0.0441995	NA	0.0103532
A0A5C2FXW5	NA	NA	NA	NA	NA	NA	NA	NA	NA	NA	NA	NA	NA	NA	NA	NA	NA	NA	NA	NA	NA	NA	0.0054143	NA	NA	NA	NA	0.00449295	NA	NA	NA	NA	NA	NA	NA	NA	NA	NA	NA	NA	NA	NA	NA	NA	NA	NA	NA	NA	NA
A0A5C2H077	NA	NA	NA	NA	NA	NA	NA	NA	NA	NA	NA	NA	NA	NA	NA	NA	NA	NA	NA	NA	NA	NA	NA	NA	NA	NA	NA	0.0223375	NA	NA	NA	NA	NA	NA	NA	NA	NA	NA	NA	NA	NA	NA	NA	NA	NA	NA	NA	NA	NA
A8K9P0	NA	NA	NA	NA	NA	NA	0.0265065	NA	NA	NA	NA	NA	NA	NA	NA	NA	NA	NA	NA	NA	NA	NA	NA	NA	NA	NA	NA	0.0195109	NA	NA	0.023401	NA	NA	NA	NA	NA	NA	NA	NA	NA	NA	NA	NA	NA	NA	NA	NA	NA	NA
F8WF42	0.0400649	NA	NA	NA	NA	NA	0.0545901	NA	NA	NA	NA	0.0305397	NA	NA	NA	NA	NA	NA	NA	NA	NA	0.0406882	NA	0.0417927	NA	NA	NA	0.0236594	NA	0.0233766	0.0163535	NA	0.0611741	NA	NA	NA	NA	NA	0.0332747	NA	NA	0.0348723	NA	NA	0.0416981	NA	NA	NA	0.0118591
A0A5C2FTA1	NA	NA	NA	NA	NA	NA	NA	NA	NA	NA	NA	NA	NA	NA	NA	NA	NA	NA	NA	NA	NA	NA	NA	NA	NA	NA	NA	0.0112455	NA	NA	NA	NA	NA	NA	NA	NA	NA	NA	NA	NA	NA	NA	NA	NA	NA	NA	0.0180481	NA	NA
E9PIT3	0.00287244	NA	0.00714064	NA	NA	0.0113117	NA	0.0242885	NA	0.00271504	NA	NA	0.0092088	0.0166946	NA	NA	0.0095737	0.00257352	0.0103599	NA	0.0037244	NA	0.00741693	0.00332923	0	NA	NA	0.00800514	NA	NA	0.00475284	0.00662056	0.00902175	NA	NA	0.0027799	NA	0.00759493	0.00539945	NA	NA	NA	0.0012702	NA	NA	0.00846843	NA	NA	NA
G3V4V7	NA	NA	NA	NA	NA	NA	NA	NA	NA	NA	NA	NA	NA	NA	NA	NA	NA	NA	NA	NA	NA	NA	NA	NA	NA	NA	NA	0.021254	NA	NA	NA	NA	NA	NA	NA	NA	NA	NA	NA	NA	NA	NA	0.0141666	NA	NA	NA	NA	NA	NA
A0A5C2FTB7	NA	NA	NA	NA	0.00363757	NA	NA	NA	NA	NA	NA	NA	NA	0.00432179	NA	NA	0.00499143	NA	NA	NA	NA	NA	NA	NA	NA	NA	NA	0.00749701	NA	NA	NA	NA	NA	NA	NA	NA	0.00219046	NA	NA	NA	NA	NA	NA	NA	NA	NA	NA	NA	NA
K7EJI9	NA	NA	0.0416667	NA	0.0570133	0.0393822	NA	NA	NA	NA	NA	NA	0.0591663	NA	NA	NA	0.0544575	NA	NA	NA	NA	NA	NA	NA	NA	NA	NA	0.0301563	NA	NA	0.0471138	NA	NA	NA	0.0555439	NA	NA	NA	NA	0.0242714	0.0411484	NA	NA	0.0958744	NA	0.0726456	NA	0.0763408	NA
C9JMH6	NA	0.0182041	NA	NA	NA	NA	NA	NA	NA	NA	NA	NA	NA	NA	NA	0.0150827	NA	NA	NA	NA	NA	NA	NA	NA	NA	NA	NA	0.0144914	NA	NA	NA	NA	NA	NA	NA	NA	NA	NA	NA	NA	NA	NA	NA	NA	NA	NA	NA	NA	NA
P05160	NA	NA	NA	NA	NA	0.001935	0.0019402	NA	NA	NA	NA	NA	NA	NA	0.00175483	0.00277956	NA	NA	NA	NA	NA	NA	NA	0.00259939	NA	NA	NA	0.00294309	NA	NA	NA	NA	0.00342437	NA	NA	NA	NA	0.00379674	NA	NA	NA	NA	NA	NA	0.00316983	NA	NA	NA	0.00196694
A8MXT8	NA	NA	NA	NA	NA	NA	NA	NA	NA	NA	NA	NA	NA	NA	NA	NA	NA	NA	NA	NA	NA	NA	NA	NA	NA	NA	NA	0.00783559	NA	NA	NA	NA	NA	NA	NA	NA	NA	NA	NA	NA	NA	NA	NA	NA	NA	NA	NA	NA	NA
P01824	0.00140488	NA	NA	0.00119866	NA	NA	0.00228107	NA	NA	NA	NA	NA	NA	NA	0.00315538	NA	0.00462364	NA	NA	0.00253136	NA	NA	NA	0.00283778	NA	NA	NA	0.00179928	0.002849	NA	NA	NA	NA	NA	NA	NA	NA	0.00316523	NA	0.00345476	NA	NA	NA	NA	NA	0.00533438	0.00194458	NA	NA
Q6UY50	NA	NA	NA	NA	0.00689223	NA	NA	NA	NA	NA	NA	NA	NA	NA	NA	NA	NA	NA	NA	NA	NA	NA	NA	NA	NA	NA	NA	0.0163948	NA	NA	NA	NA	NA	NA	NA	NA	NA	0.00999545	NA	NA	NA	NA	NA	0.00934641	NA	NA	NA	NA	0.0059334
A0A5C2GJE5	NA	NA	NA	NA	NA	NA	NA	NA	NA	NA	NA	NA	NA	NA	NA	NA	NA	NA	NA	NA	NA	NA	NA	NA	NA	NA	NA	0.0131798	NA	NA	NA	NA	NA	NA	NA	NA	NA	NA	NA	NA	NA	NA	NA	NA	NA	NA	NA	NA	NA
I3L107	NA	NA	0.00833333	0.0188789	0.00793651	0.0145183	NA	0.00865489	NA	NA	NA	NA	0.0159733	0.0141441	0.0109721	NA	NA	NA	NA	NA	NA	0.0158232	NA	NA	NA	NA	NA	0.0296473	NA	0.0136364	NA	NA	NA	NA	0.00354728	NA	NA	0.00647433	NA	NA	NA	NA	NA	0.00880571	NA	NA	0.0120321	NA	NA
A0A5C2GFK6	NA	NA	NA	NA	NA	0.0342218	NA	NA	NA	NA	NA	NA	NA	NA	NA	NA	NA	NA	NA	NA	NA	NA	NA	0.02554	NA	NA	NA	NA	0.00952381	NA	NA	NA	NA	NA	NA	NA	NA	NA	NA	NA	NA	NA	NA	NA	NA	NA	NA	NA	NA
A0A5C2G844	NA	NA	NA	NA	NA	NA	NA	NA	NA	NA	NA	NA	NA	NA	NA	NA	NA	NA	NA	NA	NA	NA	NA	NA	NA	NA	NA	NA	0.0153846	NA	NA	NA	NA	NA	NA	0.0358823	NA	NA	NA	NA	NA	NA	NA	NA	NA	NA	NA	NA	NA
A0A5C2FW50	NA	NA	NA	NA	NA	NA	0.139314	NA	0.0272994	NA	NA	NA	NA	NA	NA	NA	NA	NA	0.0283471	NA	NA	0.0661328	0.0326801	0.0851726	NA	NA	NA	NA	0.095	NA	NA	NA	NA	0.184615	0.16282	0.141996	NA	NA	0.0494513	NA	NA	0.289998	NA	NA	0.135382	NA	NA	NA	NA
A0A5C2FW80	NA	NA	NA	NA	NA	NA	NA	NA	NA	NA	NA	NA	NA	NA	NA	NA	NA	NA	NA	NA	NA	NA	NA	NA	NA	NA	NA	NA	0.0150273	NA	NA	NA	NA	NA	0.0136536	0.0244426	NA	NA	NA	NA	NA	NA	NA	NA	NA	NA	NA	NA	NA
A0A5C2G6D9	NA	NA	NA	NA	NA	NA	NA	NA	NA	NA	0.0224707	NA	NA	NA	NA	NA	NA	NA	NA	NA	NA	NA	NA	NA	NA	NA	NA	NA	0.0284987	NA	NA	NA	NA	NA	NA	0.0131048	0.0108352	NA	NA	NA	NA	NA	NA	NA	NA	NA	NA	NA	NA
A2KBC4	NA	NA	NA	NA	NA	NA	NA	NA	NA	NA	NA	NA	NA	NA	NA	NA	NA	NA	NA	NA	NA	NA	NA	NA	NA	NA	NA	NA	0.00258046	NA	NA	NA	NA	NA	NA	NA	NA	NA	NA	NA	NA	NA	NA	NA	NA	NA	NA	NA	NA
A0A5C2G6S3	NA	NA	NA	NA	NA	NA	NA	NA	NA	NA	NA	NA	NA	NA	NA	NA	NA	NA	NA	NA	NA	NA	NA	NA	NA	NA	NA	NA	0.0140784	NA	NA	NA	NA	NA	NA	0.0251844	NA	NA	NA	NA	NA	NA	NA	NA	NA	NA	NA	NA	NA
A0A0C4DH72	NA	0.0451196	NA	NA	0.0370274	0.0305759	0.0283507	NA	0.0205434	NA	NA	NA	NA	0.0285625	NA	NA	NA	NA	NA	NA	NA	NA	NA	0.0195803	NA	NA	NA	NA	0.0177743	NA	0.0354875	NA	NA	NA	0.0134321	0.0326452	0.0504938	0.0392432	NA	NA	0.0169696	NA	NA	NA	0.0253892	NA	NA	NA	0.0450037
Q9UNU2	NA	NA	NA	NA	NA	NA	NA	NA	NA	NA	NA	NA	NA	0.0147075	NA	NA	NA	NA	NA	NA	NA	NA	NA	NA	NA	NA	NA	NA	0.0205559	NA	NA	NA	NA	NA	NA	NA	NA	NA	NA	NA	NA	NA	NA	NA	NA	NA	NA	0.0126697	NA
P0DOX2	NA	0.00492139	NA	NA	NA	0.00918841	0.0102911	NA	0.00611451	NA	0.0156044	0.011437	NA	NA	NA	0.0129459	0.0227994	0.00803477	NA	0.00757532	0.00759853	NA	NA	0.00948248	NA	NA	NA	NA	0.00626946	NA	NA	NA	NA	0.0405523	NA	NA	NA	0.0092399	0.00757102	NA	NA	0.00676496	0.00740506	NA	NA	NA	0.00365772	NA	0.0148449
A0A5C2G1A7	NA	NA	NA	NA	NA	NA	NA	NA	NA	NA	NA	0.00979815	NA	NA	NA	NA	NA	NA	NA	NA	NA	NA	NA	NA	NA	NA	NA	NA	0.0166667	NA	NA	NA	NA	0.05	NA	NA	NA	NA	NA	NA	NA	NA	NA	NA	NA	NA	NA	NA	NA
Q86YQ4	NA	NA	NA	NA	NA	NA	NA	NA	NA	NA	NA	NA	NA	NA	NA	NA	NA	NA	NA	NA	NA	NA	NA	NA	NA	NA	NA	NA	0.0184659	NA	NA	NA	NA	NA	NA	NA	NA	NA	NA	NA	NA	NA	NA	NA	NA	NA	NA	NA	NA
A0A5C2FU46	NA	NA	NA	NA	NA	NA	NA	NA	NA	NA	NA	NA	NA	NA	NA	NA	NA	NA	NA	NA	NA	NA	NA	NA	NA	NA	NA	NA	0.00462963	NA	NA	NA	NA	NA	0.0100555	NA	NA	NA	NA	NA	NA	NA	NA	NA	0.00362488	NA	NA	NA	NA
A0A0G2JRN3	NA	NA	NA	NA	NA	NA	NA	NA	NA	NA	NA	NA	NA	NA	NA	NA	NA	NA	NA	NA	NA	NA	NA	NA	NA	NA	NA	NA	0.127894	NA	NA	0.0241853	NA	NA	NA	NA	NA	NA	NA	NA	NA	NA	NA	NA	0.123952	NA	NA	NA	NA
A0A075B7B8	NA	NA	NA	NA	NA	NA	0.0051324	NA	NA	NA	NA	NA	NA	NA	NA	NA	0.00434419	NA	0.00524946	0.00369967	NA	NA	NA	0.00333389	NA	NA	NA	NA	0.00331759	NA	NA	NA	NA	NA	NA	NA	NA	0.00298815	0.00291983	NA	NA	NA	NA	NA	NA	NA	NA	NA	NA
A0A5C2FWV1	NA	NA	NA	NA	NA	NA	NA	NA	NA	NA	NA	NA	NA	NA	NA	NA	NA	NA	NA	NA	0.00493827	NA	NA	NA	NA	NA	NA	NA	0.00925926	0.00833333	NA	NA	NA	NA	NA	0.0103667	NA	NA	NA	NA	NA	NA	NA	NA	NA	NA	NA	NA	0.0112735
A0A5C2GEV8	NA	NA	NA	NA	NA	NA	NA	NA	NA	NA	NA	NA	NA	NA	NA	NA	NA	NA	NA	NA	NA	NA	NA	NA	NA	NA	NA	NA	0.00317726	NA	NA	NA	NA	NA	NA	NA	NA	NA	NA	NA	NA	NA	NA	NA	NA	NA	NA	NA	NA
A0A5C2G0F1	NA	NA	NA	NA	NA	0.0184271	NA	NA	NA	NA	NA	NA	NA	NA	NA	NA	NA	NA	0.0188981	NA	0.0153846	NA	NA	NA	NA	NA	NA	NA	0.0153846	NA	NA	NA	NA	NA	NA	NA	NA	NA	NA	NA	0.0519397	NA	NA	NA	NA	NA	NA	NA	NA
A0A5C2FUG6	NA	NA	NA	NA	NA	NA	NA	NA	NA	NA	NA	NA	NA	NA	NA	NA	NA	NA	NA	NA	NA	NA	NA	NA	NA	NA	NA	NA	0.00934579	NA	NA	NA	NA	NA	NA	NA	NA	NA	NA	NA	NA	NA	NA	NA	NA	NA	NA	NA	NA
A0A5C2FZC6	NA	NA	NA	NA	NA	NA	NA	NA	NA	NA	NA	NA	NA	NA	NA	NA	NA	NA	NA	NA	NA	NA	NA	NA	NA	NA	NA	NA	0.0161426	NA	NA	NA	NA	0.015124	NA	NA	NA	NA	NA	NA	NA	NA	NA	NA	NA	NA	NA	NA	NA
A0A5C2FXX9	NA	NA	NA	0.00988897	NA	NA	NA	NA	NA	NA	NA	NA	NA	NA	NA	NA	NA	NA	NA	NA	NA	NA	NA	NA	NA	NA	NA	NA	0.0136684	NA	NA	NA	NA	NA	NA	NA	NA	NA	NA	NA	NA	NA	NA	NA	NA	NA	NA	NA	NA
A0A0X9TD47	NA	NA	NA	NA	0.00629411	NA	0.0112241	0.00427082	0.00597015	0.00894201	0.00766375	0.0109886	NA	NA	NA	NA	NA	NA	0.00287003	0.00953567	0.00623053	NA	0.0113442	0.0120301	NA	NA	NA	NA	0.00700935	NA	NA	NA	NA	NA	NA	NA	NA	NA	NA	NA	0.0035058	NA	NA	NA	0.0060014	NA	0.00986743	0.00705071	NA
A0A5C2G9L3	NA	NA	NA	NA	NA	NA	NA	NA	0.0059873	NA	NA	NA	NA	NA	NA	NA	NA	NA	NA	NA	NA	NA	NA	NA	NA	NA	NA	NA	0.0102041	NA	NA	NA	NA	NA	NA	NA	NA	NA	NA	NA	NA	NA	NA	NA	NA	NA	NA	NA	NA
A0A5C2GWB2	NA	NA	0.014709	0.0430058	NA	NA	NA	NA	0.0191942	NA	0.0367626	0.0424043	NA	NA	NA	NA	NA	NA	NA	NA	NA	NA	NA	NA	NA	NA	NA	NA	0.0308992	NA	NA	NA	NA	0.232394	0.0327955	0.0371887	NA	NA	NA	NA	NA	0.0351653	0.212832	NA	NA	NA	NA	NA	NA
A0A5C2GFF3	NA	NA	NA	NA	NA	NA	NA	NA	NA	NA	NA	NA	NA	NA	0.0101898	NA	NA	NA	NA	NA	NA	NA	NA	NA	NA	NA	NA	NA	0.00929023	NA	NA	NA	NA	0.025641	NA	0.0102904	NA	NA	NA	NA	NA	NA	NA	NA	NA	NA	NA	NA	NA
A0A4W8ZXM2	NA	NA	NA	NA	NA	NA	NA	NA	NA	NA	NA	NA	NA	NA	NA	NA	NA	NA	NA	NA	NA	NA	NA	NA	0.0301656	NA	NA	NA	0.0035211	NA	NA	NA	NA	NA	NA	NA	NA	NA	NA	NA	NA	NA	NA	NA	NA	NA	NA	NA	NA
P35542	NA	0.0308257	NA	0.00821545	0.0362637	NA	NA	0.0215656	NA	0.0154209	0.0531316	0.0135667	NA	0.0331002	NA	NA	NA	NA	NA	NA	NA	0.0471288	NA	NA	NA	NA	NA	NA	0.0277564	NA	NA	0.041022	0.0185656	0.0461538	NA	NA	0.0428403	NA	0.0306332	NA	NA	0.0055941	0.0290597	NA	0.0317285	NA	NA	NA	NA
C9JB55	NA	0.0964048	0.130204	0.11218	NA	NA	NA	NA	0.123029	NA	NA	NA	NA	NA	0.181774	NA	0.197928	NA	NA	NA	NA	NA	0.250103	0.105758	NA	NA	NA	NA	0.0854423	0.166795	NA	NA	NA	NA	0.0688124	0.0879208	0.097723	0.0943638	NA	0.111367	0.2015	0.0669526	NA	NA	NA	NA	NA	NA	NA
Q6MZX7	NA	0.0409263	NA	0.0310319	NA	NA	0.0186462	NA	NA	NA	NA	NA	NA	NA	NA	0.0266601	0.0249473	0.0159968	NA	0.0154055	NA	0.033598	NA	NA	0.0104332	NA	NA	NA	0.0283463	NA	NA	NA	NA	NA	NA	NA	0.0219842	0.0200898	NA	0.0244043	NA	NA	NA	NA	NA	NA	NA	NA	NA
P81133	NA	NA	NA	NA	NA	0.00799842	NA	NA	NA	NA	NA	NA	NA	NA	NA	NA	NA	NA	0.00615212	NA	NA	NA	NA	NA	NA	NA	NA	NA	0.0100167	NA	0.00420442	NA	NA	NA	0.00879417	0.014953	NA	0.00642028	NA	0.0147159	NA	NA	NA	NA	0.0142938	NA	NA	NA	NA
A0A5C2GDW9	NA	NA	NA	NA	NA	NA	NA	NA	0.00950105	NA	0.0105745	NA	NA	NA	NA	NA	NA	NA	NA	NA	NA	0.00878041	NA	NA	NA	NA	NA	NA	0.00918635	NA	NA	NA	NA	0.0505023	NA	NA	NA	NA	NA	NA	NA	0.0431433	0.0898852	0.104533	NA	NA	NA	NA	0.00991746
P02768-2	NA	NA	NA	NA	NA	NA	NA	NA	NA	NA	NA	0.0809335	NA	0.0551638	NA	NA	NA	NA	NA	NA	NA	NA	NA	NA	NA	NA	NA	NA	0.0228948	0.0550893	NA	NA	NA	0.114062	NA	NA	0.0325333	NA	0.0391878	NA	NA	NA	NA	NA	NA	NA	NA	0.0530504	NA
A0A5C2FZP8	NA	NA	NA	NA	NA	NA	NA	NA	NA	NA	NA	NA	NA	NA	NA	NA	NA	NA	NA	NA	NA	NA	NA	NA	NA	NA	NA	NA	0.0153846	NA	NA	NA	NA	NA	NA	NA	NA	NA	NA	NA	NA	NA	NA	NA	NA	NA	NA	NA	NA
O00187	NA	NA	NA	NA	NA	NA	NA	NA	NA	NA	NA	NA	NA	NA	NA	NA	NA	NA	NA	NA	NA	NA	NA	NA	NA	NA	NA	NA	0.00286259	NA	NA	NA	NA	NA	NA	NA	NA	NA	NA	NA	NA	NA	NA	NA	NA	NA	NA	NA	NA
A0A5C2GQW8	NA	NA	NA	NA	NA	NA	NA	NA	NA	NA	NA	NA	NA	NA	NA	NA	NA	NA	NA	NA	NA	NA	NA	NA	NA	NA	NA	NA	0.0125133	NA	NA	NA	NA	NA	NA	NA	NA	NA	NA	NA	NA	NA	NA	NA	NA	NA	NA	NA	NA
A0A5C2GRS7	0.00991975	NA	NA	0.0101332	NA	0.0212501	NA	NA	0.0110663	NA	NA	0.0117883	NA	NA	NA	NA	NA	NA	NA	NA	NA	NA	NA	NA	NA	NA	NA	NA	0.010156	NA	0.0130857	NA	NA	NA	NA	0.0210611	NA	NA	0.0120903	NA	NA	NA	NA	NA	NA	NA	NA	NA	NA
A0A5C2GBK9	NA	NA	NA	NA	0.0297119	NA	NA	NA	NA	NA	NA	NA	NA	NA	NA	NA	NA	NA	NA	NA	NA	NA	NA	0.00901411	NA	NA	NA	NA	0.0252101	NA	NA	NA	NA	NA	NA	0.0282253	0.0198798	NA	NA	NA	NA	NA	NA	NA	NA	NA	NA	NA	NA
A0A5C2GFQ3	0.00867146	0.0187797	0.00793651	NA	NA	NA	NA	NA	NA	NA	NA	0.00511015	NA	NA	NA	0.00485516	NA	NA	0.0152328	NA	NA	NA	NA	NA	NA	NA	NA	NA	0.00846561	NA	NA	NA	NA	NA	NA	NA	NA	NA	NA	NA	NA	NA	NA	NA	NA	NA	NA	NA	NA
A0A5C2FVT7	NA	NA	NA	NA	NA	NA	NA	NA	NA	NA	NA	NA	NA	NA	NA	NA	NA	NA	NA	NA	NA	NA	NA	NA	NA	NA	NA	NA	0.00776144	NA	NA	NA	NA	NA	NA	NA	NA	NA	NA	NA	NA	NA	NA	NA	NA	NA	NA	NA	NA
A0A5C2G615	NA	NA	NA	NA	NA	NA	NA	NA	NA	NA	NA	NA	NA	NA	NA	NA	NA	NA	NA	NA	NA	NA	NA	NA	NA	NA	NA	NA	0.00806452	NA	NA	NA	NA	NA	0.0132819	0.0143901	NA	NA	NA	NA	0.00756291	NA	NA	NA	0.00575403	NA	NA	NA	NA
A0A5C2GNL8	NA	NA	NA	NA	NA	NA	NA	NA	NA	NA	NA	NA	NA	NA	NA	NA	NA	NA	NA	NA	NA	NA	NA	NA	NA	NA	NA	NA	0.00882353	NA	NA	NA	NA	NA	NA	NA	NA	NA	NA	NA	NA	NA	NA	NA	NA	NA	NA	NA	NA
Q8N5G2	NA	NA	NA	NA	NA	NA	NA	NA	NA	NA	NA	NA	NA	NA	NA	NA	NA	NA	NA	NA	NA	NA	NA	NA	NA	NA	NA	NA	0.00162338	NA	NA	NA	NA	NA	0.017103	0.0109052	NA	NA	NA	NA	NA	NA	NA	NA	NA	NA	NA	NA	NA
A8K479	NA	NA	NA	NA	NA	NA	NA	NA	NA	NA	NA	NA	NA	NA	NA	NA	NA	NA	NA	NA	NA	NA	NA	NA	NA	NA	NA	NA	0.0114476	0.0039451	NA	NA	NA	NA	NA	NA	NA	NA	NA	NA	NA	NA	NA	NA	NA	NA	NA	NA	NA
A0A5C2FUJ9	0.00952161	NA	NA	NA	NA	NA	NA	NA	NA	NA	NA	0.00362895	NA	NA	NA	NA	0.0109811	NA	NA	NA	NA	NA	NA	0.00993222	NA	NA	NA	NA	0.00925926	NA	NA	NA	NA	NA	NA	NA	0.0109523	NA	NA	NA	0.01042	NA	NA	NA	NA	NA	NA	NA	NA
A0A068LKQ2	NA	NA	NA	NA	NA	0.00145926	0.0200164	NA	NA	NA	NA	NA	NA	NA	NA	NA	0.0148245	NA	NA	NA	NA	NA	NA	0.00223475	NA	NA	NA	NA	0.00833333	NA	NA	NA	NA	NA	NA	NA	0.00427517	0.000971149	0.0087488	NA	NA	NA	NA	NA	0.00567557	NA	NA	NA	0.00523939
A0A590UJS4	NA	NA	NA	NA	NA	NA	NA	NA	NA	NA	NA	NA	NA	NA	NA	NA	NA	NA	NA	NA	NA	NA	NA	NA	NA	NA	NA	NA	0.00135563	NA	NA	NA	NA	NA	NA	NA	NA	NA	NA	NA	NA	NA	NA	NA	NA	NA	NA	NA	NA
A0A5C2FUK5	NA	NA	NA	0.00489912	0.0144168	0.0219773	0.0055091	NA	NA	NA	NA	NA	NA	0.0128464	0.00498274	NA	NA	NA	0.0169042	NA	NA	NA	NA	0.0246027	NA	NA	NA	NA	0.0183486	NA	0.0115525	NA	NA	NA	NA	NA	NA	0.0176411	0.0376095	NA	NA	NA	NA	NA	0.02782	NA	0.00298042	0.0484494	0.01117
A0A5C2GG21	NA	NA	0.0205882	NA	NA	0.0105685	NA	NA	NA	NA	NA	NA	NA	0.00823683	0.00638964	NA	NA	NA	NA	NA	NA	NA	NA	NA	NA	NA	NA	NA	0.00392157	NA	NA	NA	NA	NA	NA	NA	NA	NA	0.0120572	NA	NA	NA	NA	NA	0.00643098	NA	NA	NA	NA
A0A5C2GWV3	NA	NA	NA	NA	NA	NA	NA	NA	NA	NA	NA	NA	NA	NA	NA	NA	NA	NA	NA	NA	NA	NA	NA	NA	NA	NA	NA	NA	0.0230769	NA	NA	NA	NA	NA	NA	NA	NA	NA	NA	NA	NA	NA	0.030997	NA	NA	NA	NA	NA	NA
P01009	NA	NA	0.108618	NA	0.0395416	NA	NA	NA	0.0506551	NA	NA	0.0721462	NA	NA	NA	NA	0.0480902	0.0526293	0.03424	0.0413842	0.0394814	0.0476923	NA	NA	0.0963502	NA	NA	NA	0.0786081	0.0962754	0.0601226	0.0251788	NA	NA	0.0372192	NA	NA	NA	0.0210488	0.0584401	NA	0.0528434	0.118393	0.0616286	0.0659522	NA	0.0750732	0.0376416	0.0532538
A0A5C2FVL2	NA	NA	NA	0.00410773	NA	NA	NA	NA	NA	NA	NA	NA	NA	NA	NA	NA	NA	NA	NA	NA	NA	NA	NA	0.0165028	NA	NA	NA	NA	0.0153846	NA	NA	NA	NA	NA	NA	NA	NA	NA	NA	NA	NA	NA	NA	NA	NA	NA	NA	NA	NA
D6RFL4	NA	NA	0.00571429	NA	NA	0.00228145	NA	NA	NA	NA	NA	NA	NA	NA	NA	NA	NA	NA	NA	NA	NA	NA	NA	NA	NA	NA	NA	NA	0.00428571	NA	NA	NA	NA	NA	NA	NA	NA	NA	NA	NA	NA	NA	NA	NA	NA	NA	NA	NA	NA
A0A5C2GTS4	NA	NA	NA	NA	NA	NA	NA	NA	NA	NA	NA	NA	NA	NA	NA	NA	NA	NA	NA	NA	NA	NA	NA	NA	NA	NA	NA	NA	0.0153846	0.0276923	0.0193726	NA	NA	NA	NA	NA	NA	NA	NA	NA	NA	NA	NA	NA	NA	NA	NA	NA	NA
A0A5C2FT21	NA	NA	0.00173611	NA	0.0109127	NA	0.00417008	NA	NA	NA	NA	NA	0.00554861	NA	NA	NA	NA	NA	NA	0.00225449	NA	NA	0.00737572	0.00662148	NA	NA	NA	NA	0.00595238	NA	NA	NA	NA	NA	NA	0.0129584	NA	NA	NA	NA	0.0117225	NA	NA	NA	0.00929037	NA	NA	NA	NA
A0A5C2FUU7	NA	NA	NA	NA	NA	NA	NA	NA	NA	NA	NA	0.0105926	NA	NA	NA	NA	NA	NA	NA	NA	NA	NA	NA	NA	NA	NA	NA	NA	0.0045045	NA	NA	NA	NA	NA	NA	NA	NA	NA	NA	NA	NA	NA	NA	NA	NA	NA	NA	NA	NA
A0A5C2FVC0	NA	NA	NA	NA	NA	0.00839553	NA	0.00266927	0.0141515	NA	NA	NA	0.00443371	0.00654328	NA	0.00803993	NA	NA	0.0210469	NA	0.00934579	NA	0.00744466	0.010025	NA	NA	NA	NA	0.00311526	NA	NA	NA	NA	NA	NA	NA	0.00829099	NA	0.00957812	NA	NA	0.0125475	NA	NA	0.0100023	0.00480849	NA	NA	NA
A0A5C2GFU2	NA	NA	NA	0.0150424	NA	NA	NA	NA	NA	NA	0.0355372	NA	NA	NA	NA	NA	NA	NA	NA	NA	NA	NA	NA	NA	NA	NA	NA	NA	0.0140845	NA	NA	NA	NA	0.126761	NA	NA	NA	NA	NA	NA	NA	0.0141822	0.013302	NA	NA	NA	NA	NA	NA
A0A1B0GU80	NA	NA	NA	NA	NA	NA	NA	NA	NA	NA	NA	NA	NA	NA	NA	NA	NA	NA	NA	NA	NA	NA	NA	NA	NA	NA	NA	NA	0.00068157	NA	NA	NA	NA	NA	NA	NA	NA	NA	NA	NA	NA	NA	NA	NA	NA	NA	NA	NA	NA
A0A494C037	NA	NA	NA	NA	NA	NA	NA	NA	NA	NA	NA	NA	NA	NA	NA	NA	NA	NA	NA	NA	NA	NA	NA	NA	NA	NA	NA	NA	0	NA	NA	NA	NA	NA	NA	NA	NA	NA	NA	NA	NA	NA	NA	NA	NA	NA	NA	NA	NA
A0A068LKR7	NA	NA	NA	NA	NA	NA	NA	NA	NA	NA	NA	NA	0.00126508	NA	NA	NA	NA	NA	NA	NA	NA	NA	NA	NA	NA	NA	NA	NA	0.00706667	NA	NA	NA	NA	NA	NA	NA	NA	NA	0.00204972	NA	NA	NA	NA	0.0047269	NA	NA	NA	NA	NA
A0A5C2GEJ3	NA	NA	NA	NA	NA	NA	NA	NA	NA	NA	NA	NA	NA	NA	NA	NA	NA	NA	NA	NA	NA	NA	NA	NA	NA	NA	NA	NA	0.0169492	NA	NA	NA	NA	NA	NA	NA	NA	NA	NA	NA	NA	NA	NA	NA	NA	0.0122733	NA	NA	NA
Q6S8J3	NA	NA	NA	NA	NA	NA	NA	NA	NA	NA	NA	NA	NA	NA	NA	NA	NA	NA	NA	NA	NA	NA	NA	NA	NA	NA	NA	NA	0.000875876	NA	NA	NA	NA	NA	NA	NA	NA	NA	NA	NA	NA	NA	NA	NA	NA	NA	NA	NA	NA
B7Z7M2	NA	NA	NA	NA	NA	NA	NA	NA	NA	NA	NA	NA	NA	NA	NA	NA	NA	NA	NA	NA	NA	NA	NA	NA	NA	NA	NA	NA	0.0409524	NA	NA	NA	NA	NA	NA	NA	NA	NA	NA	NA	NA	NA	NA	NA	NA	NA	NA	NA	NA
A0A5C2GFF7	NA	NA	NA	NA	NA	NA	NA	NA	NA	NA	NA	NA	NA	NA	NA	NA	NA	NA	NA	NA	NA	NA	NA	NA	NA	NA	NA	NA	0.0108401	NA	NA	NA	NA	NA	NA	NA	NA	NA	NA	NA	NA	NA	NA	NA	NA	NA	NA	NA	NA
P00450	0.00799602	0.00691436	NA	NA	NA	NA	0.00669508	NA	0.00728006	0.00478295	0.00526297	NA	0.00686519	NA	0.0118856	NA	0.00825775	NA	0.00985631	NA	NA	0.00703825	0.00823702	0.00624767	NA	NA	NA	NA	0.00550789	NA	NA	NA	NA	NA	NA	0.00787619	NA	0.00845739	0.00377882	NA	0.00767121	NA	NA	NA	0.00669066	NA	NA	0.0104062	0.0116822
A0A5C2GJ35	0.0158205	NA	NA	NA	NA	0.0276407	NA	NA	0.0186364	NA	NA	NA	NA	NA	NA	NA	NA	NA	NA	NA	NA	NA	NA	NA	NA	NA	NA	NA	0.0180769	NA	NA	NA	NA	NA	NA	NA	NA	NA	NA	NA	NA	NA	NA	NA	0.0201244	NA	NA	NA	NA
A0A5C2G5T4	NA	NA	NA	NA	NA	0.0124378	NA	NA	NA	NA	NA	NA	NA	NA	NA	NA	NA	NA	NA	NA	NA	NA	NA	NA	NA	NA	NA	NA	0.00934579	NA	NA	NA	NA	NA	NA	NA	NA	NA	NA	NA	NA	NA	NA	NA	NA	NA	NA	NA	NA
A0A109PW65	NA	NA	NA	0.00629851	NA	0.025798	NA	NA	NA	NA	0.00554537	NA	NA	NA	NA	NA	NA	NA	0.0141735	0.0263998	NA	NA	0.00490202	NA	NA	NA	NA	NA	0.0123077	NA	NA	NA	NA	NA	0.0216111	NA	NA	NA	0.0262784	NA	NA	0.0088522	NA	NA	0.0441572	NA	NA	NA	NA
P05543	0.00904849	NA	NA	0.0060808	NA	NA	0.00559464	0.00354797	0.00529032	NA	0.00391792	NA	NA	NA	0.00657815	NA	NA	NA	NA	NA	NA	0.00486489	0.00604718	0.00499695	NA	NA	NA	NA	0.00310559	NA	NA	NA	NA	NA	0.00327187	NA	NA	NA	0.00477419	NA	NA	NA	NA	NA	NA	NA	NA	NA	NA
A0A5C2G1G5	NA	NA	0.00975927	NA	NA	0.0120059	NA	NA	0.0113259	NA	NA	NA	NA	NA	NA	NA	NA	NA	NA	NA	0.0101989	0.010509	NA	NA	NA	NA	NA	NA	0.0150713	NA	NA	0.03354	NA	NA	NA	0.00614338	NA	NA	0.0106687	0.0126991	NA	0.0128921	NA	NA	NA	0.00706015	NA	0.0135152	NA
A0A5C2GQ60	0.00865106	NA	0.00446429	NA	NA	0.0195265	NA	NA	0.00973764	NA	NA	NA	NA	NA	NA	NA	NA	0.0219362	NA	NA	NA	NA	NA	0.00965279	NA	NA	NA	NA	0.00827423	NA	NA	NA	NA	NA	0.00444723	0.00494721	NA	NA	0.00656514	NA	NA	NA	NA	NA	0.00470548	NA	NA	NA	NA
A0A5C2G757	NA	NA	NA	NA	NA	NA	NA	NA	NA	NA	NA	NA	NA	NA	NA	NA	NA	NA	NA	NA	NA	NA	NA	0.00270879	NA	NA	NA	NA	0.00505051	NA	NA	NA	NA	NA	0.00133023	NA	NA	NA	NA	NA	NA	NA	NA	NA	NA	NA	NA	NA	NA
P0DOX8	NA	NA	NA	NA	NA	NA	0.052212	NA	NA	NA	NA	NA	NA	NA	NA	NA	NA	NA	NA	NA	NA	NA	NA	0.107019	NA	NA	NA	NA	0.311754	NA	NA	NA	NA	NA	NA	NA	NA	NA	NA	NA	NA	NA	NA	NA	NA	NA	NA	NA	NA
A0A5C2G7I5	NA	NA	NA	NA	NA	NA	NA	NA	0.0151421	0.00911234	NA	NA	NA	0.0133358	NA	NA	NA	NA	NA	0.00541077	NA	0.00435138	NA	NA	NA	NA	NA	NA	0.00694444	NA	NA	NA	NA	NA	NA	NA	NA	NA	NA	NA	NA	NA	NA	NA	NA	0.00457341	NA	0.0073347	NA
A0A5C2G8W9	NA	NA	NA	NA	NA	NA	NA	NA	NA	NA	NA	NA	NA	NA	NA	NA	NA	NA	NA	NA	NA	NA	NA	NA	NA	NA	NA	NA	0.00925926	NA	NA	NA	NA	NA	NA	NA	NA	NA	NA	NA	NA	NA	NA	NA	NA	NA	NA	NA	NA
A0A5C2G5R6	NA	NA	NA	NA	NA	NA	NA	NA	NA	NA	NA	NA	NA	NA	NA	NA	NA	NA	NA	NA	NA	NA	NA	NA	0.020811	NA	NA	NA	0.00920165	NA	NA	NA	NA	NA	NA	0.00980998	NA	NA	NA	NA	NA	NA	NA	NA	NA	NA	NA	NA	NA
A0A1L2BU40	NA	NA	NA	NA	NA	0.00737259	NA	NA	NA	NA	NA	NA	NA	NA	NA	NA	NA	NA	NA	NA	NA	NA	NA	NA	NA	NA	NA	NA	0.0327744	0.00875319	NA	0.0370338	NA	NA	NA	NA	NA	NA	0.0068875	0.0209877	NA	NA	NA	NA	0.0139071	NA	NA	NA	NA
B4DI57	NA	0.0202233	0.0219848	0.0252539	0.0508316	0.0185095	NA	NA	0.0409055	NA	NA	NA	0.0379375	0.0249591	NA	0.0305422	NA	NA	0.0355731	NA	0.0442557	NA	0.050465	0.0237282	NA	NA	NA	NA	0.0213188	NA	NA	NA	NA	NA	0.022366	0.0269217	0.0291188	0.0281217	0.0231981	NA	0.0312985	0.0133856	NA	NA	NA	NA	NA	NA	NA
A0A5C2FWQ9	NA	NA	NA	NA	NA	NA	NA	NA	NA	NA	NA	NA	NA	NA	NA	NA	NA	NA	NA	NA	NA	0.0193395	NA	NA	NA	NA	NA	NA	0.00925926	NA	NA	NA	NA	NA	NA	NA	NA	NA	0.00474472	NA	NA	NA	NA	NA	NA	NA	NA	NA	NA
A0A5C2FU65	NA	NA	NA	NA	NA	NA	0.0311944	NA	NA	NA	NA	NA	NA	NA	NA	NA	NA	NA	NA	NA	NA	NA	NA	NA	NA	NA	NA	NA	0.0519481	NA	NA	NA	NA	NA	NA	NA	NA	NA	NA	NA	0.0146151	NA	NA	NA	NA	0.0178185	0.0112508	0.0342921	NA
P01624	NA	NA	NA	NA	NA	NA	NA	NA	NA	NA	NA	0.0305606	NA	NA	NA	NA	NA	NA	0.0310324	NA	NA	NA	NA	NA	NA	NA	NA	NA	0.0471522	0.00837209	NA	NA	NA	NA	NA	NA	NA	NA	NA	NA	NA	NA	NA	NA	NA	NA	NA	NA	NA
Q08830	NA	NA	NA	NA	NA	NA	NA	NA	NA	NA	NA	NA	NA	NA	NA	NA	NA	NA	NA	NA	NA	NA	NA	NA	NA	NA	NA	NA	0.00539568	NA	NA	NA	NA	NA	NA	NA	NA	NA	NA	NA	NA	NA	NA	NA	NA	NA	NA	NA	NA
A0A5C2G2Z6	NA	NA	NA	NA	NA	NA	NA	NA	NA	NA	NA	NA	NA	NA	NA	NA	NA	NA	NA	NA	NA	NA	NA	NA	NA	NA	NA	NA	0.00950976	NA	NA	NA	NA	NA	NA	NA	NA	NA	NA	NA	NA	NA	NA	NA	NA	NA	NA	NA	NA
A0A5C2G9W8	NA	NA	NA	NA	NA	NA	NA	NA	NA	NA	NA	NA	NA	NA	NA	NA	NA	NA	NA	NA	NA	NA	NA	NA	NA	NA	NA	NA	0.00920165	NA	NA	NA	NA	NA	NA	NA	NA	NA	NA	NA	NA	NA	NA	NA	NA	NA	NA	NA	NA
P35908	NA	NA	NA	NA	NA	NA	NA	NA	NA	NA	NA	NA	NA	NA	NA	NA	NA	NA	NA	NA	NA	NA	NA	NA	NA	NA	NA	NA	0.00587535	NA	NA	NA	NA	NA	0.00327572	NA	NA	0.00396014	0.00505253	NA	0.00668071	0.0166849	NA	NA	NA	NA	NA	NA	NA
A0A5C2GJR6	NA	NA	NA	NA	NA	NA	NA	NA	NA	0.0144822	NA	0.020277	NA	NA	0.00990165	NA	NA	NA	NA	NA	NA	NA	NA	NA	NA	NA	NA	NA	0.0265583	NA	NA	NA	NA	0.0802875	NA	0.0204806	NA	NA	NA	NA	NA	0.0288775	NA	NA	NA	NA	NA	NA	NA
A0A087WYK9	0.00323375	0.00240033	NA	0.00671704	NA	NA	NA	NA	NA	NA	NA	NA	NA	NA	NA	NA	NA	NA	NA	NA	0.00628931	NA	0.0100199	NA	NA	NA	NA	NA	0.0130279	NA	0.00395982	NA	NA	NA	NA	NA	NA	NA	NA	NA	NA	NA	NA	NA	NA	NA	NA	NA	NA
A0A5C2GAR1	NA	NA	NA	NA	0.0125714	NA	NA	NA	NA	NA	NA	NA	NA	NA	0.0173798	NA	NA	NA	NA	NA	NA	NA	NA	NA	NA	NA	NA	NA	0.008	NA	NA	NA	NA	NA	0.017045	NA	NA	NA	NA	NA	NA	NA	NA	NA	NA	NA	NA	NA	NA
A0A5C2GE64	0.00369239	NA	NA	NA	NA	0.0152889	NA	NA	NA	NA	NA	NA	NA	NA	NA	NA	NA	NA	NA	NA	NA	NA	NA	NA	NA	NA	NA	NA	0.00388889	NA	NA	NA	NA	NA	NA	NA	NA	NA	NA	NA	NA	NA	NA	NA	NA	NA	NA	NA	NA
P04430	NA	NA	NA	NA	NA	NA	NA	NA	0.028589	NA	NA	NA	NA	NA	NA	NA	NA	NA	NA	NA	NA	NA	NA	NA	NA	NA	NA	NA	0.0137858	NA	NA	NA	NA	NA	NA	NA	0.0378656	NA	NA	NA	NA	NA	NA	NA	NA	NA	NA	NA	NA
A0A5C2GJU6	NA	NA	NA	NA	NA	NA	NA	NA	NA	NA	NA	NA	NA	NA	NA	NA	NA	NA	NA	NA	NA	NA	NA	NA	NA	NA	NA	NA	0.0330579	NA	NA	NA	NA	NA	NA	NA	NA	NA	NA	NA	NA	NA	NA	NA	NA	NA	NA	NA	NA
P61626	NA	NA	NA	NA	NA	NA	NA	NA	NA	NA	NA	NA	NA	NA	NA	NA	NA	NA	NA	NA	NA	NA	0.00717638	NA	NA	NA	NA	NA	0.00675676	NA	NA	NA	NA	NA	NA	NA	NA	NA	NA	NA	NA	NA	NA	NA	NA	NA	NA	NA	NA
A0A5C2FZ26	NA	NA	NA	NA	NA	NA	NA	NA	NA	NA	NA	NA	NA	NA	NA	NA	NA	NA	NA	NA	NA	NA	NA	NA	NA	NA	NA	NA	0.00310242	NA	NA	NA	NA	NA	NA	NA	NA	NA	NA	NA	NA	NA	NA	NA	NA	NA	NA	NA	NA
A0A5C2GF44	NA	NA	NA	0.0090102	NA	NA	NA	NA	NA	NA	NA	NA	NA	NA	NA	NA	NA	NA	NA	NA	NA	NA	NA	NA	NA	NA	NA	NA	0.015748	NA	NA	NA	NA	0.200787	0.00829561	0.00881578	NA	NA	NA	NA	NA	NA	NA	NA	NA	NA	NA	NA	NA
C9JPQ9	NA	NA	NA	NA	NA	NA	0.0881686	0.107025	NA	NA	NA	NA	NA	NA	NA	NA	NA	NA	NA	0.121546	0.0920903	NA	NA	0.113574	NA	NA	NA	NA	0.0811535	NA	NA	NA	NA	NA	NA	0.121087	NA	NA	NA	NA	NA	NA	NA	NA	0.104815	NA	NA	NA	NA
A0A3B3ISS8	NA	NA	NA	NA	NA	NA	NA	NA	NA	NA	NA	NA	NA	NA	NA	NA	NA	NA	NA	NA	NA	NA	NA	NA	NA	NA	NA	NA	0.0119048	NA	NA	NA	NA	NA	NA	NA	NA	NA	NA	NA	NA	NA	NA	NA	NA	NA	NA	NA	NA
H0YAC1	0.00547431	0.0027759	0.00503785	0.00601579	0.00121252	NA	0.00499975	NA	NA	NA	0.00972044	NA	0.00668257	0.00198082	0.00407898	NA	NA	NA	NA	0.00677301	0.00784726	0.00846398	0.00533973	0.00534531	NA	NA	NA	NA	0.00396816	NA	NA	NA	NA	NA	NA	0.00520694	0.00580195	0.00779958	0.00471142	NA	NA	0.00407595	0.00471375	NA	0.00566969	NA	NA	NA	NA
A0A2U8J8Q6	0.00198904	NA	NA	NA	0.0050152	0.00212369	NA	NA	0.00268476	NA	0.0201315	0.0125083	NA	NA	NA	NA	NA	NA	NA	NA	NA	NA	NA	0.0142644	NA	NA	NA	NA	NA	0.00319149	NA	NA	NA	NA	0.00560395	NA	NA	NA	0.00136284	NA	0.0598596	NA	NA	NA	NA	NA	NA	NA	NA
A0A5C2FWT5	NA	NA	NA	NA	0.0561225	NA	NA	NA	NA	NA	NA	NA	NA	NA	NA	NA	NA	0.222104	NA	NA	NA	NA	NA	NA	0.0906765	NA	NA	NA	NA	0.0321429	NA	0.126973	NA	NA	NA	NA	NA	NA	NA	NA	NA	NA	NA	NA	NA	NA	NA	NA	NA
S4R3Y4	NA	NA	NA	NA	NA	0.0153941	NA	NA	NA	NA	NA	NA	NA	NA	NA	NA	NA	NA	NA	NA	NA	NA	NA	NA	NA	NA	NA	NA	NA	0.0164179	0.00711501	NA	NA	NA	NA	NA	NA	NA	NA	NA	NA	NA	NA	NA	NA	NA	NA	NA	NA
A0A5C2G989	NA	NA	NA	NA	0.0802371	NA	NA	NA	0.0109499	NA	NA	NA	NA	NA	NA	NA	NA	NA	NA	NA	NA	NA	NA	NA	NA	NA	NA	NA	NA	0.0186885	NA	NA	NA	NA	NA	NA	NA	NA	NA	NA	NA	NA	NA	NA	NA	0.0129763	NA	NA	NA
A0A5C2FXW7	NA	NA	NA	NA	NA	NA	NA	NA	NA	NA	NA	NA	NA	NA	NA	NA	NA	NA	NA	NA	NA	NA	NA	NA	NA	NA	NA	NA	NA	0.0278638	NA	NA	NA	NA	NA	NA	NA	NA	NA	NA	NA	NA	NA	NA	NA	NA	NA	NA	NA
Q6MZF4	NA	NA	NA	NA	NA	NA	NA	NA	NA	NA	NA	NA	NA	NA	0.00304549	NA	NA	NA	NA	NA	NA	NA	NA	NA	NA	NA	NA	NA	NA	0.00507242	NA	NA	NA	NA	NA	NA	NA	NA	NA	NA	NA	NA	NA	NA	NA	NA	NA	0.000997397	NA
A0A6Q8PFE4	0.00172077	NA	NA	NA	NA	NA	NA	NA	NA	NA	NA	NA	NA	NA	NA	NA	NA	NA	NA	NA	NA	NA	NA	NA	NA	NA	NA	NA	NA	0.000492881	NA	NA	NA	NA	NA	NA	0.00035628	NA	0.000881979	NA	0.0014527	NA	NA	NA	NA	NA	NA	NA	NA
A0A5C2FVK9	NA	NA	NA	NA	0.0601671	0.0121674	NA	NA	NA	NA	NA	NA	NA	NA	NA	0.0112653	NA	0.0796846	NA	NA	NA	NA	NA	0.01162	NA	NA	NA	NA	NA	0.0512404	0.0248681	0.0664531	NA	NA	NA	NA	0.0118196	NA	0.0203683	NA	NA	NA	NA	NA	NA	NA	NA	0.0132079	NA
A0A5C2G5D9	NA	NA	NA	NA	NA	NA	NA	NA	NA	NA	NA	NA	NA	NA	NA	NA	NA	NA	NA	NA	NA	NA	NA	NA	NA	NA	NA	NA	NA	0.00542763	NA	NA	NA	NA	NA	NA	NA	NA	NA	NA	NA	NA	NA	NA	NA	NA	NA	NA	NA
A0A5C2G6P5	NA	NA	NA	NA	NA	NA	NA	NA	NA	NA	NA	NA	NA	NA	NA	NA	NA	NA	NA	NA	NA	NA	NA	NA	NA	NA	NA	NA	NA	0.0144	NA	NA	NA	NA	NA	NA	NA	NA	NA	NA	NA	NA	NA	NA	NA	NA	NA	NA	NA
A0A5C2GWD7	NA	NA	NA	NA	0.0241758	NA	NA	NA	NA	NA	NA	NA	NA	NA	NA	NA	0.0197661	NA	NA	NA	NA	NA	0.0234208	NA	NA	NA	NA	NA	NA	0.0323077	NA	NA	NA	NA	NA	NA	0.0363953	NA	NA	NA	NA	NA	NA	NA	NA	NA	NA	NA	NA
A0A5C2FW54	NA	NA	0.0275229	NA	NA	NA	NA	NA	NA	NA	NA	0.010787	NA	NA	NA	0.0105232	NA	NA	NA	NA	NA	NA	NA	0.0174953	NA	NA	NA	NA	NA	0.0330275	NA	NA	NA	NA	NA	NA	NA	NA	NA	NA	NA	NA	NA	NA	NA	NA	NA	NA	NA
A0A5C2GX33	NA	NA	NA	NA	NA	NA	NA	NA	NA	NA	NA	NA	0.0140565	NA	NA	NA	NA	NA	NA	NA	NA	NA	NA	NA	NA	NA	NA	NA	NA	0.018631	0.0174892	NA	NA	NA	NA	NA	NA	NA	NA	NA	NA	NA	NA	NA	NA	NA	NA	NA	NA
V9GYG9	NA	NA	NA	NA	NA	NA	NA	NA	NA	NA	NA	NA	NA	NA	NA	NA	NA	NA	NA	NA	NA	NA	NA	NA	NA	NA	NA	NA	NA	0.10994	NA	NA	NA	NA	NA	NA	NA	NA	NA	NA	NA	NA	NA	NA	NA	NA	NA	NA	NA
A0A5C2G4B7	NA	NA	NA	NA	NA	0.0216108	NA	0.0210232	NA	NA	NA	NA	0.0224167	NA	NA	NA	NA	NA	NA	NA	NA	NA	NA	0.0194797	NA	NA	NA	NA	NA	0.0326877	0.0231213	0.120517	NA	NA	NA	NA	NA	NA	NA	NA	NA	NA	NA	NA	NA	NA	NA	NA	NA
A0A5C2G3A0	NA	NA	NA	NA	NA	NA	NA	NA	NA	NA	NA	NA	NA	NA	NA	NA	NA	NA	NA	NA	NA	NA	NA	NA	NA	NA	NA	NA	NA	0.0318183	NA	NA	NA	NA	NA	NA	NA	NA	NA	NA	NA	NA	NA	NA	NA	NA	NA	NA	NA
Q6J1Z7	NA	NA	NA	NA	NA	NA	NA	NA	NA	NA	NA	NA	NA	NA	NA	NA	NA	NA	NA	NA	NA	NA	NA	NA	NA	NA	NA	NA	NA	0.0128571	NA	NA	NA	NA	NA	NA	NA	NA	NA	NA	NA	NA	NA	NA	NA	NA	NA	NA	NA
P01714	0.00959778	0.0381652	NA	NA	NA	0.0239553	NA	NA	NA	0.0242996	NA	NA	NA	NA	NA	0.0152937	0.0434853	NA	0.0204729	NA	NA	NA	NA	NA	NA	NA	NA	NA	NA	0.008	0.0117527	NA	0.00538332	NA	NA	0.0634442	NA	NA	NA	NA	NA	0.00447528	NA	NA	0.0366943	NA	NA	NA	NA
A0A5C2G3F3	NA	NA	NA	NA	0.0272263	NA	NA	NA	NA	NA	NA	NA	NA	NA	NA	NA	NA	NA	NA	NA	NA	NA	NA	NA	NA	NA	NA	NA	NA	0.0326877	NA	NA	NA	NA	NA	NA	NA	NA	NA	NA	NA	NA	NA	NA	NA	NA	NA	NA	NA
A0A5C2GD29	NA	NA	NA	NA	NA	NA	NA	NA	NA	NA	NA	NA	NA	NA	NA	NA	NA	NA	NA	NA	NA	NA	NA	NA	NA	NA	NA	NA	NA	0.0507042	NA	NA	NA	NA	NA	NA	NA	NA	NA	NA	NA	NA	NA	NA	NA	NA	NA	NA	NA
O95445	NA	0.0163206	NA	0.00702637	NA	0.01182	0.0079012	0.00563707	0.00747141	0.00719395	NA	NA	0.0104037	0.0161214	NA	0.0113194	NA	NA	0.0121221	0.0170866	0.00712719	0.00858824	0.00698753	NA	NA	NA	NA	NA	NA	0.00296053	NA	NA	NA	NA	NA	NA	0.0142668	NA	NA	NA	NA	NA	NA	0.0057353	0.00704112	NA	NA	NA	NA
A0A5C2FVL0	NA	NA	NA	NA	0.0109127	NA	NA	NA	NA	NA	NA	NA	NA	NA	NA	NA	NA	NA	NA	NA	NA	NA	NA	NA	NA	NA	NA	NA	NA	0.05	NA	NA	NA	NA	NA	NA	NA	NA	NA	NA	NA	NA	NA	NA	NA	NA	NA	NA	NA
A0A5C2G2V1	NA	NA	NA	NA	0.0346639	0.0358807	0.0176615	NA	NA	NA	NA	NA	NA	0.0205921	NA	NA	NA	NA	0.0270965	NA	NA	NA	NA	0.0394368	0.186687	NA	NA	NA	NA	0.0419118	0.0370359	0.143778	NA	NA	NA	NA	NA	0.0188517	0.0226072	0.0432099	NA	NA	NA	NA	0.0236085	NA	0.0191098	NA	NA
A0A5C2G0X5	NA	NA	NA	NA	NA	NA	NA	NA	NA	NA	NA	NA	NA	NA	NA	NA	NA	NA	NA	NA	NA	NA	NA	NA	NA	NA	NA	NA	NA	0.0273725	NA	NA	NA	NA	NA	NA	NA	NA	NA	NA	NA	NA	NA	NA	NA	NA	NA	NA	NA
A0A5C2GB68	NA	NA	NA	NA	0.0375156	0.0118826	NA	NA	NA	NA	NA	NA	NA	NA	NA	NA	NA	NA	0.0341215	NA	NA	NA	NA	NA	0.322405	NA	NA	NA	NA	0.0785714	0.0224861	0.211622	NA	NA	NA	NA	NA	0.0101739	NA	NA	NA	NA	NA	NA	0.0184038	NA	NA	NA	NA
B4DPH4	NA	NA	NA	NA	NA	NA	NA	NA	NA	NA	NA	NA	NA	NA	NA	NA	NA	NA	0.0157983	NA	NA	NA	NA	0.0225669	NA	NA	NA	NA	NA	0.0425564	0.0190495	NA	NA	NA	NA	NA	NA	NA	0.0255925	NA	NA	NA	NA	NA	0.0290795	NA	NA	NA	NA
A0A5C2GAG4	NA	NA	NA	NA	NA	NA	NA	NA	NA	NA	NA	NA	NA	NA	NA	NA	NA	NA	NA	NA	NA	NA	NA	NA	NA	NA	NA	NA	NA	0.0140187	NA	NA	NA	NA	NA	NA	NA	NA	NA	NA	NA	NA	NA	NA	NA	NA	NA	NA	NA
H0Y7L5	NA	NA	NA	NA	NA	0.0161037	NA	NA	NA	NA	NA	NA	NA	NA	NA	NA	NA	NA	NA	0.0116778	NA	NA	NA	NA	NA	NA	NA	NA	NA	0.0261524	0.0155257	NA	NA	NA	0.0235644	NA	NA	NA	NA	NA	0.0142904	NA	NA	NA	NA	NA	NA	NA	NA
A0A449C193	NA	NA	NA	NA	NA	NA	NA	NA	NA	NA	NA	NA	NA	NA	NA	NA	NA	NA	NA	NA	NA	NA	NA	NA	NA	NA	NA	NA	NA	0.0936735	NA	NA	NA	NA	NA	NA	NA	NA	NA	NA	NA	NA	NA	NA	NA	NA	NA	NA	NA
A0A109PVK5	NA	NA	NA	NA	NA	NA	NA	NA	NA	NA	NA	NA	NA	NA	NA	NA	NA	NA	NA	NA	0.00114547	NA	NA	NA	NA	NA	NA	NA	NA	0.0190093	NA	NA	NA	NA	NA	NA	NA	NA	NA	NA	NA	NA	NA	NA	NA	NA	NA	NA	NA
O75534	NA	NA	NA	NA	0	0	NA	NA	NA	NA	NA	NA	NA	NA	NA	NA	NA	NA	NA	NA	NA	NA	NA	NA	NA	NA	NA	NA	NA	0.00470588	0.000823021	NA	NA	NA	NA	NA	0	NA	NA	NA	NA	NA	NA	NA	NA	NA	NA	NA	NA
A0A2S1CVU8	NA	NA	NA	NA	NA	NA	NA	NA	NA	NA	NA	NA	NA	NA	NA	NA	NA	NA	NA	NA	NA	NA	NA	NA	NA	NA	NA	NA	NA	0.207273	NA	NA	NA	NA	NA	NA	NA	NA	0.288824	NA	NA	NA	NA	NA	NA	NA	NA	NA	NA
A0A5C2FT48	NA	NA	NA	NA	NA	NA	NA	NA	NA	NA	NA	NA	NA	NA	NA	NA	NA	NA	NA	NA	NA	NA	NA	NA	NA	NA	NA	NA	NA	0.00909091	NA	NA	NA	NA	NA	NA	NA	NA	NA	NA	NA	NA	NA	NA	NA	NA	NA	NA	NA
P53367	NA	NA	NA	NA	NA	NA	NA	NA	NA	NA	NA	NA	NA	NA	NA	NA	NA	NA	NA	NA	NA	NA	NA	NA	NA	NA	NA	NA	NA	0.00723861	NA	NA	NA	NA	NA	NA	NA	NA	NA	NA	NA	NA	NA	NA	NA	NA	NA	NA	NA
I3L4Z0	NA	NA	NA	NA	NA	NA	NA	NA	NA	NA	NA	NA	NA	NA	NA	NA	NA	NA	NA	NA	NA	NA	NA	NA	NA	NA	NA	NA	NA	0.0239362	NA	NA	NA	NA	NA	NA	NA	NA	NA	NA	NA	NA	NA	NA	NA	NA	NA	NA	NA
Q670S4	NA	NA	NA	NA	NA	NA	NA	NA	NA	NA	NA	NA	NA	NA	NA	NA	NA	NA	NA	NA	NA	NA	NA	NA	NA	NA	NA	NA	NA	0.0566566	NA	NA	NA	NA	NA	NA	NA	NA	NA	NA	NA	NA	NA	NA	NA	NA	NA	NA	NA
A0A5C2FZB6	NA	NA	NA	NA	NA	NA	NA	NA	NA	NA	NA	NA	NA	NA	NA	NA	NA	0.0425225	NA	NA	NA	NA	NA	NA	NA	NA	NA	NA	NA	0.0415385	NA	NA	NA	NA	NA	NA	NA	NA	NA	NA	NA	NA	NA	NA	NA	NA	NA	NA	NA
A0A5C2G0W5	NA	NA	NA	NA	NA	NA	NA	NA	NA	NA	NA	NA	NA	NA	NA	NA	NA	NA	NA	NA	NA	NA	NA	NA	NA	NA	NA	NA	NA	0.00841121	NA	NA	NA	NA	NA	NA	NA	NA	NA	NA	NA	NA	NA	NA	NA	0.0384679	NA	NA	NA
A0A5C2GG70	NA	NA	NA	NA	NA	NA	NA	NA	NA	NA	NA	NA	NA	NA	NA	NA	NA	NA	NA	NA	NA	NA	NA	NA	NA	NA	NA	NA	NA	0.0216867	NA	NA	NA	NA	NA	NA	NA	NA	NA	NA	NA	NA	NA	NA	NA	NA	NA	NA	NA
A0A5C2G561	NA	NA	NA	NA	NA	NA	NA	NA	NA	NA	NA	NA	NA	NA	NA	NA	NA	NA	NA	NA	NA	NA	NA	NA	NA	NA	NA	NA	NA	0.0253521	NA	NA	NA	NA	NA	NA	NA	NA	NA	NA	NA	NA	NA	NA	NA	NA	NA	NA	NA
A0A5C2GJ53	NA	NA	NA	NA	NA	NA	NA	NA	NA	NA	NA	NA	NA	NA	NA	NA	NA	NA	NA	NA	NA	NA	NA	NA	NA	NA	NA	NA	NA	0.0143982	NA	NA	NA	NA	NA	NA	NA	NA	NA	NA	NA	NA	NA	NA	NA	NA	NA	NA	NA
A0A5C2GH46	NA	NA	NA	NA	0.0666208	0.0370604	NA	NA	NA	NA	0.0114407	NA	NA	NA	NA	NA	NA	0.0422272	0.0223198	0.0237853	NA	NA	NA	NA	0.29621	NA	NA	NA	NA	0.0518043	0.0202211	0.371523	NA	NA	NA	NA	0.0308371	0.0119503	0.0139099	NA	NA	NA	NA	NA	0.0180523	0.034777	NA	0.0118195	NA
A0A5C2G3U1	NA	NA	NA	NA	NA	NA	NA	NA	NA	NA	NA	NA	NA	NA	NA	NA	NA	NA	NA	NA	NA	NA	NA	NA	NA	NA	NA	NA	NA	0.0227848	NA	NA	NA	NA	NA	NA	NA	NA	NA	NA	NA	NA	NA	NA	NA	NA	NA	NA	NA
A0A5C2G5R2	NA	NA	NA	NA	NA	NA	NA	NA	NA	NA	NA	NA	NA	NA	NA	NA	NA	NA	NA	NA	NA	NA	NA	NA	NA	NA	NA	NA	NA	0.00703125	NA	NA	NA	NA	NA	NA	NA	NA	NA	NA	NA	NA	NA	NA	NA	NA	NA	NA	NA
B4DZ36	NA	NA	NA	NA	0.000914685	NA	NA	NA	NA	NA	NA	NA	NA	NA	NA	NA	NA	NA	0.000595835	0.0017637	NA	NA	NA	NA	NA	NA	NA	NA	NA	0.00192084	NA	NA	NA	NA	NA	NA	NA	NA	NA	NA	NA	NA	NA	NA	NA	NA	NA	NA	NA
A0A5C2GH29	NA	NA	NA	NA	NA	NA	NA	NA	NA	NA	NA	NA	NA	NA	NA	NA	NA	0.141682	NA	NA	NA	NA	NA	NA	NA	NA	NA	NA	NA	0.0767167	NA	NA	NA	NA	NA	NA	NA	NA	NA	NA	NA	NA	NA	NA	NA	NA	NA	NA	NA
A0A5C2GB38	NA	NA	NA	NA	NA	0.0161075	0.0109333	0.0194472	NA	NA	0.0100125	NA	NA	0.0451936	NA	NA	NA	NA	0.020852	NA	NA	NA	NA	NA	NA	NA	NA	NA	NA	0.0301843	NA	NA	NA	NA	0.0259883	NA	NA	NA	0.0167606	NA	NA	NA	NA	NA	NA	NA	NA	NA	NA
A0A5C2GDL8	NA	0.0087194	0.0107713	NA	0.0130952	0.0199627	0.00402628	NA	0.0114854	NA	NA	NA	NA	NA	0.0068767	NA	NA	NA	0.00274601	NA	NA	NA	NA	NA	NA	NA	NA	NA	NA	0.00358823	NA	0.0612292	NA	NA	NA	NA	0.0178562	NA	0.017935	NA	NA	NA	NA	NA	0.0181555	NA	NA	NA	NA
A0A5C2FTA0	NA	NA	NA	NA	NA	NA	NA	NA	NA	NA	NA	NA	NA	NA	NA	NA	NA	NA	NA	NA	NA	NA	NA	NA	NA	NA	NA	NA	NA	0.00545455	NA	0.0323204	NA	NA	0.0099687	NA	NA	NA	NA	NA	NA	NA	NA	NA	NA	NA	NA	NA	NA
A0A5C2G826	NA	NA	NA	NA	NA	NA	NA	NA	NA	NA	NA	NA	NA	NA	NA	NA	NA	NA	NA	NA	NA	NA	NA	NA	NA	NA	NA	NA	NA	0.00920178	NA	NA	NA	NA	NA	NA	NA	NA	NA	NA	NA	NA	NA	NA	NA	NA	NA	NA	NA
B2M0Y1	NA	NA	NA	NA	NA	NA	NA	NA	NA	NA	NA	NA	NA	NA	NA	NA	NA	NA	NA	NA	NA	NA	NA	NA	NA	NA	NA	NA	NA	0.257547	NA	NA	NA	NA	NA	NA	NA	NA	NA	NA	NA	NA	NA	NA	NA	NA	NA	NA	NA
Q5EBM2	NA	NA	NA	NA	NA	0.0250642	0.000627535	NA	0.0415388	NA	NA	NA	NA	0.000310921	NA	NA	NA	NA	0.0285442	NA	NA	NA	0.000638779	NA	0.0357349	NA	NA	NA	NA	0.00010044	NA	NA	0.000209184	0.000693522	NA	NA	NA	NA	NA	NA	0.0153588	NA	NA	NA	0.0219809	NA	NA	NA	NA
A0A5C2GEW0	NA	NA	NA	NA	NA	NA	NA	NA	NA	NA	NA	NA	NA	NA	0.0200443	NA	NA	0.0482086	NA	NA	NA	NA	NA	NA	NA	NA	NA	NA	NA	0.0423852	NA	0.16536	NA	NA	NA	NA	NA	NA	NA	NA	NA	NA	NA	NA	0.0130236	NA	NA	NA	NA
V9H0U2	NA	0.0715597	NA	NA	0.0654762	NA	NA	NA	NA	NA	NA	NA	NA	NA	NA	NA	NA	NA	NA	NA	NA	NA	NA	NA	NA	NA	NA	NA	NA	0.075	NA	NA	NA	NA	NA	NA	NA	0.0267066	NA	NA	NA	0.0279705	NA	NA	NA	NA	NA	NA	NA
A0A5C2FTE7	NA	NA	NA	NA	NA	NA	NA	NA	NA	NA	NA	NA	NA	NA	NA	NA	NA	NA	NA	NA	NA	NA	NA	NA	NA	NA	NA	NA	NA	0.0125	NA	NA	NA	NA	NA	NA	NA	NA	NA	NA	NA	NA	NA	NA	NA	NA	NA	NA	NA
A0A5C2GDT9	NA	NA	NA	NA	NA	NA	NA	NA	NA	NA	NA	NA	NA	NA	NA	NA	NA	NA	NA	NA	NA	NA	NA	NA	NA	NA	NA	NA	NA	0.0455422	NA	NA	NA	NA	NA	NA	NA	NA	NA	NA	NA	NA	NA	NA	NA	NA	NA	NA	NA
Q9UM82	NA	NA	NA	NA	NA	NA	NA	NA	NA	NA	NA	NA	NA	NA	NA	NA	NA	NA	NA	NA	NA	NA	NA	NA	NA	NA	NA	NA	NA	0.00124224	NA	NA	NA	NA	NA	NA	NA	NA	NA	NA	NA	NA	NA	NA	NA	NA	NA	NA	NA
A0A2U8J8F7	NA	NA	NA	NA	NA	NA	NA	NA	NA	NA	NA	NA	NA	NA	NA	0.00466335	NA	NA	NA	NA	NA	NA	NA	NA	NA	NA	NA	NA	NA	0.00242588	NA	NA	NA	NA	NA	NA	0.0031462	NA	NA	NA	NA	NA	NA	NA	NA	NA	NA	NA	NA
A0A0J9YY99	NA	NA	NA	0.00245761	0.0022385	NA	NA	NA	NA	NA	NA	0.00344398	NA	0.00217601	NA	NA	NA	0.00262485	NA	NA	NA	NA	0.00206314	NA	NA	NA	NA	NA	NA	0.00174089	NA	NA	0.00213141	NA	NA	NA	NA	NA	NA	0.00124187	NA	NA	NA	NA	NA	0.00130297	0.00153194	NA	NA
A0A5C2GRL3	NA	NA	NA	NA	NA	NA	NA	NA	NA	NA	NA	NA	NA	NA	NA	NA	NA	NA	NA	NA	NA	NA	NA	NA	NA	NA	NA	NA	NA	0.0144	NA	NA	NA	NA	NA	NA	NA	NA	NA	NA	NA	NA	NA	NA	0.0172171	NA	NA	NA	NA
A0A5C2FWC5	NA	NA	NA	NA	NA	NA	NA	NA	NA	NA	NA	NA	NA	NA	NA	NA	NA	NA	NA	NA	NA	NA	NA	NA	NA	NA	NA	NA	NA	0.0276923	NA	NA	NA	NA	NA	NA	0.00909883	0.0197218	NA	NA	NA	NA	NA	NA	NA	NA	NA	NA	NA
A0A5C2GC23	NA	NA	NA	NA	NA	NA	NA	NA	NA	NA	NA	NA	0.0354696	NA	NA	NA	NA	NA	NA	NA	NA	NA	NA	NA	NA	NA	NA	NA	NA	0.0179346	NA	0.0498398	NA	NA	NA	NA	NA	NA	NA	NA	NA	NA	NA	NA	NA	0.0317513	NA	NA	NA
A0A2U8J8T6	0.00678768	NA	NA	NA	NA	NA	NA	NA	NA	NA	NA	0.00105831	NA	NA	NA	NA	NA	NA	NA	NA	NA	NA	NA	NA	NA	NA	NA	NA	NA	0.00594059	NA	NA	NA	NA	NA	0.00443407	0.00292784	NA	NA	NA	NA	NA	NA	NA	NA	NA	NA	NA	NA
A0A5C2G7E8	NA	NA	NA	NA	NA	0.0152031	NA	NA	NA	NA	NA	NA	NA	0.0512291	NA	NA	NA	NA	NA	NA	NA	NA	NA	NA	NA	NA	NA	NA	NA	0.0219512	0.0156575	0.0867132	NA	NA	NA	NA	NA	NA	NA	NA	NA	NA	NA	NA	NA	NA	NA	0.0201257	NA
A0A5C2GS91	NA	NA	NA	NA	NA	NA	NA	NA	NA	NA	NA	NA	NA	NA	NA	NA	NA	NA	NA	NA	NA	NA	NA	NA	NA	NA	NA	NA	NA	0.0333333	NA	NA	NA	NA	NA	NA	NA	NA	NA	NA	NA	NA	NA	NA	NA	NA	NA	NA	NA
A0A5C2GRQ1	NA	NA	NA	NA	NA	NA	NA	NA	NA	NA	NA	NA	NA	NA	NA	NA	NA	NA	NA	NA	NA	NA	NA	NA	NA	NA	NA	NA	NA	0.0717757	NA	NA	NA	NA	NA	NA	NA	NA	NA	NA	NA	NA	NA	NA	NA	NA	NA	NA	NA
A0A5C2G111	NA	NA	NA	NA	0.067104	0.0357665	NA	NA	NA	NA	NA	NA	NA	NA	NA	NA	NA	NA	NA	NA	NA	NA	NA	NA	0.365691	NA	NA	NA	NA	0.151316	0.0713021	0.248303	NA	NA	NA	NA	NA	NA	NA	0.0709042	NA	NA	NA	NA	NA	0.0210409	0.0551199	NA	NA
A0A5C2GG98	NA	NA	NA	NA	NA	NA	NA	NA	NA	NA	NA	NA	NA	NA	0.0240372	NA	0.0129559	NA	NA	NA	NA	NA	NA	NA	NA	NA	NA	NA	NA	0.01573	0.00705447	NA	0.00593749	NA	NA	NA	0.0198798	0.0053862	NA	NA	NA	NA	NA	NA	NA	NA	0.00727991	NA	NA
A0A5C2GA59	NA	0.00962148	0.00840336	NA	NA	NA	NA	0.00960038	0.00954332	NA	NA	NA	NA	NA	0.00912805	NA	NA	NA	0.0103225	NA	NA	NA	NA	0.00450706	0.0142238	NA	NA	NA	NA	0.0226891	0.0105817	NA	NA	NA	NA	0.00940843	0.0099399	NA	NA	NA	NA	NA	NA	NA	NA	NA	NA	NA	NA
P69905	NA	NA	NA	NA	NA	NA	NA	NA	NA	NA	0.0155475	NA	NA	NA	NA	NA	NA	NA	NA	NA	NA	NA	NA	NA	NA	NA	NA	NA	NA	0.0570423	NA	NA	NA	NA	NA	NA	NA	NA	NA	NA	NA	NA	NA	NA	NA	NA	NA	NA	NA
A0A5C2GPI5	NA	0.0140532	NA	NA	0.0256547	0.0400336	0.0292923	NA	NA	NA	NA	NA	NA	0.0341527	NA	NA	NA	0.0674137	0.0400839	NA	NA	NA	NA	0.0393607	0.165134	NA	NA	NA	NA	0.0292683	0.0308474	0.072261	NA	NA	NA	NA	NA	NA	0.0208305	NA	NA	NA	NA	NA	0.0436007	0.0390413	0.031793	0.0163031	NA
A0A5C2GE98	NA	NA	NA	NA	0.0123735	NA	NA	NA	NA	NA	NA	NA	NA	NA	NA	NA	NA	NA	NA	NA	NA	NA	NA	NA	NA	NA	NA	NA	NA	0.0141732	NA	NA	NA	NA	NA	NA	NA	NA	NA	NA	NA	NA	NA	NA	NA	NA	NA	NA	NA
A0A5C2H1Q2	NA	NA	NA	NA	0.0408163	0.0155554	NA	NA	NA	NA	NA	NA	NA	NA	NA	NA	NA	0.116661	0.0159529	NA	NA	NA	NA	NA	0.263786	NA	NA	NA	NA	0.0467532	0.0327071	0.184688	NA	NA	NA	0.016288	NA	0.0499448	NA	NA	NA	NA	NA	NA	0.0694968	0.0178185	0.0337523	0.0514382	NA
A0A5C2FW83	NA	NA	NA	NA	0.0218254	NA	NA	NA	NA	NA	NA	NA	0.0175706	NA	NA	NA	NA	0.0575825	NA	0.00901795	NA	NA	NA	NA	NA	NA	NA	NA	NA	0.0583333	NA	0.345649	NA	NA	NA	0.0311001	NA	NA	NA	NA	0.0117225	NA	NA	NA	NA	0.0142919	NA	NA	NA
Q6N092	NA	NA	NA	NA	NA	NA	NA	NA	NA	NA	NA	NA	NA	NA	NA	NA	NA	NA	NA	NA	NA	NA	NA	0.0042032	NA	NA	NA	NA	NA	0.0260199	NA	NA	NA	NA	NA	NA	0.0118322	NA	0.00519422	NA	NA	NA	NA	NA	NA	NA	NA	NA	NA
A0A5C2GKE7	NA	NA	NA	NA	NA	NA	NA	NA	NA	NA	NA	NA	NA	NA	NA	NA	NA	NA	NA	NA	NA	NA	NA	NA	NA	NA	NA	NA	NA	0.0166667	NA	NA	NA	NA	NA	NA	NA	NA	NA	NA	NA	NA	NA	NA	NA	NA	NA	NA	NA
A0A024R462	NA	NA	NA	NA	NA	NA	NA	NA	NA	NA	NA	NA	NA	NA	0.00428429	NA	NA	NA	NA	NA	NA	NA	NA	NA	NA	NA	NA	NA	NA	0.00196628	NA	NA	NA	NA	NA	NA	NA	NA	NA	NA	NA	NA	NA	NA	NA	NA	NA	NA	NA
A0A5C2GAE3	NA	NA	NA	NA	NA	NA	NA	NA	NA	NA	NA	NA	NA	NA	NA	NA	NA	NA	NA	NA	NA	NA	NA	NA	NA	NA	NA	NA	NA	0.0138462	NA	NA	NA	NA	NA	NA	NA	NA	NA	NA	NA	NA	NA	NA	NA	NA	NA	NA	NA
A0A5C2GNM0	NA	NA	NA	NA	NA	NA	NA	NA	NA	NA	NA	NA	NA	NA	NA	NA	NA	NA	NA	NA	NA	NA	NA	NA	NA	NA	NA	NA	NA	0.0477215	NA	NA	NA	NA	NA	NA	NA	NA	NA	NA	NA	NA	NA	NA	NA	NA	NA	NA	NA
A0A075B6H7	NA	NA	NA	NA	0.0194004	NA	NA	NA	NA	NA	NA	NA	NA	NA	NA	NA	NA	NA	NA	0.00471527	NA	NA	NA	NA	NA	NA	NA	NA	NA	0.00296296	NA	NA	NA	NA	NA	NA	NA	NA	NA	NA	0.002605	NA	NA	NA	NA	NA	0.0022128	NA	NA
P78492	NA	NA	NA	0.0104707	NA	0.0547996	NA	NA	NA	NA	NA	0.0115272	NA	NA	NA	NA	NA	NA	NA	NA	NA	NA	NA	NA	NA	NA	NA	NA	NA	0.05	0.0257194	NA	NA	NA	NA	NA	NA	NA	NA	NA	NA	NA	NA	NA	NA	NA	NA	NA	NA
A1A5B4	NA	NA	NA	NA	NA	NA	NA	NA	NA	NA	NA	NA	NA	NA	NA	NA	NA	NA	NA	NA	NA	NA	NA	NA	NA	NA	NA	NA	NA	0.00307167	NA	NA	NA	NA	NA	NA	NA	NA	NA	NA	NA	NA	NA	NA	NA	NA	NA	NA	NA
A0A5C2GAV3	NA	NA	NA	NA	NA	NA	NA	NA	NA	NA	NA	NA	NA	NA	NA	NA	NA	NA	NA	NA	NA	NA	NA	NA	NA	NA	NA	NA	NA	0.00254237	NA	NA	NA	NA	NA	NA	NA	NA	NA	NA	NA	NA	NA	NA	NA	NA	NA	NA	NA
A0A5C2G6J5	NA	NA	NA	NA	NA	NA	NA	NA	NA	NA	NA	NA	0.00236504	NA	NA	NA	NA	NA	NA	NA	0.0102826	NA	NA	NA	NA	NA	NA	NA	NA	0.00397549	NA	NA	NA	NA	NA	NA	NA	NA	NA	NA	NA	NA	NA	NA	NA	NA	NA	NA	NA
A0A5C2GJY0	NA	NA	NA	NA	NA	0.0116091	NA	NA	NA	NA	NA	NA	NA	0.0133467	NA	NA	0.0227293	0.0255922	NA	NA	NA	NA	NA	NA	NA	NA	NA	NA	NA	0.0166667	NA	0.0987567	NA	NA	NA	NA	0.011496	NA	NA	NA	NA	NA	NA	NA	NA	NA	NA	NA	NA
A0A5C2G9A0	NA	NA	NA	NA	NA	0.00939013	NA	NA	NA	NA	NA	NA	NA	NA	NA	NA	NA	NA	NA	NA	NA	NA	NA	NA	NA	NA	NA	NA	NA	NA	0.00767818	NA	NA	NA	NA	NA	NA	NA	NA	NA	NA	NA	NA	NA	NA	NA	NA	NA	NA
A0A5C2G934	NA	NA	NA	NA	NA	NA	NA	NA	NA	NA	NA	NA	NA	NA	NA	NA	NA	NA	NA	NA	NA	NA	NA	NA	NA	NA	NA	NA	NA	NA	0.0209333	NA	NA	NA	NA	NA	0.018905	NA	NA	NA	NA	NA	NA	NA	NA	NA	NA	NA	NA
A0A5C2G8Z2	NA	0.0195984	NA	NA	0.0135734	0.0213356	NA	NA	NA	NA	NA	NA	NA	NA	NA	NA	NA	NA	0.0111624	NA	NA	NA	NA	0.0100115	0.0870278	NA	NA	NA	NA	NA	0.0113856	NA	NA	NA	NA	NA	NA	NA	NA	NA	NA	NA	NA	NA	NA	NA	0.0222408	NA	NA
S6B291	NA	NA	NA	NA	NA	NA	0.00569572	NA	NA	NA	0.00341889	NA	NA	NA	NA	NA	0.00749932	NA	0.00337453	0.0431012	NA	NA	NA	NA	NA	NA	NA	NA	NA	NA	0.00345572	NA	NA	NA	0.00717181	NA	NA	NA	0.00833219	NA	NA	0.00242563	NA	NA	0.00365604	NA	NA	0.0477605	NA
A0A5C2FX63	NA	0.00673133	NA	NA	NA	NA	NA	0.0301304	NA	0.0217948	NA	0.0493334	NA	NA	NA	NA	NA	NA	NA	NA	NA	NA	NA	NA	NA	NA	NA	NA	NA	NA	0.0329335	NA	NA	NA	NA	NA	NA	NA	NA	NA	NA	NA	NA	NA	NA	NA	NA	NA	NA
E7ERK6	NA	NA	NA	NA	0.00470488	NA	NA	NA	NA	NA	0.0188858	0.0105609	0.011363	0.0111797	NA	0.0137369	0.0213047	NA	0.0138938	NA	0.00648703	0.0156337	0.00821488	0.00802904	NA	NA	NA	NA	NA	NA	0.0207357	NA	NA	NA	NA	0.0201126	0.0106244	NA	NA	0.0226214	0.0179698	NA	NA	NA	NA	NA	NA	NA	NA
A0A6Q8PH58	NA	NA	NA	NA	NA	NA	NA	NA	NA	NA	NA	NA	NA	NA	NA	NA	NA	NA	NA	NA	NA	NA	NA	NA	NA	NA	NA	NA	NA	NA	0.0020848	NA	NA	NA	NA	NA	NA	NA	NA	NA	0.00372636	NA	NA	NA	NA	NA	NA	NA	NA
A0A5C2G7D2	NA	NA	NA	NA	NA	NA	NA	NA	NA	NA	NA	NA	NA	NA	NA	NA	NA	NA	NA	NA	NA	NA	NA	NA	NA	NA	NA	NA	NA	NA	0.00976141	NA	NA	NA	NA	NA	NA	NA	NA	NA	NA	NA	NA	NA	NA	NA	NA	NA	NA
E5RFE7	NA	NA	NA	NA	NA	NA	NA	NA	NA	NA	NA	NA	NA	NA	NA	NA	NA	NA	NA	NA	NA	NA	NA	NA	NA	NA	NA	NA	NA	NA	0.00545118	NA	0.0155994	NA	NA	0.0166175	NA	NA	NA	NA	NA	NA	NA	NA	NA	NA	NA	NA	NA
A0A5C2G6M7	NA	NA	NA	NA	NA	NA	NA	NA	NA	NA	NA	NA	NA	NA	NA	NA	NA	NA	NA	NA	NA	NA	NA	0.0177994	NA	NA	NA	NA	NA	NA	0.0312132	NA	NA	NA	NA	NA	NA	NA	NA	NA	NA	NA	NA	NA	NA	NA	NA	NA	NA
A0A5C2GDE0	NA	NA	NA	NA	NA	NA	NA	0.0151072	NA	NA	NA	NA	NA	NA	NA	NA	NA	NA	NA	NA	NA	NA	NA	NA	NA	NA	NA	NA	NA	NA	0.00560047	NA	NA	NA	NA	NA	NA	NA	NA	NA	NA	NA	NA	NA	NA	0.00585568	NA	NA	NA
A0A5C2G6P4	NA	NA	NA	NA	NA	NA	NA	NA	NA	NA	NA	NA	NA	NA	NA	NA	NA	NA	NA	NA	NA	NA	NA	NA	NA	NA	NA	NA	NA	NA	0.0269104	NA	NA	NA	NA	NA	NA	NA	NA	NA	NA	NA	NA	NA	NA	NA	NA	NA	NA
A0A5C2G6I9	NA	NA	NA	NA	NA	NA	NA	NA	NA	NA	NA	NA	NA	NA	NA	NA	NA	NA	NA	NA	NA	NA	NA	NA	NA	NA	NA	NA	NA	NA	0.0216846	NA	NA	NA	NA	NA	NA	NA	NA	NA	NA	NA	NA	NA	NA	NA	NA	NA	NA
A0A5C2FXJ3	0.0428472	0.0293054	NA	NA	NA	NA	0.0600491	NA	0.0189276	NA	NA	NA	NA	NA	0.0362079	0.0191172	NA	NA	NA	NA	NA	NA	NA	0.017878	NA	NA	NA	NA	NA	NA	0.0104935	NA	NA	NA	NA	NA	NA	NA	0.017081	NA	NA	NA	NA	NA	0.05708	0.0245276	NA	NA	NA
A0A5C2FU56	NA	NA	NA	NA	NA	NA	NA	NA	NA	NA	NA	NA	NA	NA	NA	NA	NA	NA	NA	NA	NA	NA	NA	NA	NA	NA	NA	NA	NA	NA	0.042928	NA	NA	NA	NA	NA	NA	NA	NA	NA	NA	NA	NA	NA	NA	NA	NA	NA	NA
A0A5C2G0K7	NA	NA	NA	NA	NA	NA	NA	NA	NA	NA	NA	NA	NA	0.0125023	NA	NA	NA	NA	0.0329029	NA	NA	NA	0.00948307	NA	0.272029	NA	NA	NA	NA	NA	0.0224861	0.126973	NA	NA	NA	NA	NA	NA	0.00915053	NA	NA	NA	NA	NA	NA	NA	NA	NA	NA
A0A5C2G602	NA	NA	NA	NA	NA	NA	NA	NA	NA	NA	NA	NA	NA	NA	NA	NA	NA	NA	NA	NA	NA	NA	NA	NA	NA	NA	NA	NA	NA	NA	0.07604	NA	NA	NA	NA	NA	NA	NA	NA	NA	NA	NA	NA	NA	NA	NA	NA	NA	NA
A0A5C2FT24	NA	NA	NA	NA	NA	NA	NA	NA	NA	NA	NA	NA	NA	NA	NA	NA	NA	NA	NA	NA	NA	NA	NA	NA	NA	NA	NA	NA	NA	NA	0.0240066	0.164595	NA	NA	NA	NA	NA	NA	NA	NA	NA	NA	NA	NA	NA	NA	NA	NA	NA
A0A5C2G543	0.0180959	NA	NA	NA	NA	NA	NA	NA	0.0195695	NA	NA	NA	NA	NA	NA	NA	NA	NA	NA	NA	NA	NA	NA	NA	NA	NA	NA	NA	NA	NA	0.0246439	NA	NA	NA	NA	NA	NA	NA	0.0296946	NA	NA	NA	NA	NA	0.0296377	NA	NA	NA	NA
A0A0J9YWK4	NA	NA	NA	NA	NA	NA	NA	NA	NA	NA	NA	NA	NA	0.0339457	NA	NA	NA	NA	NA	NA	NA	NA	0.051496	NA	NA	NA	NA	NA	NA	NA	0.0915798	NA	NA	NA	0.0255404	NA	NA	NA	NA	NA	NA	NA	NA	NA	NA	NA	NA	NA	NA
A0A1Y5R5F5	NA	NA	NA	NA	NA	NA	NA	NA	NA	NA	NA	NA	NA	NA	NA	NA	NA	NA	NA	NA	NA	NA	NA	NA	NA	NA	NA	NA	NA	NA	0.027524	NA	NA	NA	NA	NA	NA	NA	0.0112006	NA	NA	NA	NA	NA	NA	NA	NA	0.0288578	NA
A0A5C2FTV2	0.0031641	NA	0.0034188	NA	NA	NA	0.005543	NA	NA	0.00240325	0.00138634	NA	0.00648761	0.00165711	0.00208892	0.00588221	NA	NA	NA	NA	0.0027972	0.00178518	NA	NA	NA	NA	NA	NA	NA	NA	0.0129151	NA	0.00306595	NA	NA	NA	NA	NA	0.0110369	0.0055352	NA	NA	NA	NA	NA	0.00469067	0.00571193	0.0152336	0.00416251
Q9NPP6	NA	NA	NA	NA	NA	NA	NA	NA	NA	NA	NA	NA	NA	NA	NA	NA	NA	NA	NA	NA	NA	NA	0.0158973	NA	NA	NA	NA	NA	NA	NA	0.00730105	NA	NA	NA	NA	NA	NA	NA	NA	NA	NA	NA	NA	NA	0.0147623	NA	NA	NA	NA
Q9UE51	NA	NA	NA	NA	NA	NA	NA	NA	NA	NA	NA	NA	NA	NA	NA	NA	NA	NA	NA	NA	NA	NA	NA	NA	NA	NA	NA	NA	NA	NA	0.104935	NA	NA	NA	NA	NA	NA	NA	NA	0.251852	NA	NA	NA	NA	NA	NA	NA	NA	NA
A0N071	NA	NA	NA	NA	NA	NA	NA	NA	NA	NA	NA	NA	NA	NA	NA	NA	NA	NA	NA	NA	NA	NA	NA	NA	NA	NA	NA	NA	NA	NA	0.0456861	NA	NA	NA	NA	NA	NA	NA	NA	NA	NA	NA	NA	NA	NA	NA	NA	NA	NA
A0A5C2G229	0.0474616	0.0422753	NA	NA	0.0628572	NA	NA	NA	NA	NA	NA	NA	NA	NA	0.0501341	NA	NA	NA	NA	NA	NA	NA	NA	NA	NA	NA	NA	NA	NA	NA	0.0206642	NA	NA	NA	0.0324167	NA	NA	NA	NA	NA	NA	NA	NA	NA	NA	0.0633241	NA	NA	NA
A0A5C2FXP9	NA	NA	NA	NA	NA	NA	NA	NA	NA	NA	NA	NA	NA	NA	NA	NA	NA	NA	NA	NA	NA	NA	NA	NA	NA	NA	NA	NA	NA	NA	0.00655845	NA	NA	NA	NA	NA	NA	NA	NA	NA	NA	NA	NA	NA	NA	NA	NA	NA	NA
A0A5C2GLC7	NA	NA	NA	NA	NA	NA	NA	NA	NA	NA	NA	NA	NA	NA	NA	NA	NA	NA	NA	NA	NA	NA	NA	NA	NA	NA	NA	NA	NA	NA	0.0246906	NA	NA	NA	NA	NA	NA	NA	NA	NA	NA	NA	NA	NA	NA	NA	NA	NA	NA
A0A5C2GB48	NA	NA	NA	NA	NA	0.0125576	NA	NA	NA	NA	NA	NA	NA	NA	NA	NA	NA	NA	NA	NA	NA	NA	NA	NA	NA	NA	NA	NA	NA	NA	0.0149233	NA	NA	NA	NA	NA	NA	NA	NA	NA	NA	NA	NA	NA	NA	NA	NA	NA	NA
A0A385HW21	NA	NA	NA	NA	NA	NA	NA	NA	NA	NA	NA	NA	0.0632363	NA	NA	NA	NA	NA	NA	0.0637607	NA	0.0517498	0.0577976	0.0564931	NA	NA	NA	NA	NA	NA	0.0813464	NA	0.0698743	NA	NA	0.158622	0.0538239	NA	0.0339634	0.0542231	NA	NA	NA	NA	0.0328726	NA	NA	NA	NA
A0A5C2FUH6	NA	NA	NA	NA	NA	NA	NA	NA	NA	NA	NA	NA	NA	NA	NA	NA	NA	NA	NA	NA	NA	NA	NA	NA	NA	NA	NA	NA	NA	NA	0.0117684	NA	NA	NA	NA	NA	NA	NA	NA	NA	NA	NA	NA	NA	NA	NA	NA	NA	NA
P01782	NA	NA	NA	NA	0.00443906	0.0126882	NA	NA	NA	NA	NA	NA	NA	NA	NA	NA	NA	NA	NA	NA	NA	NA	NA	0.00519457	NA	NA	NA	NA	NA	NA	0.00711425	NA	NA	0.00317797	NA	0.00727426	NA	NA	NA	NA	NA	NA	NA	NA	NA	NA	0.0055062	NA	NA
A0A5C2GKI9	NA	NA	NA	NA	NA	0.0257163	NA	NA	NA	NA	NA	NA	NA	NA	NA	NA	NA	NA	NA	NA	NA	NA	NA	NA	NA	NA	NA	NA	NA	NA	0.027901	0.251621	NA	NA	NA	NA	NA	NA	NA	0.0718777	NA	NA	NA	NA	NA	0.077297	NA	NA	NA
Q59HB3	NA	NA	NA	NA	NA	NA	NA	NA	NA	NA	NA	NA	NA	NA	NA	NA	NA	NA	NA	NA	NA	NA	NA	NA	NA	NA	NA	NA	NA	NA	0.00612732	NA	NA	NA	NA	NA	NA	NA	NA	0.00774961	NA	NA	NA	NA	NA	NA	NA	NA	NA
Q5EFE5	NA	NA	NA	0.0029754	NA	NA	NA	NA	NA	NA	0.0122483	NA	NA	NA	NA	NA	NA	NA	NA	NA	0.00242718	NA	NA	NA	NA	NA	NA	NA	NA	NA	0.00458474	NA	NA	NA	0.0276484	NA	NA	NA	NA	NA	NA	NA	NA	NA	NA	NA	NA	NA	NA
A0A125QYY5	0.031641	0.0352294	NA	NA	NA	NA	NA	NA	NA	NA	0.0412437	NA	NA	NA	0.0190987	0.013235	NA	NA	NA	NA	NA	NA	NA	0.00952083	NA	NA	NA	NA	NA	NA	0.0193726	NA	NA	NA	NA	NA	NA	NA	NA	0.0193732	0.0173132	NA	NA	NA	NA	NA	0.0399835	0.0203115	0.0561938
A0A5C2G6F4	NA	NA	NA	NA	NA	0.00479105	NA	NA	NA	NA	NA	NA	NA	NA	NA	NA	NA	NA	NA	NA	NA	NA	NA	NA	NA	NA	NA	NA	NA	NA	0.00335793	NA	NA	NA	NA	NA	NA	NA	NA	NA	NA	NA	NA	NA	NA	NA	NA	NA	NA
A6NIW5	NA	NA	NA	NA	NA	NA	NA	NA	NA	NA	NA	NA	NA	NA	NA	NA	NA	NA	NA	NA	NA	NA	NA	NA	NA	NA	NA	NA	NA	NA	0.0231475	NA	0.022513	NA	NA	0.0109765	NA	NA	NA	NA	NA	NA	NA	NA	NA	NA	NA	NA	NA
A0A0G2JSC0	NA	NA	NA	NA	NA	0.0424739	NA	NA	NA	NA	NA	NA	NA	NA	NA	NA	NA	NA	NA	NA	NA	NA	NA	NA	NA	NA	NA	NA	NA	NA	0.026792	NA	NA	NA	NA	NA	NA	NA	NA	NA	NA	NA	NA	NA	NA	NA	NA	NA	NA
A0A5C2FVZ8	NA	NA	NA	NA	0.0293725	NA	NA	NA	NA	NA	NA	NA	NA	NA	NA	NA	NA	NA	NA	NA	NA	NA	NA	NA	NA	NA	NA	NA	NA	NA	0.0117684	NA	NA	NA	NA	NA	NA	NA	NA	NA	NA	NA	NA	NA	0.0100023	NA	NA	NA	NA
Q6ZUT0	NA	NA	NA	NA	NA	0.00748602	NA	NA	NA	NA	NA	NA	NA	NA	NA	NA	NA	NA	NA	NA	NA	NA	NA	NA	NA	NA	NA	NA	NA	NA	0.00787014	NA	NA	NA	NA	NA	NA	NA	0.00640537	NA	NA	NA	NA	NA	NA	NA	NA	NA	NA
E5RFL2	NA	NA	NA	NA	NA	NA	NA	NA	NA	NA	NA	NA	NA	NA	NA	NA	NA	NA	NA	NA	NA	NA	NA	NA	NA	NA	NA	NA	NA	NA	0.0320141	NA	0.0439106	NA	NA	NA	NA	NA	NA	NA	NA	NA	NA	NA	NA	0.0116273	NA	NA	NA
A0A5C2G7U7	NA	NA	NA	NA	NA	NA	NA	NA	NA	0.0231017	NA	NA	NA	NA	NA	NA	NA	NA	NA	NA	NA	NA	NA	NA	NA	NA	NA	NA	NA	NA	0.035471	NA	NA	NA	NA	NA	NA	NA	NA	NA	NA	NA	NA	NA	NA	NA	NA	NA	NA
A0A5C2GA14	NA	NA	NA	NA	NA	NA	NA	NA	NA	NA	NA	NA	NA	NA	NA	NA	NA	NA	NA	NA	NA	NA	NA	NA	NA	NA	NA	NA	NA	NA	0.0145295	NA	NA	NA	NA	NA	NA	NA	NA	NA	NA	NA	NA	NA	NA	NA	NA	NA	NA
A0A5C2FTT7	NA	NA	NA	NA	0.0291005	0.0224103	NA	NA	NA	NA	NA	NA	NA	NA	NA	NA	NA	NA	NA	NA	NA	NA	0.0098343	NA	NA	NA	NA	NA	NA	NA	0.00801588	NA	NA	NA	NA	NA	NA	NA	NA	NA	NA	NA	NA	NA	NA	NA	NA	0.0123991	NA
A0A5C2GHM4	NA	NA	NA	NA	NA	NA	NA	NA	NA	NA	NA	NA	NA	NA	NA	NA	NA	NA	NA	NA	NA	NA	NA	NA	NA	NA	NA	NA	NA	NA	0.0194631	NA	NA	NA	NA	NA	NA	NA	NA	NA	NA	NA	NA	NA	NA	NA	NA	NA	NA
A0A5C2G737	NA	NA	NA	NA	NA	NA	NA	NA	NA	NA	NA	NA	NA	NA	NA	NA	NA	NA	NA	NA	NA	NA	NA	NA	NA	NA	NA	NA	NA	NA	0.0169783	NA	NA	NA	NA	NA	NA	NA	NA	NA	NA	NA	NA	NA	NA	NA	NA	NA	NA
A0A5C2GG52	NA	NA	NA	NA	NA	NA	NA	NA	NA	NA	NA	NA	NA	NA	NA	NA	NA	NA	NA	NA	NA	NA	NA	NA	NA	NA	NA	NA	NA	NA	0.0296548	NA	NA	NA	NA	NA	NA	NA	NA	NA	NA	NA	NA	NA	NA	NA	NA	NA	NA
F8WCI6	NA	NA	NA	NA	NA	NA	NA	NA	NA	NA	NA	NA	NA	NA	NA	NA	NA	NA	NA	NA	NA	NA	NA	NA	NA	NA	NA	NA	NA	NA	0.106215	NA	NA	NA	NA	NA	NA	NA	NA	NA	NA	NA	NA	NA	NA	NA	NA	NA	NA
A0A5C2FX10	NA	NA	NA	NA	0.0113256	NA	NA	NA	0.0136415	NA	NA	NA	NA	0.0189225	NA	NA	NA	NA	0.0110664	NA	NA	NA	NA	NA	NA	NA	NA	NA	NA	NA	0.00567217	NA	NA	NA	0.00711853	NA	NA	0.00923904	NA	NA	NA	NA	NA	NA	NA	NA	NA	0.00892058	NA
A0A5C2GEX7	NA	NA	0.0103474	NA	NA	NA	NA	NA	NA	NA	NA	NA	NA	NA	NA	NA	NA	NA	NA	NA	NA	NA	NA	NA	NA	NA	NA	NA	NA	NA	0.0106827	NA	NA	NA	NA	NA	NA	NA	NA	NA	NA	0.0122797	0.0153568	NA	NA	NA	NA	NA	NA
A0A5C2FW03	0.0048053	0.0107005	NA	NA	NA	NA	NA	NA	NA	NA	NA	NA	NA	NA	NA	0.0107199	NA	NA	NA	NA	NA	NA	NA	NA	NA	NA	NA	NA	NA	NA	0.00588422	NA	NA	NA	NA	NA	NA	NA	NA	NA	NA	NA	NA	NA	NA	NA	NA	NA	NA
A0A5C2GD87	NA	NA	NA	NA	NA	NA	NA	NA	NA	NA	NA	NA	NA	NA	NA	NA	NA	NA	NA	NA	NA	NA	NA	NA	NA	NA	NA	NA	NA	NA	0.0115838	NA	NA	NA	NA	NA	NA	NA	NA	NA	NA	NA	NA	NA	NA	NA	NA	NA	NA
P06396	0.00341639	NA	0.00332226	NA	NA	0.00397928	0.00398998	NA	NA	NA	0.00907028	NA	NA	NA	NA	NA	NA	NA	NA	NA	0.00166113	NA	NA	NA	NA	NA	NA	NA	NA	NA	0.00418346	NA	NA	NA	NA	NA	NA	NA	NA	NA	NA	NA	NA	NA	NA	NA	NA	NA	NA
A0A5C2GE82	NA	NA	NA	NA	0.0259789	0.0250566	0.0202453	NA	NA	NA	NA	NA	NA	NA	NA	NA	NA	0.0450996	0.0432998	NA	NA	NA	NA	0.0377706	NA	NA	NA	NA	NA	NA	0.0216328	NA	NA	NA	NA	NA	NA	NA	NA	NA	NA	NA	NA	NA	NA	NA	NA	NA	NA
A0A5C2GCI4	NA	NA	NA	NA	NA	NA	NA	NA	NA	NA	NA	NA	NA	NA	NA	NA	NA	NA	0.0312299	NA	NA	NA	NA	0.00909051	NA	NA	NA	NA	NA	NA	0.0106714	0.0903875	NA	NA	0.00937474	NA	NA	NA	0.00868525	NA	NA	NA	NA	NA	0.0100777	NA	NA	NA	NA
A0A5C2G0Z6	NA	0.00806307	NA	NA	0.0110664	NA	NA	NA	NA	NA	0.00888431	NA	NA	NA	NA	NA	NA	NA	NA	NA	NA	NA	NA	NA	NA	NA	NA	NA	NA	NA	0.00886776	NA	NA	NA	NA	0.0157691	NA	NA	NA	NA	NA	NA	NA	NA	0.00753697	NA	NA	NA	NA
A0A5C2GCJ7	NA	NA	NA	NA	NA	NA	NA	NA	NA	NA	NA	NA	NA	NA	NA	NA	NA	NA	NA	NA	NA	NA	NA	NA	NA	NA	NA	NA	NA	NA	0.00939718	NA	NA	NA	NA	NA	NA	NA	0.0076482	NA	NA	NA	NA	NA	NA	NA	NA	NA	NA
A0A5C2GNG5	NA	NA	NA	NA	NA	0.00748602	0.00750614	NA	NA	NA	NA	NA	NA	NA	NA	NA	NA	NA	NA	NA	NA	NA	NA	NA	NA	NA	NA	NA	NA	NA	0.0122424	0.0740675	NA	NA	NA	NA	NA	NA	0.0106756	0.00787037	0.028134	NA	NA	NA	NA	NA	NA	NA	NA
A0A5C2GCS1	NA	NA	NA	NA	NA	NA	NA	NA	NA	NA	NA	NA	NA	NA	NA	NA	NA	NA	NA	NA	NA	NA	NA	NA	NA	NA	NA	NA	NA	NA	0.0132019	NA	NA	NA	NA	NA	NA	NA	NA	NA	NA	NA	NA	NA	NA	NA	NA	NA	NA
A0A5C2GFR0	NA	NA	NA	NA	0.0125714	0.0095821	NA	NA	NA	NA	NA	NA	NA	NA	NA	NA	NA	0.0221117	NA	NA	NA	NA	NA	NA	NA	NA	NA	NA	NA	NA	0.0102063	NA	NA	NA	NA	NA	NA	0.015383	0.00819887	NA	NA	NA	NA	NA	NA	0.0109762	NA	NA	NA
A0A5C2G4I5	NA	NA	NA	NA	NA	NA	NA	NA	NA	NA	NA	NA	NA	NA	NA	NA	NA	NA	NA	NA	NA	NA	NA	NA	NA	NA	NA	NA	NA	NA	0.0134779	NA	NA	NA	NA	NA	NA	NA	NA	NA	NA	NA	NA	NA	NA	NA	NA	NA	NA
A0A5C2FWY3	NA	NA	NA	NA	NA	NA	NA	NA	0.0174716	NA	0.0221815	NA	NA	NA	NA	NA	NA	NA	NA	NA	NA	NA	NA	NA	NA	NA	NA	NA	NA	NA	0.0193726	NA	NA	NA	NA	0.0189471	NA	NA	NA	NA	NA	NA	NA	NA	NA	NA	NA	NA	NA
A0A5C2GRV0	NA	NA	NA	NA	NA	NA	NA	NA	NA	NA	NA	NA	NA	NA	NA	NA	NA	NA	NA	NA	NA	NA	NA	NA	NA	NA	NA	NA	NA	NA	0.0389674	NA	NA	NA	NA	NA	NA	NA	NA	NA	NA	NA	NA	NA	NA	NA	NA	NA	NA
Q7Z351	NA	NA	NA	NA	NA	NA	NA	NA	NA	NA	NA	0.00500748	NA	NA	NA	0.00616837	NA	NA	NA	NA	NA	NA	NA	0.00711898	NA	NA	NA	NA	NA	NA	0.00653962	NA	NA	NA	NA	NA	NA	NA	NA	NA	NA	0.0168379	NA	NA	NA	NA	NA	NA	NA
A0A5C2G794	NA	NA	NA	NA	NA	NA	NA	NA	NA	NA	NA	NA	NA	NA	NA	NA	NA	NA	NA	NA	NA	NA	NA	NA	NA	NA	NA	NA	NA	NA	0.0050977	NA	NA	NA	NA	NA	NA	NA	NA	NA	NA	NA	NA	NA	NA	NA	NA	NA	NA
A0A2U8J8W3	NA	0.00385507	NA	NA	0.00396826	NA	NA	NA	NA	NA	NA	NA	NA	NA	NA	NA	NA	NA	NA	NA	NA	NA	NA	NA	NA	NA	NA	NA	NA	NA	0.00847961	NA	NA	NA	NA	NA	NA	NA	0.00517606	NA	NA	NA	NA	NA	NA	NA	NA	NA	NA
A0A5C2GVX3	NA	NA	NA	NA	NA	NA	NA	NA	NA	NA	NA	NA	NA	NA	NA	NA	NA	NA	NA	NA	NA	NA	NA	NA	NA	NA	NA	NA	NA	NA	0.0100738	NA	NA	NA	NA	NA	NA	NA	NA	NA	NA	NA	NA	NA	NA	NA	NA	NA	NA
A0A5C2GP16	NA	NA	NA	NA	NA	NA	NA	NA	NA	NA	NA	0.0114751	NA	NA	NA	NA	NA	NA	NA	NA	NA	NA	NA	NA	NA	NA	NA	NA	NA	NA	0.0233863	NA	NA	NA	0.0198929	0.0226363	NA	NA	NA	NA	NA	NA	NA	NA	NA	0.0132632	NA	NA	NA
A0A5C2GP26	NA	NA	NA	NA	NA	0.0121232	NA	NA	NA	NA	NA	NA	NA	NA	NA	NA	NA	NA	NA	NA	NA	NA	NA	NA	NA	NA	NA	NA	NA	NA	0.0115818	NA	NA	NA	NA	NA	NA	NA	NA	NA	NA	NA	NA	NA	NA	NA	NA	NA	NA
A0A5C2GN85	NA	NA	NA	NA	0.0460158	NA	NA	NA	NA	NA	NA	NA	NA	NA	NA	NA	NA	NA	NA	NA	NA	NA	NA	NA	NA	NA	NA	NA	NA	NA	0.0538483	0.0467795	NA	NA	NA	NA	NA	NA	0.022475	NA	0.0180979	NA	NA	NA	NA	NA	NA	NA	NA
A0A5C2FTM1	NA	NA	NA	NA	NA	0.0108888	0.010918	NA	NA	NA	NA	NA	NA	NA	NA	NA	NA	NA	NA	NA	NA	NA	0.0168971	NA	NA	NA	NA	NA	NA	NA	0.0171712	NA	NA	NA	NA	0.0127228	NA	NA	NA	NA	NA	NA	NA	NA	NA	0.0137202	NA	NA	NA
A0A1W6IYI9	NA	NA	NA	NA	NA	NA	NA	NA	NA	NA	NA	NA	NA	NA	NA	NA	NA	NA	NA	NA	NA	NA	NA	NA	NA	NA	NA	NA	NA	NA	0.010155	NA	NA	NA	NA	NA	NA	NA	NA	NA	NA	NA	NA	NA	NA	NA	NA	NA	NA
A0A5C2GLZ3	NA	NA	NA	NA	NA	NA	NA	NA	NA	NA	0.0103329	0.0096326	NA	NA	NA	NA	NA	NA	NA	NA	NA	NA	NA	NA	NA	NA	NA	NA	NA	NA	0.0103997	NA	NA	NA	NA	NA	NA	NA	NA	NA	NA	NA	NA	NA	NA	NA	NA	NA	NA
A0A5C2GM68	NA	NA	NA	NA	NA	NA	NA	NA	NA	NA	NA	NA	NA	NA	NA	NA	NA	NA	NA	NA	NA	NA	NA	NA	NA	NA	NA	NA	NA	NA	0.0496949	NA	NA	NA	NA	NA	NA	NA	NA	NA	NA	NA	NA	NA	NA	NA	NA	NA	NA
Q6PIQ7	NA	NA	NA	NA	NA	0.00481029	NA	NA	NA	NA	NA	NA	NA	NA	NA	NA	NA	NA	NA	NA	NA	NA	NA	NA	NA	NA	NA	NA	NA	NA	0.00206882	NA	NA	NA	0.00126933	NA	NA	NA	NA	NA	NA	NA	NA	NA	0.0386837	NA	NA	NA	NA
A0A0C4DH35	NA	NA	NA	NA	NA	NA	NA	NA	NA	NA	NA	NA	NA	NA	NA	NA	NA	NA	0.0131023	NA	NA	NA	NA	0.0183364	NA	NA	NA	NA	NA	NA	0.0107626	NA	NA	NA	NA	0.00701939	NA	NA	NA	NA	NA	NA	NA	NA	NA	NA	NA	NA	NA
A0A5C2GMU1	NA	NA	NA	NA	NA	NA	NA	NA	NA	NA	NA	NA	NA	NA	NA	NA	NA	NA	0.0104119	NA	NA	NA	NA	NA	NA	NA	NA	NA	NA	NA	0.0198303	NA	NA	NA	NA	0.00513907	NA	NA	NA	NA	0.0182902	NA	NA	NA	0.0270839	0.0122637	NA	NA	NA
A0A2U8J8S6	NA	0.00389441	NA	NA	0.00458143	0.00407402	NA	NA	NA	NA	0.00514927	NA	NA	NA	NA	NA	NA	NA	NA	NA	NA	NA	NA	0.00547286	NA	NA	NA	NA	NA	NA	0.0064246	NA	NA	NA	NA	0.00456981	NA	NA	0.00522887	NA	NA	NA	NA	NA	NA	NA	NA	NA	NA
A0A5C2GL90	NA	NA	NA	NA	NA	NA	NA	NA	NA	NA	NA	NA	NA	NA	NA	NA	NA	NA	NA	0.00529423	NA	NA	NA	0.0067791	NA	NA	NA	NA	NA	NA	0.0145379	NA	NA	NA	NA	NA	NA	NA	0.00892352	NA	NA	NA	NA	NA	NA	NA	NA	NA	NA
A0A5C2GKT1	NA	NA	NA	NA	NA	NA	NA	NA	NA	NA	NA	NA	NA	NA	NA	NA	NA	NA	NA	NA	NA	NA	NA	NA	NA	NA	NA	NA	NA	NA	0.0102376	NA	NA	NA	NA	NA	0.0336583	NA	NA	NA	NA	NA	NA	NA	NA	NA	NA	NA	NA
Q13139	NA	NA	NA	NA	NA	0	NA	NA	NA	NA	NA	NA	NA	NA	NA	NA	NA	NA	NA	NA	NA	NA	NA	NA	NA	NA	NA	NA	NA	NA	0.00760859	NA	NA	NA	NA	NA	NA	NA	NA	NA	NA	NA	NA	NA	NA	NA	NA	NA	NA
A0A5C2GJT4	NA	NA	NA	NA	NA	NA	NA	NA	NA	NA	NA	NA	NA	NA	NA	NA	NA	NA	NA	NA	NA	NA	NA	NA	NA	NA	NA	NA	NA	NA	0.0152734	0.0568911	NA	NA	NA	NA	NA	NA	NA	NA	NA	NA	NA	NA	NA	NA	NA	NA	NA
A0A5C2FZC5	NA	NA	NA	NA	NA	NA	NA	NA	NA	NA	NA	NA	NA	NA	NA	NA	NA	NA	NA	NA	NA	NA	NA	NA	NA	NA	NA	NA	NA	NA	0.029059	NA	NA	NA	NA	NA	NA	NA	NA	NA	NA	NA	NA	NA	NA	NA	NA	NA	NA
H3BS21	0.081262	NA	NA	NA	NA	NA	0.0682825	0.0601316	NA	NA	0.131448	NA	0.121136	0.0938872	NA	0.101472	NA	0.0826012	0.111189	NA	NA	NA	NA	NA	0.310315	NA	NA	NA	NA	NA	0.108507	NA	NA	NA	0.049186	NA	NA	NA	NA	NA	NA	NA	NA	NA	0.0748941	NA	NA	NA	NA
A0A5C2GJA1	NA	NA	NA	NA	NA	NA	NA	NA	NA	NA	NA	NA	NA	NA	NA	NA	NA	NA	NA	NA	NA	NA	NA	NA	NA	NA	NA	NA	NA	NA	0.00551753	NA	NA	NA	NA	NA	NA	NA	NA	NA	NA	NA	NA	NA	NA	NA	NA	NA	NA
A0A5C2GY22	NA	NA	NA	NA	NA	NA	NA	NA	NA	NA	NA	NA	NA	NA	NA	NA	NA	0.130581	NA	NA	NA	NA	NA	NA	0.199917	NA	NA	NA	NA	NA	0.0101355	NA	NA	NA	NA	NA	0.0187938	NA	NA	NA	NA	NA	NA	NA	0.00882846	NA	NA	NA	NA
A0A2U8J8J9	NA	NA	NA	NA	NA	NA	NA	NA	NA	NA	NA	NA	NA	NA	NA	NA	NA	NA	NA	NA	NA	NA	NA	NA	NA	NA	NA	NA	NA	NA	0.0123711	NA	NA	NA	NA	NA	NA	NA	NA	NA	NA	NA	NA	NA	0.0107809	NA	NA	NA	NA
A0A5C2GWN8	NA	NA	NA	NA	NA	NA	NA	NA	NA	NA	NA	NA	NA	NA	NA	NA	NA	NA	NA	NA	NA	NA	NA	NA	NA	NA	NA	NA	NA	NA	0.0286187	NA	NA	NA	NA	NA	NA	NA	NA	NA	NA	NA	NA	NA	NA	NA	NA	NA	NA
D9YZU9	NA	NA	NA	NA	NA	NA	NA	NA	NA	NA	NA	NA	NA	NA	NA	NA	NA	NA	NA	NA	NA	NA	NA	NA	NA	NA	NA	NA	NA	NA	0.00856614	NA	NA	NA	NA	0.0328888	0.0221281	NA	0.0522887	NA	NA	NA	NA	NA	NA	NA	NA	NA	NA
A0A5C2GHA5	NA	NA	NA	NA	NA	NA	NA	NA	NA	NA	NA	NA	NA	NA	NA	NA	NA	NA	NA	NA	NA	NA	NA	NA	NA	NA	NA	NA	NA	NA	0.0122851	NA	NA	NA	NA	NA	NA	NA	NA	NA	NA	NA	NA	NA	NA	NA	NA	NA	NA
H7C5R1	NA	NA	NA	NA	NA	NA	NA	NA	NA	NA	NA	NA	NA	NA	NA	NA	0.00842496	NA	NA	NA	NA	0.00503462	0.00743777	NA	NA	NA	NA	NA	NA	NA	0.00967777	NA	NA	NA	NA	NA	NA	NA	NA	0.00676907	NA	NA	NA	NA	NA	NA	NA	NA	NA
A0A5C2GF13	0.0073158	NA	NA	NA	NA	0.0117959	NA	NA	NA	NA	NA	NA	NA	NA	0.0108607	NA	NA	NA	NA	NA	NA	NA	NA	0.010884	NA	NA	NA	NA	NA	NA	0.0235579	NA	NA	NA	NA	NA	NA	NA	NA	NA	NA	NA	NA	NA	0.0115525	NA	NA	NA	NA
A0A2U8J8X6	NA	NA	NA	NA	NA	NA	NA	NA	NA	NA	NA	NA	NA	NA	NA	NA	NA	NA	NA	NA	NA	NA	NA	NA	NA	NA	NA	NA	NA	NA	0.0116595	NA	NA	NA	NA	NA	NA	NA	NA	NA	NA	NA	NA	NA	NA	NA	NA	NA	0.00563673
A0A669KB35	NA	NA	NA	NA	NA	NA	NA	NA	NA	NA	NA	NA	NA	NA	NA	NA	NA	NA	NA	NA	NA	NA	NA	NA	NA	NA	NA	NA	NA	NA	0.00264265	NA	NA	NA	NA	NA	NA	NA	NA	NA	NA	NA	NA	NA	NA	NA	NA	NA	NA
A0A5C2FUE2	0.00922864	NA	NA	0.00273849	NA	NA	NA	NA	NA	NA	NA	NA	NA	NA	0.00557045	0.00371508	0.00285087	NA	NA	NA	0.0134615	NA	NA	NA	NA	NA	NA	NA	NA	NA	0.00774906	NA	NA	NA	NA	NA	NA	NA	NA	NA	NA	NA	NA	NA	NA	NA	NA	NA	NA
A0A5C2GY23	NA	NA	NA	NA	NA	NA	NA	NA	NA	NA	NA	NA	NA	NA	NA	NA	NA	NA	NA	NA	NA	NA	NA	NA	NA	NA	NA	NA	NA	NA	0.0387453	NA	NA	NA	NA	NA	NA	NA	NA	NA	NA	NA	NA	NA	NA	NA	NA	NA	NA
Q13009	NA	NA	NA	NA	NA	NA	NA	NA	NA	NA	NA	NA	NA	NA	NA	NA	NA	NA	NA	NA	NA	NA	NA	NA	NA	NA	NA	NA	NA	NA	0.000474105	NA	NA	NA	NA	NA	NA	NA	NA	NA	NA	NA	NA	NA	NA	NA	NA	NA	NA
A0A5C2FUH4	0.0050338	NA	NA	NA	NA	0.0136109	NA	NA	0.0144538	0.00710052	NA	NA	0.00522762	NA	NA	0.0104276	NA	NA	0.0186117	NA	NA	NA	NA	0.0130022	NA	NA	NA	NA	NA	NA	0.00286187	NA	NA	NA	NA	NA	NA	NA	NA	NA	NA	NA	NA	NA	NA	0.0103941	NA	NA	NA
A0A5C2GSF4	0.0181471	NA	NA	NA	NA	NA	NA	NA	NA	NA	NA	NA	NA	NA	0.0191871	NA	NA	NA	NA	NA	NA	NA	NA	NA	NA	NA	NA	NA	NA	NA	0.0227914	NA	NA	NA	NA	0.0191385	NA	NA	NA	NA	NA	NA	NA	NA	NA	NA	NA	NA	NA
Q0VDD8	NA	NA	NA	NA	NA	NA	NA	NA	NA	NA	NA	NA	NA	NA	NA	NA	NA	NA	NA	NA	NA	NA	NA	NA	NA	NA	NA	NA	NA	NA	0.000212348	NA	NA	NA	NA	NA	NA	NA	NA	NA	NA	NA	NA	NA	NA	NA	NA	NA	NA
A0A5C2GSU8	NA	NA	NA	NA	0.0238095	NA	NA	NA	NA	NA	NA	NA	NA	NA	NA	NA	NA	NA	NA	NA	NA	NA	NA	NA	NA	NA	NA	NA	NA	NA	0.0204419	NA	NA	NA	NA	NA	NA	NA	NA	NA	NA	NA	NA	NA	0.0166792	NA	NA	NA	NA
A0A5C2GBY9	NA	NA	NA	NA	NA	NA	NA	NA	NA	NA	NA	NA	NA	NA	NA	NA	NA	NA	NA	NA	NA	NA	NA	NA	NA	NA	NA	NA	NA	NA	0.00817677	NA	NA	NA	NA	NA	NA	NA	NA	NA	NA	NA	NA	NA	NA	NA	NA	NA	NA
A0A193CHR8	NA	NA	NA	NA	NA	NA	NA	NA	NA	NA	NA	NA	NA	NA	NA	NA	NA	NA	NA	NA	NA	NA	NA	NA	NA	NA	NA	NA	NA	NA	0.0023105	NA	NA	NA	NA	NA	NA	NA	NA	NA	NA	0.00153966	NA	NA	NA	NA	NA	NA	NA
A0A2R8YFE2	0.00650844	0.00579724	NA	0.0123925	0.0149186	NA	NA	0.00482044	NA	NA	NA	NA	NA	NA	0.00515619	NA	NA	0.00499812	0.00518301	NA	NA	NA	NA	NA	NA	NA	NA	NA	NA	NA	0.0106263	NA	NA	0.0240506	0.01667	0.0129912	0.00748638	0.0243402	0.00778374	0.012752	0.0118709	0.00679789	0.0143459	0.0147133	0.00677374	NA	0.00822446	NA	0.0154118
I3L1U9	NA	NA	NA	NA	NA	NA	NA	NA	NA	NA	NA	NA	NA	NA	NA	NA	NA	NA	NA	NA	NA	NA	NA	NA	NA	NA	NA	NA	NA	NA	0.00294211	NA	NA	NA	NA	NA	NA	NA	NA	NA	NA	NA	NA	NA	NA	NA	NA	NA	NA
Q9BZQ8	NA	NA	NA	NA	NA	NA	NA	NA	NA	NA	NA	NA	NA	NA	NA	NA	NA	NA	NA	NA	NA	NA	NA	NA	NA	NA	NA	NA	NA	NA	0.00401026	NA	NA	NA	NA	NA	NA	NA	NA	NA	NA	NA	NA	NA	NA	NA	NA	NA	NA
A0A5C2GUK3	NA	NA	NA	NA	NA	NA	NA	NA	NA	NA	NA	NA	NA	NA	NA	NA	NA	NA	NA	NA	NA	NA	NA	NA	NA	NA	NA	NA	NA	NA	0.0302213	NA	NA	NA	NA	NA	NA	NA	NA	NA	NA	NA	NA	NA	NA	NA	NA	NA	NA
A0A5C2GJD8	NA	NA	NA	NA	NA	NA	NA	NA	NA	NA	NA	NA	NA	NA	NA	NA	NA	NA	NA	NA	NA	NA	NA	NA	NA	NA	NA	NA	NA	NA	0.0147177	0.100148	NA	NA	NA	NA	NA	NA	NA	NA	NA	NA	NA	NA	NA	NA	NA	NA	NA
Q5FWF9	0.00717956	0.0322525	NA	0.0203685	NA	NA	NA	NA	NA	NA	NA	NA	NA	NA	NA	0.112307	NA	NA	0.00905118	NA	NA	NA	NA	0.0141142	NA	NA	NA	NA	NA	NA	0.00828436	NA	NA	0.0197368	NA	0.161259	0.0617733	0.0330464	0.0067425	0.0424925	0.0927449	NA	0.0195723	NA	NA	NA	NA	NA	0.0222981
A0A0A0MRN7	NA	NA	NA	NA	NA	NA	NA	NA	NA	NA	NA	NA	NA	NA	NA	NA	0.0643962	NA	NA	0.0146899	NA	NA	NA	NA	NA	NA	NA	NA	NA	NA	0.00569784	NA	NA	NA	NA	NA	NA	NA	NA	NA	NA	NA	NA	NA	NA	NA	NA	NA	NA
A0A2U8J991	NA	NA	NA	NA	NA	NA	0.00283251	NA	NA	NA	NA	NA	NA	NA	NA	NA	NA	NA	NA	NA	NA	NA	NA	NA	NA	NA	NA	NA	NA	NA	0.00395982	NA	NA	NA	NA	NA	NA	NA	0.00161141	NA	NA	NA	NA	NA	NA	NA	NA	NA	NA
A0A5C2FX35	NA	NA	NA	NA	NA	NA	0.0164518	NA	NA	NA	NA	NA	NA	NA	NA	NA	NA	NA	NA	NA	NA	NA	NA	NA	NA	NA	NA	NA	NA	NA	0.00862481	NA	0.0193578	NA	0.00721604	0.015337	NA	NA	0.0140392	NA	NA	NA	NA	NA	NA	NA	NA	NA	NA
A0A5C2GZU3	NA	NA	NA	NA	NA	NA	NA	NA	NA	NA	NA	NA	NA	NA	NA	NA	NA	NA	NA	NA	NA	NA	NA	NA	NA	NA	NA	NA	NA	NA	0.0165687	NA	NA	NA	NA	NA	NA	NA	NA	NA	NA	NA	NA	NA	NA	NA	NA	NA	NA
A0A0K2BMD8	NA	NA	NA	NA	NA	NA	NA	NA	NA	NA	NA	NA	NA	NA	NA	NA	NA	NA	NA	NA	NA	NA	0.041405	0.0482922	NA	NA	NA	NA	NA	NA	0.151589	NA	NA	NA	NA	NA	0.0777459	NA	NA	NA	0.0303134	NA	NA	NA	NA	0.0828528	NA	NA	NA
A0N7I9	NA	0.0176921	NA	0.0119391	NA	0.0285498	NA	NA	NA	NA	NA	NA	NA	0.0156533	NA	0.0233136	NA	NA	0.0183287	NA	NA	NA	NA	0.0227274	NA	NA	NA	NA	NA	NA	0.0274553	0.0867132	NA	NA	NA	NA	NA	NA	NA	NA	NA	NA	NA	NA	0.0439412	NA	NA	0.0398681	NA
A0A5C2GEF3	NA	NA	NA	NA	NA	NA	NA	NA	NA	NA	NA	NA	NA	NA	NA	NA	NA	NA	NA	NA	NA	NA	NA	NA	NA	NA	NA	NA	NA	NA	0.00999383	NA	NA	NA	NA	NA	NA	NA	NA	NA	NA	NA	NA	NA	NA	NA	NA	NA	NA
A5A3E0	0.00073526	NA	NA	NA	NA	NA	NA	NA	NA	NA	NA	NA	NA	NA	NA	NA	NA	NA	NA	NA	NA	NA	NA	NA	NA	NA	NA	NA	NA	NA	0.000945362	NA	NA	NA	NA	NA	NA	NA	NA	NA	NA	NA	NA	NA	NA	NA	NA	NA	NA
A0A5C2G0T2	NA	NA	NA	NA	NA	NA	NA	NA	NA	0.00547755	0.00386346	NA	NA	NA	NA	NA	NA	NA	NA	NA	NA	NA	NA	NA	NA	NA	NA	NA	NA	NA	0.00765152	NA	NA	NA	NA	0.00984267	NA	NA	NA	NA	0.00896036	NA	NA	NA	NA	NA	NA	NA	NA
S4R471	NA	NA	NA	0.0248227	NA	0.0209675	NA	NA	NA	NA	NA	0.0228454	NA	NA	NA	NA	NA	NA	NA	NA	NA	NA	NA	NA	NA	NA	NA	NA	NA	NA	0.0318974	NA	NA	NA	NA	NA	NA	NA	NA	NA	NA	NA	NA	NA	NA	NA	NA	NA	NA
A0A5C2G5W1	NA	NA	NA	NA	NA	NA	NA	NA	NA	NA	NA	NA	NA	NA	NA	NA	NA	NA	NA	NA	NA	NA	NA	NA	NA	NA	NA	NA	NA	NA	0.0201476	NA	NA	NA	NA	NA	NA	NA	NA	NA	NA	NA	NA	NA	NA	NA	NA	NA	NA
A0A5C2FXH3	NA	0.0770643	NA	NA	NA	NA	NA	NA	NA	NA	NA	0.0516826	NA	NA	0.0217248	NA	NA	NA	NA	NA	NA	NA	NA	NA	NA	NA	NA	NA	NA	NA	0.0313652	NA	NA	NA	NA	0.0182089	NA	NA	NA	NA	NA	NA	NA	NA	0.0461031	NA	0.0433155	NA	NA
A0A5C2G445	NA	0.110092	NA	0.0211255	NA	NA	NA	NA	0.043679	NA	NA	0.0868267	NA	NA	0.0946977	NA	NA	NA	NA	NA	NA	NA	NA	NA	NA	NA	NA	NA	NA	NA	0.0494003	NA	NA	NA	0.0251808	NA	NA	NA	NA	NA	NA	NA	NA	NA	NA	NA	NA	NA	NA
A0A5C2G8F9	NA	NA	0.0116279	NA	NA	NA	NA	NA	NA	NA	NA	0.0136718	NA	NA	NA	NA	NA	NA	NA	NA	NA	NA	NA	NA	NA	NA	NA	NA	NA	NA	0.0292842	NA	NA	NA	NA	NA	NA	NA	NA	NA	NA	NA	NA	NA	0.0248895	NA	NA	NA	NA
A0A5C2G661	NA	NA	NA	NA	0.0034053	NA	NA	NA	NA	NA	NA	NA	NA	NA	NA	NA	NA	NA	NA	NA	NA	NA	NA	NA	NA	NA	NA	NA	NA	NA	0.00705447	NA	NA	NA	NA	NA	NA	NA	NA	NA	NA	NA	NA	NA	NA	NA	NA	NA	NA
Q711P9	NA	NA	NA	NA	NA	NA	NA	NA	NA	NA	NA	NA	NA	NA	NA	NA	NA	NA	NA	NA	NA	NA	NA	NA	NA	NA	NA	NA	NA	NA	NA	0.0095571	NA	NA	NA	NA	NA	NA	NA	NA	NA	NA	NA	NA	NA	NA	NA	NA	NA
Q9UK54	NA	NA	NA	NA	NA	NA	NA	NA	NA	NA	0.0689922	NA	NA	NA	NA	0.0672088	NA	NA	NA	NA	NA	NA	NA	NA	NA	NA	NA	NA	NA	NA	NA	0.083326	0.0435467	NA	NA	0.0616542	0.018482	NA	0.0680571	NA	NA	NA	NA	NA	NA	NA	NA	0.0618865	NA
A0A5C2GAB7	NA	NA	NA	NA	NA	NA	NA	NA	NA	NA	NA	NA	NA	NA	NA	NA	NA	NA	0.00787419	NA	NA	NA	NA	NA	NA	NA	NA	NA	NA	NA	NA	0.141805	NA	NA	NA	NA	NA	NA	NA	NA	NA	NA	NA	NA	0.00914744	NA	NA	0.00564208	NA
P14543	NA	NA	NA	NA	NA	NA	NA	NA	NA	NA	NA	NA	NA	NA	NA	NA	NA	NA	NA	NA	NA	NA	NA	NA	NA	NA	NA	NA	NA	NA	NA	0	NA	NA	NA	NA	NA	NA	NA	NA	NA	NA	NA	NA	NA	NA	NA	NA	NA
Q6XPR3	NA	NA	NA	NA	NA	NA	NA	NA	NA	NA	NA	NA	NA	NA	NA	NA	NA	NA	NA	NA	NA	NA	NA	NA	NA	NA	NA	NA	NA	NA	NA	0	NA	NA	NA	NA	NA	NA	NA	NA	NA	NA	NA	NA	NA	NA	NA	NA	NA
A0A5C2G595	NA	NA	NA	NA	NA	NA	NA	0.00323541	NA	NA	NA	NA	0.00391973	NA	NA	NA	NA	NA	NA	0.0106441	NA	NA	NA	NA	NA	NA	NA	NA	NA	NA	NA	0.0120026	NA	NA	NA	NA	NA	NA	NA	0.00178395	NA	NA	NA	NA	NA	NA	NA	NA	NA
A0A5C2GEJ7	NA	NA	NA	NA	NA	NA	NA	NA	NA	NA	NA	NA	NA	NA	NA	NA	NA	NA	NA	NA	NA	NA	NA	NA	0.350199	NA	NA	NA	NA	NA	NA	0.122595	NA	NA	NA	NA	NA	NA	NA	NA	NA	NA	NA	NA	NA	NA	NA	NA	NA
A0A5C2GEU5	NA	NA	NA	NA	NA	0.0108272	NA	NA	NA	NA	NA	NA	NA	NA	NA	NA	NA	NA	NA	NA	NA	NA	NA	NA	NA	NA	NA	NA	NA	NA	NA	0	NA	NA	NA	NA	NA	NA	NA	NA	NA	NA	NA	NA	NA	NA	NA	NA	NA
A0A5C2GDY7	NA	NA	NA	NA	NA	NA	NA	NA	NA	NA	NA	NA	NA	NA	NA	NA	NA	NA	NA	NA	NA	NA	NA	NA	NA	NA	NA	NA	NA	NA	NA	0.16536	0.0356019	NA	NA	NA	NA	NA	NA	NA	NA	NA	NA	NA	NA	NA	NA	NA	NA
A0A5C2GBT0	NA	NA	NA	NA	NA	NA	NA	NA	NA	NA	NA	NA	NA	NA	NA	NA	NA	NA	NA	NA	NA	NA	NA	NA	NA	NA	NA	NA	NA	NA	NA	0	NA	NA	NA	NA	NA	NA	NA	NA	NA	NA	NA	NA	NA	NA	NA	NA	NA
A0A0B4J278	NA	NA	NA	NA	NA	NA	NA	NA	NA	NA	NA	NA	NA	NA	NA	NA	NA	NA	NA	NA	NA	NA	NA	NA	NA	NA	NA	NA	NA	NA	NA	0.794143	NA	NA	NA	NA	NA	NA	NA	NA	NA	NA	NA	NA	NA	NA	NA	NA	NA
A0A5C2GRS5	NA	NA	NA	NA	NA	NA	NA	NA	NA	NA	NA	NA	NA	NA	NA	NA	NA	NA	NA	NA	NA	NA	NA	NA	NA	NA	NA	NA	NA	NA	NA	0.165607	NA	NA	NA	NA	NA	NA	NA	NA	NA	NA	NA	NA	NA	NA	NA	NA	NA
A0A5C2H0N4	NA	NA	NA	NA	NA	NA	NA	NA	NA	NA	NA	NA	NA	NA	NA	NA	NA	NA	NA	NA	NA	NA	NA	NA	NA	NA	NA	NA	NA	NA	NA	0.146106	NA	NA	NA	NA	NA	NA	NA	NA	NA	NA	NA	NA	NA	NA	NA	NA	NA
A0A5C2GRG5	NA	0.0212029	NA	NA	NA	NA	NA	NA	NA	NA	NA	NA	NA	NA	NA	NA	NA	NA	NA	0.0140279	NA	NA	NA	NA	NA	NA	NA	NA	NA	NA	NA	0.0329189	NA	NA	NA	NA	NA	NA	NA	NA	NA	NA	NA	NA	NA	0.0391704	NA	NA	0.0144944
A0A5C2GH67	NA	NA	NA	NA	NA	NA	NA	NA	NA	NA	NA	NA	NA	0.0120932	NA	NA	NA	NA	NA	NA	NA	NA	NA	NA	NA	NA	NA	NA	NA	NA	NA	0.0165911	NA	NA	NA	NA	NA	NA	NA	NA	NA	NA	NA	NA	NA	NA	NA	NA	NA
A0A5C2GQ51	NA	NA	NA	NA	NA	NA	NA	NA	NA	NA	NA	NA	NA	NA	NA	NA	NA	NA	0.0102854	NA	NA	NA	NA	NA	NA	NA	NA	NA	NA	NA	NA	0.0293822	NA	NA	NA	NA	NA	NA	NA	NA	NA	NA	NA	NA	NA	NA	NA	NA	NA
A0A087X2D8	NA	NA	NA	NA	NA	NA	NA	NA	NA	NA	NA	NA	NA	NA	NA	NA	NA	NA	NA	NA	NA	NA	NA	NA	NA	NA	NA	NA	NA	NA	NA	0	NA	NA	NA	NA	NA	NA	NA	NA	NA	NA	NA	NA	NA	NA	NA	NA	NA
A0A5C2GY47	NA	NA	NA	NA	NA	NA	NA	NA	NA	NA	NA	NA	NA	NA	NA	NA	NA	NA	NA	NA	NA	NA	NA	NA	NA	NA	NA	NA	NA	NA	NA	0.029627	NA	NA	NA	NA	NA	NA	NA	NA	NA	NA	NA	NA	NA	NA	NA	NA	NA
Q9HD15	NA	NA	NA	NA	NA	NA	NA	NA	NA	NA	NA	NA	NA	NA	NA	NA	NA	NA	NA	NA	NA	NA	NA	NA	NA	NA	NA	NA	NA	NA	NA	0	NA	NA	NA	NA	NA	NA	NA	NA	NA	NA	NA	NA	NA	NA	NA	NA	NA
A0A5C2GW23	NA	NA	NA	NA	NA	NA	NA	NA	NA	NA	NA	NA	NA	NA	NA	NA	NA	NA	NA	NA	NA	NA	NA	NA	NA	NA	NA	NA	NA	NA	NA	0.0329189	NA	NA	NA	NA	NA	NA	NA	NA	NA	NA	NA	NA	NA	NA	NA	NA	NA
A0A5C2FZX3	NA	NA	NA	NA	NA	NA	NA	NA	NA	NA	NA	NA	NA	NA	NA	NA	NA	NA	NA	NA	NA	NA	NA	NA	NA	NA	NA	NA	NA	NA	NA	0.00548649	NA	NA	NA	NA	NA	NA	NA	NA	NA	NA	NA	NA	NA	NA	NA	NA	NA
F8WC57	NA	NA	NA	NA	NA	NA	NA	NA	NA	NA	NA	NA	NA	NA	NA	NA	NA	NA	NA	NA	NA	NA	NA	NA	NA	NA	NA	NA	NA	NA	NA	0.052283	NA	NA	NA	NA	NA	NA	NA	NA	NA	NA	NA	NA	NA	NA	NA	NA	NA
A0A5C2GTH3	NA	NA	NA	NA	NA	NA	NA	NA	NA	NA	NA	NA	NA	NA	NA	NA	0.0224592	0.0344419	NA	NA	NA	NA	NA	NA	0.142371	NA	NA	NA	NA	NA	NA	0.116293	NA	NA	NA	NA	NA	NA	NA	NA	NA	NA	NA	NA	NA	NA	NA	NA	NA
A0A5C2G9Q4	NA	NA	NA	NA	NA	0.023333	NA	NA	NA	NA	NA	NA	NA	NA	NA	NA	NA	NA	NA	NA	NA	NA	NA	0.0139309	NA	NA	NA	NA	NA	NA	NA	0.0923439	NA	NA	NA	NA	NA	NA	NA	NA	NA	NA	NA	NA	NA	NA	0.0168762	NA	NA
C9JA05	NA	NA	NA	NA	NA	NA	NA	NA	NA	NA	0.0540674	NA	0.0180726	0.0600112	NA	NA	NA	NA	NA	NA	NA	NA	NA	NA	NA	NA	NA	NA	NA	NA	NA	0.152368	NA	NA	NA	NA	NA	NA	NA	NA	NA	NA	NA	NA	NA	NA	NA	NA	NA
P52798-3	NA	NA	NA	NA	NA	NA	NA	NA	NA	NA	NA	NA	NA	NA	NA	NA	NA	NA	NA	NA	NA	NA	NA	NA	0	NA	NA	NA	NA	NA	NA	0.0860139	NA	NA	NA	NA	NA	NA	NA	NA	NA	NA	NA	NA	NA	NA	NA	NA	NA
E9PQD6	NA	NA	0.0102459	NA	NA	NA	NA	NA	0.013963	NA	NA	NA	NA	NA	NA	NA	NA	NA	NA	0.0305132	NA	NA	NA	0.0131887	NA	NA	NA	NA	NA	NA	NA	0.0849955	NA	NA	NA	NA	NA	NA	NA	NA	NA	NA	NA	NA	NA	NA	NA	NA	NA
F5GX75	NA	NA	NA	NA	NA	NA	NA	NA	NA	NA	0.0427651	NA	NA	NA	NA	NA	NA	NA	NA	NA	NA	NA	NA	NA	NA	NA	NA	NA	NA	NA	NA	0.0150646	NA	0.0508474	NA	NA	NA	NA	NA	NA	NA	NA	NA	NA	NA	NA	NA	NA	NA
A0A5C2G8C6	NA	NA	NA	NA	0.0145503	NA	NA	NA	0.0210306	NA	NA	NA	NA	NA	NA	NA	0.0109811	NA	0.0113738	NA	NA	NA	NA	NA	0.282105	NA	NA	NA	NA	NA	NA	0.263351	NA	NA	NA	NA	NA	NA	NA	NA	NA	NA	NA	NA	NA	NA	NA	NA	NA
A0A5C2G847	NA	NA	NA	NA	NA	0.0210213	NA	NA	NA	NA	NA	NA	NA	NA	NA	NA	NA	NA	NA	NA	NA	NA	NA	NA	NA	NA	NA	NA	NA	NA	NA	0.0316021	NA	NA	NA	0.00622002	NA	NA	NA	NA	NA	NA	NA	NA	NA	NA	NA	NA	NA
A0A5C2GCJ1	NA	NA	NA	NA	NA	NA	NA	NA	NA	NA	NA	NA	NA	NA	NA	NA	NA	NA	NA	NA	NA	NA	NA	NA	NA	NA	NA	NA	NA	NA	NA	0.197513	NA	NA	NA	NA	NA	NA	NA	NA	NA	NA	NA	NA	NA	NA	NA	NA	NA
A0A5C2GHF2	NA	NA	NA	NA	NA	NA	NA	NA	NA	NA	NA	NA	NA	NA	NA	NA	NA	NA	NA	NA	NA	NA	NA	NA	NA	NA	NA	NA	NA	NA	NA	0.027994	NA	NA	NA	NA	NA	NA	NA	NA	NA	NA	NA	NA	NA	NA	NA	NA	NA
A0A5C2GMA5	NA	NA	NA	NA	NA	NA	NA	NA	NA	NA	NA	NA	NA	NA	NA	NA	NA	NA	NA	NA	NA	NA	NA	0.00926931	NA	NA	NA	NA	NA	NA	NA	0.0315592	NA	NA	NA	NA	NA	NA	NA	NA	NA	NA	NA	NA	0.00631391	NA	NA	NA	NA
A0A5C2GJ79	NA	NA	NA	NA	NA	NA	NA	NA	NA	NA	NA	NA	NA	NA	NA	NA	NA	NA	NA	NA	NA	NA	NA	NA	NA	NA	NA	NA	NA	NA	NA	0.010973	NA	NA	NA	NA	NA	NA	NA	NA	NA	NA	NA	NA	NA	NA	NA	NA	NA
A0A0X9TD23	NA	NA	NA	NA	NA	NA	NA	NA	NA	NA	NA	NA	0.0025226	NA	NA	NA	NA	NA	NA	NA	NA	NA	NA	0.00129864	NA	NA	NA	NA	NA	NA	NA	0.00100431	NA	NA	NA	NA	NA	NA	0.00289508	NA	NA	NA	NA	NA	NA	NA	NA	NA	NA
P10909	NA	NA	NA	NA	NA	NA	NA	NA	NA	NA	NA	NA	NA	NA	NA	NA	NA	NA	NA	NA	NA	NA	NA	NA	NA	NA	NA	NA	NA	NA	NA	0	NA	NA	NA	NA	NA	NA	NA	NA	NA	NA	NA	NA	NA	NA	NA	NA	NA
A0A5C2G8K7	NA	NA	NA	NA	NA	NA	NA	NA	NA	NA	NA	NA	NA	NA	NA	NA	NA	NA	NA	NA	NA	NA	NA	NA	NA	NA	NA	NA	NA	NA	NA	0.00971377	NA	NA	NA	NA	NA	NA	NA	NA	NA	NA	NA	NA	NA	NA	NA	NA	NA
A0A5C2G0U2	NA	NA	NA	NA	NA	NA	NA	NA	NA	NA	NA	NA	NA	NA	NA	NA	NA	NA	NA	NA	NA	NA	NA	NA	NA	NA	NA	NA	NA	NA	NA	0.0123446	NA	NA	NA	NA	NA	NA	NA	NA	NA	NA	NA	NA	NA	NA	NA	NA	NA
H7C0N0	NA	NA	NA	NA	NA	NA	NA	NA	NA	NA	NA	NA	NA	NA	NA	NA	NA	0.0118854	NA	NA	NA	NA	NA	NA	NA	NA	NA	NA	NA	NA	NA	0.0253042	NA	0.00533808	NA	NA	NA	NA	NA	NA	NA	NA	0.00186722	NA	NA	NA	NA	NA	NA
Q13635-2	NA	NA	NA	NA	NA	NA	NA	NA	NA	NA	NA	NA	NA	NA	NA	NA	NA	NA	NA	NA	NA	NA	NA	NA	NA	NA	NA	NA	NA	NA	NA	0	NA	NA	NA	NA	NA	NA	NA	NA	NA	NA	NA	NA	NA	NA	NA	NA	NA
D3DW38	NA	NA	NA	NA	NA	NA	NA	NA	NA	NA	NA	NA	NA	NA	NA	NA	NA	NA	NA	NA	NA	NA	NA	NA	NA	NA	NA	NA	NA	NA	NA	NA	NA	NA	NA	NA	NA	NA	NA	NA	NA	NA	NA	NA	NA	NA	NA	NA	NA
C9JE35	NA	NA	NA	NA	NA	NA	NA	NA	NA	NA	NA	NA	NA	NA	NA	NA	NA	NA	NA	NA	NA	NA	NA	NA	NA	NA	NA	NA	NA	NA	NA	NA	NA	NA	NA	NA	NA	NA	NA	NA	NA	NA	NA	NA	NA	NA	NA	NA	NA
A0A068LKR4	NA	NA	NA	NA	NA	NA	NA	NA	NA	NA	NA	NA	NA	NA	NA	NA	NA	NA	NA	NA	NA	0.00219758	NA	NA	NA	NA	NA	NA	NA	NA	NA	NA	NA	NA	NA	NA	NA	NA	NA	NA	NA	NA	NA	NA	NA	NA	NA	NA	NA
A0A087WWT3	NA	NA	NA	NA	NA	NA	NA	0.0329162	NA	NA	0.0430474	NA	NA	NA	NA	NA	NA	NA	NA	NA	NA	NA	NA	NA	0.0255587	NA	NA	NA	NA	NA	NA	NA	NA	NA	NA	0.0262647	NA	NA	NA	NA	NA	NA	0.0371047	NA	NA	NA	0.0532388	NA	NA
A0A5C2FYE4	NA	NA	NA	NA	NA	NA	NA	NA	NA	NA	NA	NA	NA	NA	NA	NA	NA	NA	NA	NA	NA	NA	NA	NA	NA	NA	NA	NA	NA	NA	NA	NA	NA	NA	NA	NA	NA	NA	NA	NA	NA	NA	NA	NA	NA	NA	NA	NA	NA
E5RHA5	NA	NA	NA	NA	NA	NA	NA	NA	NA	NA	NA	NA	NA	NA	NA	NA	NA	NA	NA	NA	NA	NA	NA	NA	NA	NA	NA	NA	NA	NA	NA	NA	NA	NA	NA	NA	NA	NA	NA	NA	NA	NA	NA	NA	NA	NA	NA	NA	NA
H0Y981	NA	NA	NA	NA	NA	NA	NA	NA	NA	NA	NA	NA	NA	NA	NA	NA	NA	NA	NA	NA	NA	NA	NA	NA	NA	NA	NA	NA	NA	NA	NA	NA	NA	NA	NA	NA	NA	NA	NA	NA	NA	NA	NA	NA	NA	NA	NA	NA	NA
D6RFH5	NA	NA	NA	NA	NA	NA	NA	NA	NA	NA	NA	NA	NA	NA	NA	NA	NA	NA	NA	NA	NA	NA	NA	NA	NA	NA	NA	NA	NA	NA	NA	NA	NA	NA	NA	NA	NA	NA	NA	NA	NA	NA	NA	NA	NA	NA	NA	NA	NA
F8W696	NA	NA	NA	NA	NA	NA	NA	NA	NA	NA	NA	NA	NA	NA	NA	NA	NA	NA	NA	NA	NA	NA	NA	NA	NA	NA	NA	NA	NA	NA	NA	NA	NA	NA	NA	NA	NA	NA	NA	0.0590163	NA	NA	NA	NA	NA	NA	NA	NA	NA
B4DX63	NA	NA	NA	NA	NA	0.00849477	NA	NA	NA	NA	NA	NA	NA	NA	NA	NA	NA	NA	NA	NA	NA	NA	NA	NA	NA	NA	NA	NA	NA	NA	NA	NA	NA	NA	NA	NA	NA	NA	NA	NA	NA	NA	NA	NA	NA	NA	NA	NA	NA
Q8NFC6	NA	NA	NA	NA	NA	NA	NA	NA	NA	NA	NA	NA	NA	NA	NA	NA	NA	NA	NA	NA	NA	NA	NA	NA	NA	NA	NA	NA	NA	NA	NA	NA	NA	NA	NA	NA	NA	NA	NA	NA	NA	NA	NA	NA	NA	NA	NA	NA	NA
A0A494C0W7	NA	NA	NA	NA	NA	NA	NA	NA	NA	NA	NA	NA	NA	NA	NA	NA	NA	NA	NA	NA	NA	0.00342404	NA	NA	NA	NA	NA	NA	NA	NA	NA	NA	0	NA	NA	NA	NA	NA	NA	NA	0	0	NA	NA	NA	NA	NA	NA	NA
E7ETN3	NA	NA	NA	NA	NA	NA	NA	NA	NA	NA	NA	NA	NA	NA	NA	NA	NA	NA	NA	NA	NA	NA	NA	NA	NA	NA	NA	NA	NA	NA	NA	NA	0.00329431	NA	NA	NA	NA	NA	NA	NA	NA	NA	NA	NA	NA	NA	NA	NA	NA
A0A5C2FU34	NA	NA	NA	NA	NA	NA	NA	NA	NA	NA	NA	NA	NA	NA	NA	0.00354022	NA	NA	NA	NA	NA	NA	NA	NA	NA	NA	NA	NA	NA	NA	NA	NA	0.00436149	NA	NA	NA	NA	NA	NA	0.0038866	NA	NA	NA	NA	NA	NA	NA	NA	NA
A0A5C2G7N0	NA	NA	NA	NA	NA	0.0138977	NA	NA	0.0119296	NA	NA	NA	NA	NA	NA	NA	NA	NA	NA	NA	NA	NA	NA	NA	NA	NA	NA	NA	NA	NA	NA	NA	0.0168449	NA	NA	NA	NA	NA	NA	NA	NA	NA	NA	NA	NA	NA	NA	NA	NA
A0A5C2FUG7	NA	NA	NA	NA	NA	NA	NA	NA	NA	NA	NA	NA	NA	NA	NA	NA	NA	NA	NA	NA	NA	NA	NA	NA	NA	NA	NA	NA	NA	NA	NA	NA	0.0208929	NA	NA	NA	NA	NA	NA	NA	NA	NA	NA	NA	NA	NA	NA	NA	NA
P00751	NA	NA	NA	NA	NA	NA	NA	NA	NA	NA	NA	NA	NA	NA	NA	NA	NA	NA	NA	NA	NA	NA	NA	NA	NA	NA	NA	NA	NA	NA	NA	NA	0.00194791	NA	NA	NA	NA	NA	NA	NA	NA	NA	NA	NA	NA	NA	NA	NA	NA
A0A182DWH7	NA	NA	NA	NA	NA	NA	NA	0.0025164	NA	NA	NA	NA	NA	NA	NA	0.0025265	NA	NA	0.00446435	NA	0.00660793	NA	NA	NA	NA	NA	NA	NA	NA	NA	NA	NA	0.00933781	NA	0.00580144	0.00493217	0.0013027	NA	0.00150493	NA	NA	NA	NA	0.00384038	0.00471476	NA	NA	NA	NA
H9KV48	NA	NA	NA	NA	NA	NA	NA	NA	NA	NA	NA	NA	NA	NA	NA	NA	NA	NA	NA	NA	NA	NA	NA	NA	NA	NA	NA	NA	NA	NA	NA	NA	0.00576571	NA	NA	NA	NA	NA	NA	NA	NA	NA	0.0186059	NA	NA	NA	NA	NA	NA
E9PEW8	NA	NA	NA	NA	NA	NA	NA	NA	NA	NA	NA	NA	NA	NA	NA	NA	NA	NA	NA	NA	NA	NA	NA	NA	NA	NA	NA	NA	NA	NA	NA	NA	0.03312	NA	NA	NA	NA	NA	NA	NA	NA	NA	NA	NA	NA	NA	NA	NA	NA
U5LGY0	NA	NA	NA	NA	NA	NA	NA	NA	NA	NA	NA	NA	NA	NA	NA	NA	NA	NA	NA	NA	NA	NA	NA	NA	NA	NA	NA	NA	NA	NA	NA	NA	0.00361201	NA	NA	NA	NA	NA	NA	NA	NA	NA	NA	NA	NA	NA	NA	NA	NA
Q86YL2	NA	NA	NA	NA	NA	NA	NA	NA	NA	NA	NA	NA	NA	NA	NA	NA	NA	NA	NA	NA	NA	NA	NA	NA	NA	NA	NA	NA	NA	NA	NA	NA	0.0457497	NA	NA	0.130212	NA	NA	NA	0.0717592	NA	NA	NA	NA	NA	NA	NA	NA	NA
A0A5C2FZP6	NA	NA	NA	NA	NA	NA	NA	NA	NA	NA	NA	NA	NA	NA	NA	NA	NA	NA	NA	NA	NA	NA	NA	NA	NA	NA	NA	NA	NA	NA	NA	NA	0.0188416	NA	NA	NA	NA	NA	NA	NA	NA	NA	NA	NA	NA	NA	NA	NA	NA
A0A385HW02	NA	NA	NA	NA	NA	NA	NA	NA	NA	NA	NA	NA	NA	NA	NA	NA	NA	NA	NA	NA	NA	NA	NA	NA	NA	NA	NA	NA	NA	NA	NA	NA	0.0668807	NA	NA	NA	NA	NA	NA	NA	NA	NA	NA	NA	NA	NA	NA	NA	NA
Q6VFQ6	NA	NA	NA	NA	NA	NA	NA	NA	NA	NA	NA	NA	NA	NA	NA	NA	NA	NA	NA	0.226983	NA	NA	NA	NA	NA	NA	NA	NA	NA	NA	NA	NA	0.129894	NA	NA	0.122876	NA	NA	NA	NA	NA	NA	NA	NA	NA	NA	NA	NA	NA
A0A5C2GJG2	NA	NA	NA	NA	NA	NA	NA	NA	NA	NA	NA	NA	NA	NA	NA	NA	NA	NA	NA	NA	NA	NA	NA	NA	NA	NA	NA	NA	NA	NA	NA	NA	0.00541426	NA	NA	NA	NA	NA	NA	NA	0.00431173	0.0030864	NA	NA	NA	NA	NA	NA	NA
A0A5C2GEZ6	NA	NA	NA	NA	NA	NA	NA	NA	NA	NA	NA	NA	NA	NA	NA	NA	NA	NA	NA	NA	NA	NA	NA	NA	NA	NA	NA	NA	NA	NA	NA	NA	0.00306517	NA	NA	NA	NA	NA	NA	NA	NA	NA	NA	NA	NA	NA	NA	NA	NA
A0A2U8J8D8	NA	0.000439185	NA	0.000563296	NA	NA	0.00202698	NA	NA	0.00212947	NA	NA	NA	NA	0.00117856	0.00124452	NA	NA	NA	NA	0.00151899	NA	NA	0.000905215	NA	NA	NA	NA	NA	NA	NA	NA	0.000917314	NA	NA	NA	NA	NA	0.00216215	NA	0.000982418	NA	NA	NA	NA	NA	NA	NA	NA
L8E853	NA	NA	NA	NA	NA	NA	NA	NA	NA	NA	NA	NA	NA	NA	NA	NA	NA	NA	NA	NA	NA	NA	NA	NA	NA	NA	NA	NA	NA	NA	NA	NA	0.00324689	NA	NA	NA	NA	NA	NA	NA	NA	NA	NA	NA	NA	NA	NA	NA	NA
Q9P291	NA	NA	NA	NA	NA	NA	NA	NA	NA	NA	NA	NA	NA	NA	NA	NA	NA	NA	NA	NA	NA	NA	NA	NA	NA	NA	NA	NA	NA	NA	NA	NA	0	NA	NA	NA	NA	NA	NA	NA	NA	NA	NA	NA	NA	NA	NA	NA	NA
A0A5C2FYH1	NA	NA	NA	NA	NA	NA	NA	NA	NA	NA	NA	NA	NA	NA	NA	NA	NA	NA	NA	NA	NA	NA	NA	NA	NA	NA	NA	NA	NA	NA	NA	NA	0.0129644	NA	NA	NA	NA	NA	NA	NA	NA	NA	NA	NA	NA	NA	NA	NA	NA
B4E344	NA	NA	NA	NA	NA	NA	NA	NA	NA	NA	NA	NA	NA	NA	NA	0.00877678	NA	NA	NA	NA	NA	NA	NA	0.00895515	0.0165173	NA	NA	NA	NA	NA	NA	NA	0.00652843	NA	NA	NA	NA	NA	NA	NA	NA	NA	NA	NA	NA	NA	NA	NA	NA
E9PFT6	NA	NA	NA	NA	NA	NA	NA	NA	NA	NA	0.00894732	NA	NA	NA	NA	NA	NA	NA	NA	0.0287807	0.00921986	NA	0.0134104	NA	NA	NA	NA	NA	NA	NA	NA	NA	0.0220466	NA	NA	NA	0.0104862	NA	NA	NA	NA	NA	NA	NA	NA	0.0267593	NA	NA	0.0164065
A0A5C2G518	NA	NA	NA	NA	NA	NA	NA	NA	NA	NA	NA	NA	NA	NA	NA	NA	NA	NA	NA	NA	NA	NA	NA	NA	NA	NA	NA	NA	NA	NA	NA	NA	0.0119892	NA	NA	NA	NA	NA	NA	NA	NA	NA	NA	NA	NA	NA	NA	NA	NA
A0A5C2G018	NA	NA	NA	NA	0.0120879	NA	NA	NA	NA	NA	NA	NA	NA	NA	NA	NA	NA	NA	NA	NA	NA	NA	NA	NA	NA	NA	NA	NA	NA	NA	NA	NA	0.0108702	NA	NA	NA	NA	NA	NA	NA	NA	NA	NA	NA	NA	NA	NA	NA	NA
A0A5C2FY90	NA	NA	NA	NA	NA	NA	NA	NA	NA	NA	NA	NA	NA	NA	NA	NA	NA	NA	NA	NA	NA	NA	NA	NA	NA	NA	NA	NA	NA	NA	NA	NA	0.0134583	NA	NA	NA	NA	NA	NA	NA	NA	NA	NA	NA	NA	NA	NA	NA	NA
Q6PJF2	NA	NA	NA	NA	0.002886	NA	NA	NA	NA	0.00386584	NA	NA	0.00479199	NA	NA	NA	NA	NA	NA	NA	NA	NA	0.0032185	NA	NA	NA	NA	NA	NA	NA	NA	NA	0.00267637	NA	NA	NA	NA	NA	NA	NA	0.00570186	NA	0.000867256	0.00155395	NA	NA	0.00238653	NA	0.00878451
A0A5C2GHJ7	NA	0.0455399	NA	NA	0.0128806	NA	NA	NA	NA	0.0134444	NA	NA	NA	NA	0.00890359	NA	NA	NA	NA	NA	NA	NA	NA	NA	NA	NA	NA	NA	NA	NA	NA	NA	0.0173745	NA	NA	0.0230482	NA	NA	NA	NA	0.0116157	NA	NA	NA	NA	NA	NA	NA	NA
K7EQQ3	NA	NA	NA	NA	NA	NA	NA	NA	NA	NA	NA	NA	NA	NA	NA	NA	NA	NA	NA	NA	NA	NA	NA	NA	NA	NA	NA	NA	NA	NA	NA	NA	0.00248789	NA	NA	NA	NA	NA	NA	NA	NA	NA	NA	NA	NA	NA	NA	NA	NA
I1VZV6	NA	NA	NA	NA	NA	NA	NA	0.0584153	NA	NA	NA	NA	NA	NA	NA	NA	NA	NA	NA	NA	0.0400546	NA	NA	NA	NA	NA	NA	NA	NA	NA	NA	NA	0.0739462	NA	NA	0.107385	NA	NA	0.0352638	NA	NA	NA	NA	NA	NA	NA	NA	NA	NA
A0A3B3ISW6	0.018437	NA	NA	NA	NA	NA	NA	NA	NA	NA	NA	NA	NA	NA	NA	NA	NA	NA	NA	NA	NA	NA	NA	NA	NA	NA	NA	NA	NA	NA	NA	NA	0.00285479	NA	NA	NA	0.0143376	NA	NA	NA	NA	NA	NA	NA	NA	NA	NA	NA	NA
E5RID5	NA	NA	NA	NA	NA	NA	NA	NA	NA	NA	NA	NA	NA	NA	NA	NA	NA	NA	NA	NA	NA	NA	NA	NA	NA	NA	NA	NA	NA	NA	NA	NA	0.00728413	NA	NA	NA	NA	NA	NA	NA	NA	NA	NA	NA	NA	NA	NA	NA	NA
A0A3B3ISW8	NA	0.0111522	NA	NA	NA	NA	NA	NA	NA	NA	NA	NA	NA	0.0227315	0.00705349	NA	NA	NA	0.0159529	NA	NA	NA	NA	NA	NA	NA	NA	NA	NA	NA	NA	NA	0.00917612	NA	NA	NA	NA	NA	NA	NA	NA	NA	NA	NA	NA	NA	NA	NA	NA
A0A481SHK9	NA	NA	NA	NA	NA	NA	NA	0.0544022	NA	NA	NA	NA	NA	NA	NA	NA	NA	NA	NA	NA	NA	NA	NA	NA	NA	NA	NA	NA	NA	NA	NA	NA	0.0304356	NA	NA	0.0753864	0.0405682	NA	NA	NA	NA	NA	NA	NA	NA	NA	NA	NA	NA
Q6MZW0	NA	NA	NA	NA	NA	0.00305552	NA	NA	NA	NA	NA	NA	NA	NA	NA	NA	NA	NA	NA	NA	NA	0.00946116	NA	NA	NA	NA	NA	NA	NA	NA	NA	NA	0.0117063	NA	0.0109847	0.0244779	NA	NA	NA	NA	NA	NA	NA	NA	NA	NA	NA	0.00866051	NA
A6XMH1	NA	NA	NA	NA	NA	NA	NA	NA	NA	NA	NA	NA	NA	NA	NA	NA	NA	NA	NA	NA	NA	NA	NA	NA	NA	NA	NA	NA	NA	NA	NA	NA	0.145937	NA	NA	NA	NA	NA	NA	NA	NA	NA	NA	NA	NA	NA	NA	NA	NA
A0A5C2GRK8	NA	NA	NA	NA	NA	NA	NA	NA	NA	NA	NA	NA	NA	NA	NA	NA	NA	NA	NA	NA	NA	NA	NA	0.00925306	NA	NA	NA	NA	NA	NA	NA	NA	0.0113172	NA	NA	0.0111882	NA	NA	NA	NA	NA	NA	NA	NA	NA	NA	NA	NA	NA
A0A5C2GB26	NA	NA	NA	NA	NA	NA	NA	NA	NA	NA	NA	NA	0.00317086	NA	NA	NA	NA	NA	NA	NA	NA	NA	NA	NA	NA	NA	NA	NA	NA	NA	NA	NA	0.0057444	NA	NA	NA	NA	NA	0.00891081	NA	NA	NA	NA	NA	NA	NA	NA	NA	NA
A0A5C2FVF5	NA	NA	NA	NA	NA	NA	NA	NA	0.0159833	NA	NA	NA	NA	NA	NA	NA	NA	NA	NA	NA	NA	NA	NA	NA	NA	NA	NA	NA	NA	NA	NA	NA	0.0188416	NA	NA	NA	0.0157713	NA	NA	NA	NA	NA	NA	NA	NA	NA	NA	NA	NA
A0A0A0MRA3	NA	NA	NA	NA	NA	NA	NA	NA	NA	NA	NA	NA	NA	NA	NA	1.82e-05	NA	NA	NA	NA	NA	NA	NA	NA	NA	NA	NA	NA	NA	NA	NA	NA	2.67e-05	NA	NA	NA	NA	NA	NA	NA	6.89e-06	0	NA	NA	NA	NA	NA	NA	NA
A0A5C2G5D4	NA	NA	NA	NA	NA	NA	NA	NA	NA	NA	NA	NA	NA	NA	NA	NA	NA	NA	NA	NA	NA	NA	NA	NA	NA	NA	NA	NA	NA	NA	NA	NA	0.02208	NA	NA	NA	NA	NA	NA	NA	NA	NA	NA	NA	NA	NA	NA	NA	NA
A0A5C2GPC0	NA	NA	NA	NA	NA	NA	0.00960786	NA	NA	NA	NA	NA	NA	NA	NA	NA	NA	NA	NA	NA	NA	NA	NA	NA	NA	NA	NA	NA	NA	NA	NA	NA	0.0117965	NA	NA	NA	NA	NA	NA	NA	0.00450144	NA	NA	NA	NA	NA	NA	NA	NA
A0A0A0MRQ5	NA	NA	NA	NA	NA	NA	NA	NA	NA	NA	NA	NA	NA	NA	NA	NA	NA	NA	NA	NA	NA	NA	NA	NA	NA	NA	NA	NA	NA	NA	NA	NA	0.0121402	NA	NA	NA	NA	NA	NA	NA	NA	NA	NA	NA	NA	NA	NA	NA	NA
P00918	NA	NA	NA	NA	NA	NA	NA	NA	NA	NA	NA	NA	NA	NA	NA	NA	NA	NA	NA	NA	NA	NA	NA	NA	NA	NA	NA	NA	NA	NA	NA	NA	0.0118274	NA	NA	0.0151213	NA	NA	NA	NA	NA	NA	NA	NA	NA	NA	NA	NA	NA
A0A5C2GCY4	NA	NA	NA	NA	NA	NA	NA	NA	NA	NA	NA	NA	NA	NA	NA	NA	NA	NA	NA	NA	NA	NA	NA	NA	NA	NA	NA	NA	NA	NA	NA	NA	0.00777865	NA	NA	NA	NA	NA	NA	NA	NA	NA	NA	NA	NA	NA	NA	NA	NA
G3V350	NA	0.00354842	0.00378788	NA	NA	NA	NA	NA	NA	0.0052716	NA	NA	NA	NA	NA	0.00315986	0.00245034	NA	NA	NA	NA	0.00325	NA	NA	NA	NA	NA	NA	NA	NA	NA	NA	0.00583935	NA	0.00326511	NA	NA	NA	NA	NA	0.0073629	0.0138697	NA	0.00480311	NA	NA	0.00536969	NA	NA
C9JBG5	NA	NA	NA	NA	NA	NA	NA	NA	NA	NA	0.00729232	NA	NA	NA	NA	0.0154705	NA	NA	NA	NA	NA	NA	NA	NA	NA	NA	NA	NA	NA	NA	NA	NA	0.00816834	NA	NA	NA	NA	NA	NA	NA	NA	NA	NA	NA	NA	NA	NA	NA	NA
A0A5C2GM72	NA	NA	NA	NA	NA	NA	NA	NA	NA	NA	NA	NA	NA	NA	NA	NA	NA	NA	NA	NA	NA	NA	NA	NA	NA	NA	NA	NA	NA	NA	NA	NA	0.0183091	NA	NA	NA	NA	NA	NA	NA	NA	NA	NA	NA	NA	NA	NA	NA	NA
K7EKQ5	NA	NA	NA	NA	NA	NA	NA	NA	NA	NA	NA	NA	NA	NA	NA	NA	NA	NA	NA	NA	NA	NA	NA	NA	NA	NA	NA	NA	NA	NA	NA	NA	0.0162428	NA	NA	NA	NA	NA	NA	NA	NA	NA	NA	NA	NA	NA	NA	NA	NA
A0A5C2FUM5	NA	NA	NA	NA	NA	NA	NA	NA	NA	NA	NA	NA	NA	NA	NA	NA	NA	NA	NA	NA	NA	NA	NA	NA	NA	NA	NA	NA	NA	NA	NA	NA	0.00995156	NA	NA	NA	NA	NA	NA	NA	NA	NA	NA	NA	NA	NA	NA	NA	NA
P01717	NA	NA	NA	NA	NA	NA	0.0200307	NA	NA	NA	NA	0.0191184	0.0119994	NA	NA	NA	NA	NA	NA	NA	NA	NA	NA	0.0541946	NA	NA	NA	NA	NA	NA	NA	NA	0.0086166	NA	NA	NA	NA	NA	NA	NA	NA	NA	NA	NA	NA	NA	NA	NA	0.0519679
A0A5C2FVF0	NA	NA	NA	NA	NA	NA	0.0311944	NA	0.0294975	NA	NA	0.0152699	0.00821483	NA	NA	0.00744825	NA	0.0179478	NA	NA	0.00865801	0.00678137	NA	NA	NA	NA	NA	NA	NA	NA	NA	NA	0.00611741	NA	0.0273647	0.0145403	0.00768083	0.0166483	NA	NA	NA	NA	NA	NA	NA	0.00890923	NA	NA	NA
A0A5C2FWS8	NA	NA	NA	NA	NA	NA	NA	NA	NA	NA	NA	NA	NA	NA	NA	NA	NA	NA	NA	NA	NA	NA	NA	NA	NA	NA	NA	NA	NA	NA	NA	NA	NA	0.0346154	NA	NA	NA	NA	NA	NA	NA	NA	NA	NA	NA	NA	NA	NA	NA
A0A5C2G7I4	NA	NA	NA	0.0146207	NA	NA	NA	NA	0.0106373	NA	0.0106913	0.0163448	NA	NA	NA	NA	NA	NA	NA	NA	NA	NA	NA	NA	NA	NA	NA	NA	NA	NA	NA	NA	NA	0.0254237	0.0100721	NA	NA	NA	NA	NA	NA	0.0234003	NA	NA	NA	NA	NA	NA	NA
Q96S90	NA	NA	NA	NA	NA	NA	NA	NA	NA	NA	NA	NA	NA	NA	NA	NA	NA	NA	NA	NA	NA	NA	NA	NA	NA	NA	NA	NA	NA	NA	NA	NA	NA	0.0881057	NA	NA	NA	NA	NA	NA	NA	NA	NA	NA	NA	NA	NA	NA	NA
A0A5C2GJI5	NA	NA	NA	NA	NA	NA	NA	NA	NA	NA	NA	NA	NA	NA	NA	NA	NA	NA	NA	NA	NA	NA	NA	NA	NA	NA	NA	NA	NA	NA	NA	NA	NA	0.00980113	NA	NA	NA	NA	NA	NA	NA	NA	NA	NA	NA	NA	NA	NA	NA
A0A5C2G5K4	NA	NA	NA	NA	NA	NA	NA	NA	0.0193357	NA	NA	NA	NA	NA	NA	NA	NA	NA	NA	NA	NA	0.0177328	NA	NA	NA	NA	NA	NA	NA	NA	NA	NA	NA	0.0538461	0.0168707	NA	NA	NA	NA	NA	NA	NA	NA	NA	NA	NA	NA	NA	NA
A0A5C2GX14	NA	NA	NA	NA	NA	NA	NA	NA	NA	NA	NA	NA	NA	NA	NA	NA	NA	NA	0.0652234	NA	NA	NA	NA	NA	NA	NA	NA	NA	NA	NA	NA	NA	NA	0.106195	NA	NA	NA	NA	NA	NA	NA	NA	NA	NA	NA	0.0485672	NA	NA	NA
A0A5C2G3K4	NA	NA	NA	NA	NA	NA	NA	NA	NA	NA	NA	NA	NA	NA	NA	NA	NA	NA	NA	NA	NA	NA	NA	NA	NA	NA	NA	NA	NA	NA	NA	NA	NA	0.0626923	NA	NA	NA	NA	NA	NA	NA	NA	NA	NA	NA	NA	NA	NA	NA
A0A5C2G3J4	NA	NA	NA	NA	NA	NA	NA	NA	NA	NA	NA	NA	NA	NA	NA	NA	NA	NA	NA	NA	NA	NA	NA	NA	NA	NA	NA	NA	NA	NA	NA	NA	NA	0.0416667	NA	NA	NA	0.0263903	NA	NA	NA	NA	NA	NA	NA	NA	NA	NA	NA
A0A5C2G803	NA	NA	NA	NA	NA	NA	NA	NA	NA	NA	NA	NA	NA	NA	NA	NA	NA	NA	NA	NA	NA	NA	NA	NA	NA	NA	NA	NA	NA	NA	NA	NA	NA	0.0882353	NA	NA	NA	NA	NA	NA	NA	NA	NA	NA	NA	NA	NA	NA	NA
A0A5C2G1W8	NA	NA	NA	NA	NA	NA	NA	NA	NA	NA	NA	NA	NA	NA	NA	NA	NA	NA	NA	NA	NA	NA	NA	NA	NA	NA	NA	NA	NA	NA	NA	NA	NA	0.0394737	NA	NA	NA	NA	NA	NA	NA	NA	NA	NA	NA	NA	NA	NA	NA
A0A5H1ZRS9	0.00201634	NA	NA	NA	NA	NA	NA	NA	NA	NA	NA	0.00768483	0.0124028	NA	NA	NA	NA	NA	NA	NA	NA	NA	NA	NA	NA	NA	NA	NA	NA	NA	NA	NA	NA	0.0147059	0.0103288	0.0164648	NA	NA	NA	NA	NA	0.00658129	NA	NA	NA	0.0067256	NA	NA	0.00397887
P07996-2	NA	NA	NA	NA	NA	NA	NA	NA	NA	NA	NA	NA	NA	NA	NA	NA	NA	NA	NA	NA	NA	NA	NA	NA	NA	NA	NA	NA	NA	NA	NA	NA	NA	0.00330396	NA	NA	NA	NA	NA	NA	NA	NA	NA	NA	NA	NA	NA	NA	NA
A0A5C2GFN2	NA	NA	NA	NA	NA	NA	NA	NA	NA	NA	NA	NA	NA	NA	NA	NA	NA	NA	NA	NA	NA	NA	NA	NA	NA	NA	NA	NA	NA	NA	NA	NA	NA	0.015468	NA	NA	NA	NA	NA	NA	NA	NA	NA	NA	NA	NA	NA	NA	NA
P62328	NA	NA	NA	NA	NA	NA	NA	NA	NA	NA	NA	NA	NA	NA	NA	NA	NA	NA	NA	NA	NA	NA	NA	NA	NA	NA	NA	NA	NA	NA	NA	NA	NA	0.0681818	NA	NA	NA	0.0728362	NA	NA	NA	NA	NA	NA	NA	NA	NA	NA	NA
A0A5C2GGS7	NA	0.0107005	NA	NA	NA	NA	NA	NA	NA	NA	NA	NA	NA	NA	NA	NA	0.00554188	NA	NA	NA	NA	NA	NA	NA	NA	NA	NA	NA	NA	NA	NA	NA	NA	0.0280374	NA	NA	NA	NA	NA	NA	NA	NA	NA	NA	NA	NA	NA	NA	NA
A0A5C2FYI1	NA	NA	NA	NA	NA	NA	NA	NA	NA	NA	NA	NA	NA	NA	NA	NA	NA	NA	NA	NA	NA	NA	NA	NA	NA	NA	NA	NA	NA	NA	NA	NA	NA	0.0299162	0.0149051	NA	NA	NA	NA	NA	NA	NA	NA	NA	NA	NA	NA	NA	NA
A0A5C2GAR7	NA	NA	NA	NA	NA	NA	NA	NA	NA	NA	NA	NA	NA	NA	NA	NA	NA	NA	NA	NA	NA	NA	NA	NA	NA	NA	NA	NA	NA	NA	NA	NA	NA	0.0708661	NA	NA	NA	NA	NA	NA	NA	NA	NA	NA	NA	NA	NA	NA	NA
C9JEV0	NA	NA	NA	NA	NA	NA	NA	NA	NA	NA	NA	NA	NA	NA	NA	NA	NA	NA	NA	NA	NA	NA	NA	NA	NA	NA	NA	NA	NA	NA	NA	NA	NA	0	NA	NA	NA	NA	NA	0.0204297	NA	NA	NA	NA	NA	NA	NA	NA	NA
A0A5C2GIQ8	NA	NA	NA	NA	NA	NA	NA	NA	NA	NA	NA	NA	NA	NA	NA	NA	NA	NA	NA	NA	NA	NA	NA	NA	NA	NA	NA	NA	NA	NA	NA	NA	NA	0.0243902	NA	NA	NA	NA	NA	NA	NA	NA	NA	NA	NA	NA	NA	NA	NA
A0A5C2GHR5	0.0145617	NA	NA	NA	NA	NA	NA	NA	0.011017	NA	NA	NA	NA	0.0191518	NA	NA	NA	NA	NA	NA	NA	NA	NA	NA	NA	NA	NA	NA	NA	NA	NA	NA	NA	0.027027	NA	NA	NA	NA	NA	NA	NA	NA	NA	NA	NA	NA	NA	NA	0.0111719
A0A5C2GI64	NA	NA	NA	NA	NA	NA	NA	NA	NA	NA	NA	NA	NA	NA	NA	NA	NA	NA	NA	NA	NA	NA	NA	NA	NA	NA	NA	NA	NA	NA	NA	NA	NA	0.03125	NA	NA	NA	NA	NA	NA	NA	NA	NA	NA	NA	NA	NA	NA	NA
A0A5C2G5A3	NA	NA	NA	NA	NA	NA	NA	NA	NA	NA	NA	NA	NA	NA	NA	NA	NA	NA	NA	NA	NA	NA	NA	NA	NA	NA	NA	NA	NA	NA	NA	NA	NA	0.0169753	NA	NA	NA	0.0029674	NA	NA	NA	NA	NA	NA	NA	NA	NA	NA	NA
A0A087WSX6	NA	NA	NA	NA	NA	NA	NA	NA	NA	NA	NA	NA	NA	NA	NA	NA	NA	NA	NA	NA	NA	NA	NA	NA	NA	NA	NA	NA	NA	NA	NA	NA	NA	0.00840336	NA	NA	NA	NA	NA	NA	NA	NA	NA	NA	NA	NA	NA	NA	NA
A0A5C2FTQ2	NA	NA	NA	NA	NA	NA	NA	NA	NA	NA	NA	NA	NA	NA	NA	NA	NA	NA	NA	NA	NA	NA	NA	NA	NA	NA	NA	NA	NA	NA	NA	NA	NA	0.028125	NA	NA	NA	NA	NA	NA	NA	NA	NA	NA	NA	NA	NA	NA	NA
A0A5C2GNC4	NA	NA	NA	NA	NA	NA	NA	NA	NA	NA	NA	NA	NA	NA	NA	NA	NA	NA	NA	NA	NA	NA	NA	NA	NA	NA	NA	NA	NA	NA	NA	NA	NA	0.0208333	NA	NA	NA	NA	NA	NA	NA	NA	NA	NA	NA	NA	NA	NA	NA
A0A5C2GFM2	NA	NA	NA	NA	NA	NA	NA	NA	0.0145953	NA	NA	NA	NA	NA	NA	NA	NA	NA	NA	NA	NA	NA	NA	NA	NA	NA	NA	NA	NA	NA	NA	NA	NA	0.0348837	NA	0.0218435	NA	NA	0.0126392	NA	NA	NA	NA	NA	NA	NA	NA	NA	NA
A0A5C2GFQ6	NA	NA	NA	NA	NA	NA	NA	NA	NA	NA	NA	NA	NA	NA	NA	NA	NA	NA	NA	NA	NA	NA	NA	NA	NA	NA	NA	NA	NA	NA	NA	NA	NA	0.026087	NA	NA	NA	NA	NA	NA	NA	NA	NA	NA	NA	NA	NA	NA	NA
P0DOY2	NA	NA	NA	NA	0.116951	NA	NA	NA	NA	NA	NA	NA	NA	NA	NA	NA	NA	NA	NA	NA	NA	NA	NA	NA	NA	NA	NA	NA	NA	NA	NA	NA	NA	0.0660377	NA	0.168312	NA	NA	NA	NA	NA	NA	NA	NA	NA	NA	NA	NA	NA
A0A5C2FWX1	NA	NA	NA	NA	NA	NA	NA	NA	NA	NA	NA	NA	NA	NA	NA	NA	NA	NA	NA	NA	NA	NA	NA	NA	NA	NA	NA	NA	NA	NA	NA	NA	NA	0.0277778	NA	NA	NA	NA	NA	0.0116598	NA	NA	NA	NA	NA	0.0508156	NA	NA	NA
A0A5C2GDC3	NA	NA	NA	NA	NA	NA	NA	NA	NA	NA	NA	NA	NA	NA	NA	NA	NA	NA	NA	NA	NA	NA	NA	NA	NA	NA	NA	NA	NA	NA	NA	NA	NA	0.0495868	NA	NA	NA	NA	NA	NA	NA	NA	NA	NA	NA	NA	NA	NA	NA
A0A5C2GDC5	NA	NA	NA	NA	NA	NA	NA	NA	NA	NA	NA	0.0138689	NA	NA	NA	NA	NA	NA	NA	NA	NA	NA	NA	NA	NA	NA	NA	NA	NA	NA	NA	NA	NA	0.0550459	NA	NA	NA	NA	NA	NA	NA	0.0302333	NA	NA	NA	NA	NA	NA	NA
A0A5C2GCU9	NA	NA	NA	NA	NA	NA	NA	NA	NA	NA	NA	NA	NA	NA	NA	NA	NA	NA	NA	NA	NA	NA	NA	NA	NA	NA	NA	NA	NA	NA	NA	NA	NA	0.1	NA	NA	NA	NA	NA	NA	NA	NA	NA	NA	NA	NA	NA	NA	NA
H7C5K4	NA	NA	NA	NA	NA	NA	NA	NA	NA	NA	NA	NA	NA	NA	NA	NA	NA	NA	NA	NA	NA	NA	NA	NA	NA	NA	NA	NA	NA	NA	NA	NA	NA	0	NA	NA	NA	NA	NA	NA	NA	NA	0.00208947	NA	NA	NA	NA	NA	NA
A0A5C2GR38	NA	NA	NA	NA	NA	NA	NA	NA	NA	NA	NA	NA	NA	NA	NA	NA	NA	NA	NA	NA	NA	NA	NA	NA	NA	NA	NA	NA	NA	NA	NA	NA	NA	0.0254237	0.0136051	0.0292482	NA	NA	NA	NA	NA	NA	NA	NA	NA	NA	NA	NA	NA
P01825	NA	NA	NA	NA	NA	NA	NA	NA	NA	NA	0.00207639	NA	NA	0.00181947	NA	NA	NA	NA	0.000976451	0.000605119	NA	NA	NA	0.00207081	NA	NA	NA	NA	NA	NA	NA	NA	NA	0.0031185	NA	NA	NA	NA	NA	0.002618	NA	NA	NA	NA	0.00385676	NA	NA	NA	NA
A0A5C2GAW3	NA	NA	NA	NA	NA	NA	NA	NA	NA	NA	NA	NA	NA	NA	NA	NA	NA	NA	NA	NA	NA	NA	NA	NA	NA	NA	NA	NA	NA	NA	NA	NA	NA	0.0158165	NA	NA	NA	NA	NA	NA	NA	NA	NA	NA	NA	NA	NA	NA	NA
A0A109PW33	NA	NA	NA	0.0174783	NA	NA	NA	NA	NA	0.00180244	0.0210724	0.0184507	NA	NA	NA	NA	NA	NA	NA	NA	NA	NA	NA	NA	NA	NA	NA	NA	NA	NA	NA	NA	NA	0.0923077	NA	NA	NA	NA	NA	NA	NA	0.123931	NA	NA	NA	NA	NA	NA	NA
A0A5C2FYR6	NA	NA	NA	NA	NA	NA	0.00908661	NA	NA	NA	NA	NA	NA	NA	NA	0.00202901	NA	NA	NA	NA	NA	NA	NA	NA	NA	NA	NA	NA	NA	NA	NA	NA	NA	0.00675324	NA	NA	NA	NA	NA	NA	NA	NA	NA	NA	NA	NA	NA	NA	NA
A0A5C2GMG2	NA	NA	NA	NA	NA	NA	NA	NA	NA	NA	NA	0.020484	NA	NA	NA	NA	NA	NA	NA	NA	NA	NA	NA	NA	NA	NA	NA	NA	NA	NA	NA	NA	NA	0.0243902	NA	NA	NA	NA	NA	NA	NA	NA	NA	NA	NA	NA	NA	NA	NA
A0A125QYY9	NA	NA	NA	NA	NA	NA	NA	NA	NA	NA	NA	NA	NA	NA	NA	NA	0.00321399	NA	NA	NA	NA	NA	0.01727	NA	NA	NA	NA	NA	NA	NA	NA	NA	NA	0.0243902	NA	NA	NA	0.00260552	0.00208305	NA	NA	NA	NA	NA	NA	NA	NA	NA	NA
A0A5C2FTP6	NA	NA	NA	NA	NA	NA	NA	0.0142806	NA	NA	NA	NA	NA	NA	NA	NA	NA	NA	NA	NA	NA	0.00864364	NA	NA	NA	NA	NA	NA	NA	NA	NA	NA	NA	NA	0.00954295	NA	NA	0.0316684	NA	NA	NA	NA	NA	NA	NA	NA	NA	NA	NA
A0A5C2G868	NA	NA	NA	NA	NA	NA	NA	NA	NA	NA	NA	NA	NA	NA	NA	NA	NA	NA	NA	NA	NA	NA	NA	NA	NA	NA	NA	NA	NA	NA	NA	NA	NA	NA	0.0086348	NA	NA	NA	NA	NA	NA	NA	NA	NA	NA	NA	NA	NA	NA
A0A5C2FWH0	NA	NA	NA	NA	NA	NA	NA	NA	NA	NA	NA	NA	NA	NA	NA	NA	NA	NA	NA	NA	NA	NA	NA	NA	NA	NA	NA	NA	NA	NA	NA	NA	NA	NA	0.0106979	NA	NA	NA	NA	NA	NA	NA	NA	NA	NA	NA	NA	NA	NA
A0A5C2FX20	NA	NA	NA	0.0125648	NA	NA	NA	NA	NA	NA	NA	NA	NA	NA	NA	NA	NA	NA	NA	NA	NA	NA	NA	NA	NA	NA	NA	NA	NA	NA	NA	NA	NA	NA	0.0114769	NA	NA	NA	0.013814	NA	NA	NA	NA	NA	NA	NA	NA	NA	NA
Q6PIL8	NA	NA	NA	NA	0.00592247	NA	NA	NA	NA	0.00187983	NA	0.0063875	0.0127144	NA	NA	NA	NA	NA	NA	NA	NA	NA	0.00237209	NA	NA	NA	NA	NA	NA	NA	NA	NA	NA	NA	0.0211767	0.0140654	NA	NA	NA	0.00632794	NA	NA	NA	NA	NA	NA	NA	NA	NA
A0A0S2Z3X1	NA	NA	NA	NA	NA	NA	0.0658073	NA	NA	NA	NA	NA	NA	NA	NA	0.0785637	NA	NA	0.0336541	0.0177888	NA	NA	NA	NA	NA	NA	NA	NA	NA	NA	NA	NA	NA	NA	0.0865925	NA	NA	NA	NA	0.0690005	NA	NA	NA	NA	NA	0.0187948	NA	NA	NA
A0A5C2GJP2	NA	NA	0.0100596	NA	NA	0.0178269	NA	NA	0.00965941	0.00563799	NA	0.0108422	NA	NA	NA	NA	NA	NA	NA	NA	NA	NA	NA	NA	NA	NA	NA	NA	NA	NA	NA	NA	NA	NA	0.0148179	NA	NA	NA	NA	NA	NA	NA	NA	NA	NA	NA	NA	NA	NA
A0A5C2FUD3	NA	NA	NA	NA	NA	NA	NA	NA	NA	NA	NA	NA	NA	NA	NA	NA	NA	NA	NA	NA	NA	NA	NA	NA	NA	NA	NA	NA	NA	NA	NA	NA	NA	NA	0.0213578	NA	NA	NA	NA	NA	NA	NA	NA	NA	NA	NA	NA	NA	NA
A0A5C2G6K6	NA	NA	NA	NA	NA	NA	NA	NA	NA	NA	NA	NA	NA	NA	NA	NA	NA	NA	NA	NA	NA	NA	NA	NA	NA	NA	NA	NA	NA	NA	NA	NA	NA	NA	0.011407	NA	NA	NA	NA	NA	NA	NA	NA	NA	NA	NA	NA	NA	NA
A0A5C2G542	NA	NA	NA	NA	NA	0.0100698	NA	NA	NA	NA	NA	NA	NA	NA	NA	NA	NA	NA	NA	NA	NA	NA	NA	NA	NA	NA	NA	NA	NA	NA	NA	NA	NA	NA	0.0264849	NA	NA	NA	NA	NA	NA	NA	NA	NA	0.00987915	0.0563866	NA	NA	NA
A0A5C2G4V2	NA	NA	NA	NA	NA	NA	NA	NA	NA	NA	NA	NA	NA	NA	NA	NA	NA	NA	NA	NA	NA	NA	NA	NA	NA	NA	NA	NA	NA	NA	NA	NA	NA	NA	0.0152005	NA	NA	NA	NA	NA	NA	NA	NA	NA	NA	NA	NA	NA	NA
A0A5C2G3J3	NA	NA	NA	NA	NA	NA	NA	NA	NA	NA	NA	NA	NA	NA	NA	NA	NA	NA	NA	NA	NA	NA	NA	NA	NA	NA	NA	NA	NA	NA	NA	NA	NA	NA	0.0108613	NA	NA	NA	NA	NA	NA	NA	NA	NA	NA	NA	NA	NA	NA
A0A5C2FTM7	NA	NA	NA	NA	0.0376887	0.0201139	NA	NA	NA	NA	NA	0.0366435	NA	NA	NA	NA	NA	NA	NA	NA	NA	NA	0.0215875	0.0279584	NA	NA	NA	NA	NA	NA	NA	NA	NA	NA	0.0247228	0.0377464	0.0375049	NA	NA	NA	0.0178411	NA	NA	NA	0.026205	NA	NA	NA	NA
A0A5C2G3W8	NA	NA	NA	NA	NA	NA	NA	NA	NA	NA	NA	NA	NA	NA	NA	NA	NA	NA	NA	NA	NA	NA	NA	NA	NA	NA	NA	NA	NA	NA	NA	NA	NA	NA	0.0170891	NA	0.0295712	NA	NA	NA	NA	NA	NA	NA	NA	NA	NA	NA	NA
A0A5C2G2X3	NA	NA	NA	NA	NA	NA	NA	NA	NA	NA	NA	NA	NA	NA	NA	NA	NA	NA	NA	NA	NA	NA	NA	NA	NA	NA	NA	NA	NA	NA	NA	NA	NA	NA	0.0288184	0.0123553	NA	NA	NA	NA	NA	NA	NA	NA	NA	NA	NA	NA	NA
A0A5C2G1J9	NA	NA	NA	NA	NA	NA	NA	NA	NA	NA	0.0248234	0.0113141	NA	NA	NA	NA	NA	NA	NA	NA	NA	NA	NA	NA	NA	NA	NA	NA	NA	NA	NA	NA	NA	NA	0.0104791	NA	NA	NA	NA	NA	NA	NA	NA	0.0493452	NA	0.0582462	NA	NA	NA
A0A5C2GVU1	NA	NA	NA	NA	NA	NA	NA	NA	NA	NA	NA	NA	NA	NA	NA	NA	NA	NA	NA	NA	NA	NA	NA	NA	NA	NA	NA	NA	NA	NA	NA	NA	NA	NA	0.00975502	NA	NA	NA	NA	NA	NA	NA	NA	NA	NA	NA	NA	NA	NA
A0A4V1EJ13	NA	NA	NA	NA	NA	NA	NA	NA	NA	NA	NA	NA	NA	NA	NA	NA	NA	NA	NA	NA	NA	NA	NA	NA	NA	NA	NA	NA	NA	NA	NA	NA	NA	NA	0.0309779	NA	NA	NA	NA	NA	NA	NA	NA	NA	NA	NA	NA	NA	NA
A0A075B7D4	NA	NA	NA	NA	NA	0.0568169	NA	NA	NA	NA	NA	NA	NA	NA	NA	NA	NA	NA	NA	NA	NA	NA	NA	NA	NA	NA	NA	NA	NA	NA	NA	NA	NA	NA	0.036136	0.0577233	NA	NA	NA	NA	0.0254114	NA	NA	NA	NA	NA	NA	NA	NA
A0A5C2FZG2	NA	NA	NA	NA	NA	NA	NA	NA	NA	NA	NA	NA	NA	NA	NA	NA	NA	NA	NA	NA	NA	NA	0.0102917	NA	NA	NA	NA	NA	NA	NA	NA	NA	NA	NA	0.0110153	NA	NA	NA	NA	NA	NA	NA	NA	NA	NA	NA	NA	NA	NA
A0A5C2FZ01	NA	NA	NA	NA	NA	NA	NA	NA	0.00583534	NA	NA	NA	NA	NA	NA	NA	NA	NA	NA	NA	NA	NA	NA	NA	NA	NA	NA	NA	NA	NA	NA	NA	NA	NA	0.00993127	NA	NA	NA	NA	NA	NA	NA	NA	NA	NA	NA	NA	NA	NA
A0A5C2FY44	NA	NA	NA	NA	NA	NA	NA	NA	NA	NA	NA	NA	NA	NA	NA	NA	NA	NA	NA	NA	NA	NA	NA	NA	NA	NA	NA	NA	NA	NA	NA	NA	NA	NA	0.0239757	NA	NA	NA	NA	NA	NA	NA	NA	NA	NA	NA	NA	NA	NA
A0A5C2FXQ0	NA	NA	NA	NA	NA	NA	NA	NA	NA	NA	NA	NA	NA	NA	NA	NA	NA	NA	NA	NA	NA	NA	NA	NA	NA	NA	NA	NA	NA	NA	NA	NA	NA	NA	0.0121833	NA	NA	NA	NA	NA	NA	NA	NA	NA	NA	NA	NA	NA	NA
A0A5C2FYF2	NA	NA	NA	NA	NA	NA	NA	NA	NA	NA	NA	NA	NA	NA	NA	NA	NA	NA	NA	NA	NA	NA	NA	NA	NA	NA	NA	NA	NA	NA	NA	NA	NA	NA	0.00986845	NA	NA	NA	NA	NA	NA	NA	NA	NA	NA	NA	NA	NA	NA
A0A5C2GIN5	NA	NA	NA	NA	NA	NA	NA	NA	NA	NA	NA	NA	NA	NA	NA	NA	NA	NA	NA	NA	NA	NA	NA	NA	NA	NA	NA	NA	NA	NA	NA	NA	NA	NA	0.017559	NA	NA	NA	NA	NA	NA	NA	NA	NA	NA	NA	NA	NA	NA
A0A5C2GHY3	NA	NA	NA	NA	NA	NA	NA	NA	NA	NA	NA	NA	NA	NA	NA	NA	NA	NA	NA	NA	NA	NA	NA	NA	NA	NA	NA	NA	NA	NA	NA	NA	NA	NA	0.0109116	NA	NA	NA	NA	NA	NA	NA	NA	NA	NA	NA	NA	NA	NA
A0A5C2GHV2	NA	NA	NA	NA	NA	NA	NA	NA	NA	NA	NA	NA	NA	NA	NA	NA	NA	NA	NA	NA	NA	NA	NA	NA	NA	NA	NA	NA	NA	NA	NA	NA	NA	NA	0.0170758	NA	NA	NA	NA	NA	NA	NA	NA	NA	NA	NA	NA	NA	NA
A0A5C2GI75	NA	NA	NA	NA	NA	NA	NA	NA	NA	NA	NA	NA	NA	NA	NA	NA	NA	NA	NA	NA	NA	NA	NA	NA	NA	NA	NA	NA	NA	NA	NA	NA	NA	NA	0.0162083	NA	0.0303294	NA	NA	NA	NA	NA	NA	NA	NA	NA	NA	NA	NA
A0A5C2GLS7	NA	NA	NA	NA	NA	NA	NA	NA	NA	NA	NA	NA	NA	NA	NA	NA	NA	NA	NA	NA	NA	NA	NA	NA	NA	NA	NA	NA	NA	NA	NA	NA	NA	NA	0.00457415	NA	NA	NA	NA	NA	NA	NA	NA	NA	NA	NA	NA	NA	0.00393398
A0A5C2GH36	NA	0.0147344	NA	NA	NA	NA	NA	NA	NA	NA	NA	NA	NA	NA	NA	NA	NA	NA	NA	NA	0.0110628	NA	NA	NA	NA	NA	NA	NA	NA	NA	NA	NA	NA	NA	0.0407301	NA	NA	NA	NA	NA	NA	NA	NA	NA	NA	NA	NA	NA	NA
A0A068LN11	NA	NA	NA	NA	NA	NA	NA	NA	NA	NA	NA	NA	NA	NA	NA	NA	NA	NA	NA	NA	NA	NA	NA	0.00886512	NA	NA	NA	NA	NA	NA	NA	NA	NA	NA	0.0174139	0.00462646	NA	NA	NA	NA	NA	NA	NA	NA	NA	NA	NA	NA	0.0100623
A0A5C2GFX4	NA	NA	NA	0.0230585	NA	NA	NA	NA	NA	NA	NA	NA	NA	NA	NA	NA	NA	NA	NA	NA	NA	NA	NA	NA	NA	NA	NA	NA	NA	NA	NA	NA	NA	NA	0.0303906	NA	NA	NA	NA	NA	NA	NA	NA	NA	NA	NA	NA	NA	NA
A0A0B4J2B5	NA	NA	NA	NA	NA	NA	NA	NA	NA	NA	NA	NA	NA	NA	NA	NA	NA	NA	NA	NA	NA	NA	NA	NA	NA	NA	NA	NA	NA	NA	NA	NA	NA	NA	0.00369755	NA	NA	0.00422558	NA	NA	NA	NA	NA	NA	NA	0.0173394	NA	NA	NA
A0A5C2GCB7	NA	NA	NA	NA	NA	NA	NA	NA	NA	NA	NA	NA	NA	NA	NA	NA	NA	NA	NA	NA	NA	NA	NA	NA	NA	NA	NA	NA	NA	NA	NA	NA	NA	NA	0.0283646	NA	NA	NA	NA	NA	NA	NA	NA	NA	NA	NA	NA	NA	NA
A0A5C2GGZ2	NA	NA	NA	NA	NA	NA	NA	NA	NA	NA	NA	NA	NA	NA	NA	NA	NA	NA	NA	NA	NA	NA	NA	NA	NA	NA	NA	NA	NA	NA	NA	NA	NA	NA	0.0142371	NA	NA	NA	NA	NA	NA	NA	NA	NA	NA	NA	NA	NA	NA
A0A5C2GC72	NA	NA	0.016	0.0284802	NA	NA	NA	NA	NA	0.0234043	NA	NA	NA	NA	NA	NA	NA	NA	NA	NA	NA	0.0198317	NA	NA	NA	NA	NA	NA	NA	NA	NA	NA	NA	NA	0.0280945	0.0496271	NA	NA	NA	NA	NA	NA	NA	NA	NA	NA	NA	NA	NA
A0A5C2GR94	NA	NA	NA	NA	NA	NA	NA	NA	NA	NA	NA	NA	NA	NA	NA	NA	NA	NA	NA	NA	NA	NA	NA	NA	NA	NA	NA	NA	NA	NA	NA	NA	NA	NA	0.00975502	NA	NA	NA	NA	NA	NA	NA	NA	NA	NA	NA	NA	NA	NA
A0A5C2GRI1	NA	NA	NA	NA	NA	NA	NA	NA	NA	NA	NA	NA	NA	NA	NA	NA	NA	NA	NA	NA	NA	NA	NA	NA	NA	NA	NA	NA	NA	NA	NA	NA	NA	NA	0.0298983	NA	NA	NA	NA	NA	NA	NA	NA	NA	NA	NA	NA	NA	NA
A0A5C2GGE2	NA	NA	NA	NA	NA	NA	NA	NA	NA	NA	NA	NA	NA	NA	NA	NA	NA	NA	NA	NA	NA	NA	NA	NA	NA	NA	NA	NA	NA	NA	NA	NA	NA	NA	0.0204571	NA	NA	NA	NA	NA	NA	NA	NA	NA	NA	NA	NA	NA	NA
A0A5C2GQN3	NA	NA	NA	NA	NA	NA	NA	NA	NA	NA	NA	NA	NA	NA	NA	NA	NA	NA	NA	NA	NA	NA	NA	NA	NA	NA	NA	NA	NA	NA	NA	NA	NA	NA	0.0494077	NA	NA	NA	NA	NA	NA	NA	NA	NA	NA	NA	NA	NA	NA
S6BGD4	NA	0.031023	NA	NA	NA	0.0324029	0.0273085	NA	0.0274973	NA	NA	NA	NA	NA	NA	NA	NA	NA	NA	NA	NA	0.0454996	NA	NA	NA	NA	NA	NA	NA	NA	NA	NA	NA	NA	0.0170141	NA	NA	0.0434748	NA	NA	NA	NA	NA	NA	0.0523018	NA	NA	0.0583876	NA
A0A5C2GPB9	NA	NA	NA	NA	NA	NA	NA	NA	NA	NA	NA	NA	NA	NA	NA	NA	NA	NA	NA	NA	NA	NA	NA	NA	NA	NA	NA	NA	NA	NA	NA	NA	NA	NA	0.0287056	NA	NA	NA	0.0101546	NA	NA	NA	NA	NA	NA	NA	NA	NA	NA
A0A5C2G091	NA	NA	NA	NA	NA	NA	NA	0.0076163	NA	NA	NA	NA	NA	NA	NA	NA	NA	NA	NA	NA	NA	NA	NA	NA	0.0677051	NA	NA	NA	NA	NA	NA	NA	NA	NA	0.0140472	NA	NA	NA	0.0068324	NA	NA	NA	NA	NA	NA	NA	NA	NA	NA
A0A0B4J2B4	NA	NA	NA	NA	NA	NA	NA	NA	NA	NA	NA	NA	NA	NA	NA	NA	NA	NA	NA	NA	NA	NA	NA	NA	NA	NA	NA	NA	NA	NA	NA	NA	NA	NA	0.0133925	NA	NA	NA	NA	NA	NA	NA	NA	NA	NA	NA	NA	NA	NA
A0A5C2GNY1	NA	NA	NA	NA	NA	NA	NA	NA	NA	NA	NA	NA	NA	NA	NA	NA	NA	NA	NA	NA	NA	NA	NA	NA	NA	NA	NA	NA	NA	NA	NA	NA	NA	NA	0.132844	NA	NA	NA	NA	NA	NA	NA	NA	NA	NA	NA	NA	NA	NA
A0A5C2FT88	NA	NA	NA	NA	NA	NA	NA	NA	NA	NA	NA	NA	NA	NA	NA	NA	NA	NA	0.00853038	NA	NA	NA	NA	NA	NA	NA	NA	NA	NA	NA	NA	NA	NA	NA	0.00914533	0.0115186	NA	NA	NA	NA	NA	NA	NA	NA	NA	NA	NA	NA	NA
A0A5C2GMT3	NA	NA	NA	NA	NA	NA	NA	NA	NA	NA	NA	NA	NA	NA	NA	NA	NA	NA	NA	NA	NA	NA	NA	NA	NA	NA	NA	NA	NA	NA	NA	NA	NA	NA	0.0318572	NA	NA	NA	NA	NA	NA	NA	NA	NA	NA	NA	NA	NA	NA
A0A5C2GNE2	NA	NA	NA	NA	NA	NA	NA	NA	NA	NA	NA	NA	NA	NA	NA	NA	NA	NA	NA	NA	NA	NA	NA	NA	NA	NA	NA	NA	NA	NA	NA	NA	NA	NA	0.0183232	NA	NA	NA	NA	NA	NA	NA	NA	NA	NA	NA	NA	NA	NA
A0A5C2FUQ6	NA	NA	NA	NA	NA	NA	NA	NA	NA	NA	NA	NA	NA	NA	NA	NA	NA	NA	NA	NA	NA	0.0189878	NA	NA	NA	NA	NA	NA	NA	NA	NA	NA	NA	NA	0.0191553	NA	NA	NA	NA	NA	NA	NA	NA	NA	NA	NA	NA	NA	NA
A0A5C2GKP8	NA	NA	NA	NA	NA	NA	NA	NA	NA	NA	NA	NA	NA	NA	NA	NA	NA	NA	NA	NA	NA	NA	NA	NA	NA	NA	NA	NA	NA	NA	NA	NA	NA	NA	0.0367389	NA	NA	NA	NA	NA	NA	NA	NA	NA	NA	NA	NA	NA	NA
A0A5C2G7V0	NA	NA	NA	NA	NA	NA	NA	NA	NA	NA	NA	NA	NA	NA	NA	NA	NA	NA	NA	NA	NA	NA	NA	NA	NA	NA	NA	NA	NA	NA	NA	NA	NA	NA	0.00810417	NA	NA	NA	NA	NA	NA	NA	NA	NA	0.00411635	NA	NA	NA	NA
A0A5C2FYW1	0.0178619	NA	NA	NA	0.0506913	0.0386375	NA	NA	NA	NA	0.0203479	NA	NA	NA	NA	NA	NA	NA	NA	NA	0.016129	NA	NA	NA	NA	NA	NA	NA	NA	NA	NA	NA	NA	NA	0.0184087	NA	NA	NA	NA	NA	NA	NA	NA	NA	0.0203084	NA	NA	NA	NA
A0A0X9T7V9	NA	NA	NA	NA	NA	NA	NA	NA	NA	NA	NA	NA	NA	NA	NA	NA	NA	NA	NA	NA	NA	NA	NA	NA	NA	NA	NA	NA	NA	NA	NA	NA	NA	NA	0.0112089	NA	NA	NA	NA	0.000825203	NA	NA	NA	NA	NA	NA	NA	NA	NA
A0A5C2GJJ6	NA	NA	NA	NA	NA	NA	NA	NA	NA	NA	NA	NA	NA	NA	NA	NA	NA	NA	NA	NA	NA	NA	NA	NA	NA	NA	NA	NA	NA	NA	NA	NA	NA	NA	0.0303145	NA	NA	NA	NA	NA	NA	NA	NA	NA	NA	NA	NA	NA	NA
A0A5C2GKH9	NA	NA	NA	NA	NA	NA	NA	NA	NA	NA	NA	NA	NA	NA	NA	NA	NA	NA	NA	NA	NA	NA	NA	NA	NA	NA	NA	NA	NA	NA	NA	NA	NA	NA	0.0117352	NA	NA	NA	NA	NA	NA	NA	NA	NA	NA	NA	NA	NA	NA
A0A5C2G0C0	NA	NA	NA	0.00998139	NA	NA	NA	NA	NA	NA	NA	0.0329658	NA	NA	NA	NA	NA	NA	NA	NA	NA	NA	NA	NA	NA	NA	NA	NA	NA	NA	NA	NA	NA	NA	0.00984619	NA	NA	NA	NA	NA	NA	NA	NA	NA	NA	NA	NA	NA	NA
A0A5C2GZG4	NA	NA	NA	NA	NA	NA	NA	NA	NA	NA	NA	NA	NA	NA	NA	NA	NA	NA	NA	NA	NA	NA	NA	NA	NA	NA	NA	NA	NA	NA	NA	NA	NA	NA	0.0163968	NA	NA	NA	NA	NA	NA	NA	NA	NA	NA	NA	NA	NA	NA
A0A5C2GCF4	NA	NA	NA	NA	NA	NA	NA	NA	NA	NA	NA	0.14166	NA	NA	NA	NA	NA	NA	NA	NA	NA	NA	NA	NA	NA	NA	NA	NA	NA	NA	NA	NA	NA	NA	0.0380798	NA	NA	NA	NA	NA	NA	NA	NA	NA	NA	NA	NA	NA	NA
A0A193CHS1	NA	NA	NA	NA	NA	NA	NA	NA	NA	NA	NA	NA	NA	NA	NA	NA	NA	NA	NA	NA	NA	NA	NA	NA	NA	NA	NA	NA	NA	NA	NA	NA	NA	NA	0.0120819	NA	NA	NA	NA	NA	NA	NA	NA	NA	NA	NA	NA	NA	NA
A0A2Y9CYF1	0.00336057	0.00374168	NA	NA	0.0154062	NA	0.00392478	NA	NA	NA	NA	0.0115272	NA	NA	NA	NA	NA	NA	NA	NA	NA	NA	NA	NA	NA	NA	NA	NA	NA	NA	NA	NA	NA	NA	0.0154933	0.0164648	NA	NA	0.0200953	NA	NA	NA	NA	NA	NA	NA	NA	NA	NA
A0A5C2GTG7	NA	NA	NA	NA	NA	NA	NA	NA	NA	NA	NA	NA	NA	NA	NA	NA	NA	NA	NA	NA	NA	NA	NA	NA	NA	NA	NA	NA	NA	NA	NA	NA	NA	NA	0.00832996	NA	NA	NA	NA	NA	NA	NA	NA	NA	NA	NA	NA	NA	NA
S6AWF0	NA	NA	NA	NA	0.02237	NA	NA	NA	NA	NA	NA	NA	NA	NA	NA	NA	NA	NA	0.0118216	NA	NA	NA	NA	NA	NA	NA	NA	NA	NA	NA	NA	NA	NA	NA	0.0104778	0.0105352	NA	NA	NA	NA	NA	NA	NA	NA	0.0126869	NA	NA	NA	NA
A0A5C2G607	NA	NA	NA	NA	NA	NA	NA	NA	NA	NA	NA	NA	NA	NA	NA	NA	NA	NA	NA	NA	NA	NA	NA	NA	NA	NA	NA	NA	NA	NA	NA	NA	NA	NA	0.00877952	NA	NA	NA	NA	NA	NA	NA	NA	NA	NA	NA	NA	NA	NA
V9HW34	NA	NA	NA	NA	NA	NA	NA	NA	NA	NA	NA	NA	NA	NA	NA	NA	NA	NA	NA	NA	NA	NA	NA	NA	NA	NA	NA	NA	NA	NA	NA	NA	NA	NA	0.0202964	NA	NA	NA	NA	NA	NA	NA	NA	NA	NA	NA	NA	NA	NA
A0A5C2FV46	NA	NA	NA	NA	NA	NA	NA	NA	NA	NA	NA	NA	NA	NA	NA	NA	NA	NA	0.0341215	NA	NA	NA	NA	NA	NA	NA	NA	NA	NA	NA	NA	NA	NA	NA	0.0682851	NA	NA	NA	NA	NA	NA	NA	NA	NA	NA	NA	NA	NA	NA
F8VUF6	NA	NA	NA	NA	NA	NA	NA	NA	NA	NA	NA	NA	NA	NA	NA	NA	NA	NA	NA	NA	NA	NA	NA	NA	NA	NA	NA	NA	NA	NA	NA	NA	NA	NA	0.00887816	NA	NA	NA	NA	NA	NA	NA	NA	NA	NA	NA	NA	NA	NA
A0A5C2G1F7	NA	NA	NA	NA	NA	NA	NA	NA	NA	NA	NA	NA	NA	NA	NA	NA	NA	NA	NA	NA	NA	NA	NA	NA	NA	NA	NA	NA	NA	NA	NA	NA	NA	NA	0.0199049	NA	NA	NA	NA	NA	NA	NA	NA	NA	NA	NA	NA	NA	NA
A0A5C2G2I2	NA	NA	NA	NA	NA	NA	NA	NA	0.00464679	NA	NA	NA	NA	NA	NA	NA	NA	NA	NA	NA	NA	NA	NA	NA	NA	NA	NA	NA	NA	NA	NA	NA	NA	NA	0.0784718	NA	NA	NA	NA	NA	NA	NA	NA	NA	NA	NA	NA	NA	NA
A0A5C2GCZ5	NA	NA	NA	NA	NA	NA	NA	NA	NA	NA	NA	NA	NA	NA	NA	NA	NA	NA	NA	NA	NA	NA	NA	NA	NA	NA	NA	NA	NA	NA	NA	NA	NA	NA	0.0478883	NA	NA	NA	NA	NA	NA	NA	NA	NA	NA	NA	NA	NA	NA
A0A5C2G7Q8	NA	0.0141937	NA	NA	0.00649351	0.00494943	0.00992548	0.00472085	NA	NA	0.0052131	NA	NA	NA	0.00673288	NA	NA	NA	0.00507593	0.0214642	NA	NA	NA	0.0132977	0.020983	NA	NA	NA	NA	NA	NA	NA	NA	NA	0.00653022	NA	NA	NA	0.00846991	NA	0.0232513	NA	NA	NA	0.0132676	NA	0.00357979	NA	0.0251556
A0A679KEX7	NA	NA	NA	NA	NA	NA	NA	NA	NA	NA	NA	NA	NA	NA	NA	NA	NA	NA	NA	NA	NA	NA	NA	NA	NA	NA	NA	NA	NA	NA	NA	NA	NA	NA	0.025599	NA	NA	NA	NA	NA	NA	NA	NA	NA	NA	NA	NA	NA	NA
A0A5C2GS20	NA	NA	NA	NA	NA	0.0107907	NA	NA	NA	NA	NA	NA	NA	NA	NA	NA	NA	NA	NA	NA	NA	NA	NA	0.0193276	NA	NA	NA	NA	NA	NA	NA	NA	NA	NA	0.00949137	NA	NA	NA	0.0184659	NA	NA	NA	NA	NA	NA	NA	NA	NA	NA
A0A5C2FUR6	NA	NA	NA	NA	NA	NA	NA	NA	NA	NA	NA	NA	NA	NA	NA	NA	NA	NA	NA	NA	NA	NA	NA	NA	NA	NA	NA	NA	NA	NA	NA	NA	NA	NA	0.0162083	NA	NA	NA	NA	NA	NA	NA	NA	NA	NA	NA	NA	NA	NA
A0A5C2G5N0	NA	NA	NA	NA	0.00351527	NA	NA	NA	NA	0.00284926	NA	0.00269331	NA	NA	NA	NA	NA	NA	NA	NA	NA	NA	NA	NA	NA	NA	NA	NA	NA	NA	NA	NA	NA	NA	0.00223479	NA	NA	NA	NA	NA	NA	NA	NA	NA	NA	NA	NA	NA	NA
A0A5C2G0N3	NA	NA	NA	NA	NA	NA	NA	NA	NA	NA	NA	NA	NA	NA	NA	NA	NA	NA	NA	NA	NA	NA	NA	NA	NA	NA	NA	NA	NA	NA	NA	NA	NA	NA	0.00625241	NA	NA	NA	NA	NA	NA	NA	NA	NA	NA	NA	NA	NA	NA
A0A5C2G0K4	NA	NA	NA	NA	NA	NA	NA	NA	NA	NA	NA	NA	NA	NA	NA	NA	NA	NA	NA	NA	NA	NA	NA	NA	NA	NA	NA	NA	NA	NA	NA	NA	NA	NA	0.00421417	NA	NA	NA	NA	NA	NA	NA	NA	NA	NA	NA	NA	NA	NA
A0A5C2G069	NA	NA	NA	NA	NA	NA	NA	NA	NA	NA	0.0353712	NA	NA	NA	NA	NA	NA	NA	0.0114801	NA	NA	NA	NA	NA	NA	NA	NA	NA	NA	NA	NA	NA	NA	NA	0.0118449	NA	NA	NA	NA	NA	NA	NA	NA	NA	NA	NA	NA	NA	NA
A0A5C2G0B9	NA	NA	NA	NA	NA	NA	NA	NA	NA	NA	NA	NA	NA	NA	NA	NA	NA	NA	NA	NA	NA	NA	NA	NA	NA	NA	NA	NA	NA	NA	NA	NA	NA	NA	0.0685466	NA	NA	NA	NA	NA	NA	NA	NA	NA	NA	NA	NA	NA	NA
F5H4Z8	NA	NA	NA	NA	NA	0.00406711	NA	NA	NA	NA	NA	NA	NA	NA	NA	NA	NA	NA	NA	NA	NA	NA	NA	NA	NA	NA	NA	NA	NA	NA	NA	NA	NA	NA	0.0017887	NA	NA	NA	NA	NA	NA	NA	NA	NA	0.00181706	NA	NA	NA	NA
A0A5C2G118	NA	NA	NA	NA	NA	NA	NA	NA	NA	NA	NA	NA	NA	NA	NA	NA	NA	NA	NA	NA	NA	NA	NA	NA	NA	NA	NA	NA	NA	NA	NA	NA	NA	NA	0.010494	NA	NA	NA	NA	NA	NA	NA	NA	NA	NA	NA	NA	NA	NA
A0A5C2G7N8	NA	NA	NA	NA	NA	NA	NA	NA	NA	NA	0.0180694	NA	NA	NA	NA	NA	NA	NA	NA	NA	NA	NA	NA	NA	NA	NA	NA	NA	NA	NA	NA	NA	NA	NA	0.00912061	0.0146761	NA	NA	NA	NA	NA	NA	NA	NA	0.00553656	NA	NA	NA	NA
E9PDD2	NA	NA	NA	NA	NA	NA	NA	NA	NA	NA	NA	NA	NA	NA	NA	NA	NA	NA	NA	NA	NA	NA	NA	NA	NA	NA	NA	NA	NA	NA	NA	NA	NA	NA	0.00220868	NA	NA	NA	NA	NA	NA	NA	NA	NA	NA	NA	NA	NA	NA
A0A5C2FWF0	NA	NA	NA	NA	NA	NA	NA	NA	NA	NA	NA	NA	NA	NA	NA	NA	NA	NA	NA	NA	NA	NA	NA	NA	NA	NA	NA	NA	NA	NA	NA	NA	NA	NA	NA	0.0177947	NA	NA	NA	NA	NA	NA	NA	NA	NA	NA	NA	NA	NA
A0A5C2G939	NA	NA	NA	NA	NA	NA	NA	NA	NA	NA	NA	NA	NA	NA	NA	NA	NA	NA	NA	NA	NA	NA	NA	NA	NA	NA	NA	NA	NA	NA	NA	NA	NA	NA	NA	0.0391614	NA	NA	NA	NA	NA	NA	NA	NA	NA	NA	NA	NA	NA
A0A5C2G8P7	NA	NA	NA	NA	NA	NA	NA	NA	NA	NA	NA	NA	NA	NA	NA	NA	NA	NA	NA	NA	NA	NA	NA	NA	NA	NA	NA	NA	NA	NA	NA	NA	NA	NA	NA	0.00925292	NA	NA	NA	NA	NA	NA	NA	NA	NA	NA	NA	NA	NA
A0A5C2GBH4	NA	NA	NA	NA	NA	NA	NA	NA	NA	NA	NA	NA	NA	NA	NA	NA	NA	NA	NA	NA	NA	NA	NA	NA	NA	NA	NA	NA	NA	NA	NA	NA	NA	NA	NA	0.00940843	NA	NA	NA	NA	NA	NA	NA	NA	NA	NA	NA	NA	NA
A0A5C2FT97	NA	NA	NA	NA	NA	NA	NA	NA	NA	NA	NA	NA	NA	NA	NA	NA	NA	NA	NA	NA	NA	NA	NA	NA	NA	NA	NA	NA	NA	NA	NA	NA	NA	NA	NA	0.0205995	NA	NA	NA	0.00659033	NA	NA	NA	NA	NA	NA	NA	NA	NA
A0A5C2G891	NA	NA	NA	NA	NA	NA	NA	NA	NA	NA	NA	NA	NA	NA	NA	NA	NA	NA	NA	NA	NA	NA	NA	NA	NA	NA	NA	NA	NA	NA	NA	NA	NA	NA	NA	0.0187804	NA	NA	NA	NA	NA	NA	NA	NA	NA	NA	NA	NA	NA
A0A5C2G852	NA	NA	NA	NA	NA	NA	NA	NA	NA	NA	NA	NA	NA	NA	NA	NA	NA	NA	NA	NA	NA	NA	NA	NA	NA	NA	NA	NA	NA	NA	NA	NA	NA	NA	NA	0.027104	NA	NA	NA	NA	NA	NA	NA	NA	NA	NA	NA	NA	NA
A0A5C2G765	NA	NA	NA	NA	NA	NA	NA	NA	NA	NA	NA	NA	NA	NA	NA	NA	NA	NA	NA	NA	NA	NA	NA	NA	NA	NA	NA	NA	NA	NA	NA	NA	NA	NA	NA	0.0203517	NA	NA	NA	NA	NA	NA	NA	NA	NA	NA	NA	NA	NA
A0A5C2G773	NA	NA	NA	NA	NA	NA	NA	NA	NA	NA	NA	NA	NA	NA	NA	NA	NA	NA	NA	NA	NA	NA	NA	NA	NA	NA	NA	NA	NA	NA	NA	NA	NA	NA	NA	0.0106409	NA	0.0111769	NA	NA	NA	NA	NA	NA	NA	NA	NA	NA	NA
A0A5C2G3H5	NA	0.00763304	0.03	NA	NA	NA	NA	NA	NA	NA	NA	NA	NA	NA	NA	NA	NA	NA	NA	NA	NA	NA	NA	NA	NA	NA	NA	NA	NA	NA	NA	NA	NA	NA	NA	0.0534668	NA	NA	NA	NA	NA	NA	NA	NA	NA	NA	NA	NA	NA
A0A5C2G752	NA	NA	NA	NA	NA	NA	NA	NA	NA	NA	NA	NA	NA	NA	NA	NA	NA	NA	NA	NA	NA	NA	NA	NA	NA	NA	NA	NA	NA	NA	NA	NA	NA	NA	NA	0.0267773	NA	NA	NA	NA	NA	NA	NA	NA	NA	NA	NA	NA	NA
A0A5C2FTG3	0.0474616	NA	0.0241026	NA	NA	0.0276407	NA	NA	NA	0.0504683	NA	NA	NA	NA	NA	NA	NA	NA	NA	NA	NA	NA	NA	NA	NA	NA	NA	NA	NA	NA	NA	NA	NA	NA	NA	0.0189471	NA	NA	NA	NA	NA	NA	0.0871792	NA	NA	NA	NA	NA	NA
O00391	NA	NA	NA	NA	NA	NA	NA	NA	NA	NA	NA	NA	NA	NA	NA	NA	NA	NA	NA	NA	NA	NA	NA	NA	NA	NA	NA	NA	NA	NA	NA	NA	NA	NA	NA	0.0015836	NA	NA	NA	NA	NA	NA	NA	NA	NA	NA	NA	NA	NA
A0A2U8J8G9	NA	NA	NA	NA	NA	NA	NA	NA	NA	NA	NA	NA	NA	NA	NA	NA	NA	NA	0.00593417	NA	NA	NA	NA	NA	NA	NA	NA	NA	NA	NA	NA	NA	NA	NA	NA	0.0121696	NA	NA	0.0297061	NA	NA	NA	NA	NA	NA	NA	NA	NA	NA
A0A2U8J9B6	NA	NA	0.00257051	NA	NA	NA	NA	NA	NA	NA	NA	NA	NA	NA	NA	NA	NA	NA	NA	NA	NA	NA	NA	NA	NA	NA	NA	NA	NA	NA	NA	NA	NA	NA	NA	0.025496	NA	NA	NA	NA	0.00381616	NA	NA	NA	NA	NA	NA	NA	NA
A0A5C2G4F3	NA	NA	NA	NA	NA	NA	NA	NA	NA	NA	NA	NA	NA	0.0263629	NA	NA	NA	NA	NA	NA	NA	NA	NA	NA	NA	NA	NA	NA	NA	NA	NA	NA	NA	NA	NA	0.0176432	NA	NA	NA	NA	NA	NA	NA	NA	NA	0.0190695	NA	NA	NA
A0A5C2G541	NA	NA	NA	NA	NA	NA	NA	NA	NA	NA	NA	NA	NA	NA	NA	NA	NA	NA	NA	NA	NA	NA	NA	NA	NA	NA	NA	NA	NA	NA	NA	NA	NA	NA	NA	0.0147316	NA	NA	NA	NA	NA	NA	NA	NA	NA	NA	NA	NA	NA
A0A5C2G441	NA	NA	NA	NA	NA	NA	NA	NA	NA	NA	NA	NA	NA	NA	NA	NA	NA	NA	NA	NA	NA	NA	NA	NA	NA	NA	NA	NA	NA	NA	NA	NA	NA	NA	NA	0.0235236	NA	NA	NA	NA	NA	NA	NA	NA	NA	NA	NA	NA	NA
A0A5C2G2G9	NA	NA	NA	NA	NA	NA	NA	NA	NA	NA	NA	NA	NA	NA	0.034199	NA	NA	NA	NA	NA	NA	NA	0.017597	NA	NA	NA	NA	NA	NA	NA	NA	NA	NA	NA	NA	0.0186268	NA	NA	NA	NA	NA	NA	NA	NA	NA	NA	NA	NA	NA
A0A5C2FVI5	NA	NA	NA	0.00314154	NA	NA	NA	NA	NA	NA	NA	NA	NA	NA	NA	NA	NA	NA	NA	NA	NA	NA	NA	NA	NA	NA	NA	NA	NA	NA	NA	NA	NA	NA	NA	0.00402777	NA	NA	NA	NA	NA	NA	NA	NA	NA	NA	NA	NA	NA
A0A5C2G0H2	NA	NA	NA	NA	NA	NA	NA	NA	NA	NA	NA	NA	NA	NA	NA	NA	NA	NA	NA	NA	NA	NA	NA	NA	NA	NA	NA	NA	NA	NA	NA	NA	NA	NA	NA	0.0414668	NA	NA	NA	NA	NA	NA	NA	NA	NA	NA	NA	NA	NA
Q6GMW3	NA	NA	NA	NA	NA	NA	NA	NA	NA	NA	NA	NA	NA	NA	NA	NA	NA	NA	NA	NA	NA	NA	NA	NA	NA	NA	NA	NA	NA	NA	NA	NA	NA	NA	NA	0.0794045	NA	NA	NA	NA	NA	NA	NA	NA	NA	0.071095	NA	NA	NA
A0A5C2G0X6	NA	NA	NA	NA	NA	NA	NA	NA	NA	NA	NA	NA	NA	NA	NA	NA	NA	NA	NA	NA	NA	NA	NA	NA	NA	NA	NA	NA	NA	NA	NA	NA	NA	NA	NA	0.0121468	NA	NA	NA	NA	NA	NA	NA	NA	NA	NA	NA	NA	NA
A0A5C2G1D9	NA	NA	NA	NA	NA	NA	NA	NA	NA	NA	NA	NA	NA	NA	NA	NA	NA	NA	NA	NA	NA	NA	NA	NA	NA	NA	NA	NA	NA	NA	NA	NA	NA	NA	NA	0.0221037	NA	NA	NA	NA	NA	NA	NA	NA	NA	NA	NA	NA	NA
A0A2U8J972	NA	NA	NA	NA	NA	NA	NA	NA	NA	NA	NA	NA	NA	NA	NA	NA	NA	NA	NA	NA	NA	NA	NA	NA	NA	NA	NA	NA	NA	NA	NA	NA	NA	NA	NA	0.00512991	NA	NA	NA	NA	NA	NA	NA	NA	NA	NA	NA	NA	NA
A0A5C2G1Q9	NA	NA	NA	NA	NA	NA	NA	NA	NA	NA	NA	NA	NA	NA	NA	NA	NA	NA	NA	NA	NA	NA	NA	NA	NA	NA	NA	NA	NA	NA	NA	NA	NA	NA	NA	0.032823	NA	NA	NA	NA	NA	NA	NA	NA	NA	NA	NA	NA	NA
A0A5C2G338	NA	NA	NA	NA	NA	NA	NA	NA	NA	NA	NA	NA	NA	NA	NA	NA	NA	NA	NA	NA	NA	NA	NA	NA	NA	NA	NA	NA	NA	NA	NA	NA	NA	NA	NA	0.0266016	NA	NA	NA	NA	NA	NA	NA	NA	NA	NA	NA	NA	NA
A0A5C2GAA6	NA	NA	NA	NA	NA	NA	NA	NA	NA	NA	NA	NA	NA	NA	NA	NA	NA	NA	NA	NA	NA	NA	NA	NA	NA	NA	NA	NA	NA	NA	NA	NA	NA	NA	NA	0.017785	NA	NA	NA	NA	NA	NA	NA	NA	NA	NA	NA	NA	NA
P30043	NA	NA	NA	NA	NA	NA	NA	NA	NA	NA	NA	NA	NA	NA	NA	NA	NA	NA	NA	NA	NA	NA	NA	NA	NA	NA	NA	NA	NA	NA	NA	NA	NA	NA	NA	0.0135874	NA	NA	NA	NA	NA	NA	NA	NA	NA	NA	NA	NA	NA
A0A385HVZ2	NA	NA	NA	NA	NA	NA	NA	NA	NA	NA	NA	NA	NA	NA	NA	NA	NA	NA	NA	NA	NA	NA	NA	NA	NA	NA	NA	NA	NA	NA	NA	NA	NA	NA	NA	0.139879	NA	NA	NA	NA	NA	NA	NA	NA	NA	NA	NA	NA	NA
A0A068LKQ8	NA	NA	NA	NA	NA	NA	NA	NA	NA	NA	NA	NA	NA	NA	NA	NA	NA	NA	NA	NA	NA	NA	NA	NA	NA	NA	NA	NA	NA	NA	NA	NA	NA	NA	NA	0.00117226	NA	NA	NA	NA	NA	NA	NA	NA	NA	NA	NA	NA	NA
A4F255	NA	NA	NA	NA	NA	NA	NA	NA	NA	NA	0.0318107	NA	NA	NA	NA	NA	NA	NA	0.0107608	NA	NA	NA	NA	NA	NA	NA	NA	NA	NA	NA	NA	NA	NA	NA	NA	0.0192164	NA	NA	NA	NA	NA	NA	NA	NA	NA	NA	0.0173718	NA	NA
A0A2U8J8U9	NA	NA	NA	NA	NA	NA	NA	NA	NA	NA	NA	NA	NA	NA	NA	NA	NA	NA	NA	NA	NA	NA	NA	NA	NA	NA	NA	NA	NA	NA	NA	NA	NA	NA	NA	0.0146035	NA	NA	NA	NA	NA	NA	NA	NA	NA	NA	NA	NA	NA
A0A5C2GE84	NA	NA	NA	NA	NA	NA	NA	NA	NA	NA	NA	NA	NA	NA	NA	NA	NA	NA	NA	NA	NA	NA	NA	NA	NA	NA	NA	NA	NA	NA	NA	NA	NA	NA	NA	0.0147316	NA	NA	NA	NA	NA	NA	NA	NA	NA	NA	NA	NA	NA
A0A5C2G9F5	NA	NA	NA	NA	NA	NA	NA	NA	NA	NA	NA	NA	NA	NA	NA	NA	NA	NA	NA	NA	NA	NA	NA	NA	NA	NA	NA	NA	NA	NA	NA	NA	NA	NA	NA	0.0430617	NA	NA	0.0262784	NA	NA	NA	NA	NA	0.0411635	NA	NA	NA	NA
A0A5C2G8F4	NA	NA	NA	NA	NA	NA	NA	NA	NA	NA	NA	NA	0.00557117	NA	NA	NA	NA	NA	0.0052708	NA	NA	0.00359213	NA	0.0014535	NA	NA	NA	NA	NA	NA	NA	NA	NA	NA	NA	0.00151708	NA	NA	0.00208305	NA	NA	NA	NA	NA	0.00217531	NA	NA	0.00107337	NA
P02730	NA	NA	NA	NA	NA	NA	NA	NA	NA	NA	NA	NA	NA	NA	NA	NA	NA	NA	NA	NA	NA	NA	NA	NA	NA	NA	NA	NA	NA	NA	NA	NA	NA	NA	NA	0.00274918	NA	NA	NA	NA	NA	NA	NA	NA	NA	NA	NA	NA	NA
A0A5C2GAU3	NA	NA	NA	NA	NA	NA	NA	NA	NA	NA	NA	NA	NA	NA	NA	NA	NA	NA	NA	NA	NA	NA	NA	NA	NA	NA	NA	NA	NA	NA	NA	NA	NA	NA	NA	0.011196	NA	NA	NA	NA	NA	NA	NA	NA	NA	NA	NA	NA	NA
A0A5C2FVH9	NA	NA	NA	NA	NA	NA	NA	NA	NA	0.0195264	NA	NA	NA	NA	NA	NA	NA	NA	NA	NA	NA	NA	NA	NA	NA	NA	NA	NA	NA	NA	NA	NA	NA	NA	NA	0.0399858	NA	NA	NA	NA	NA	NA	NA	NA	NA	NA	NA	NA	NA
A0A5C2GKQ7	NA	NA	NA	0.00988897	NA	0.0221808	NA	NA	NA	NA	NA	0.0108868	NA	NA	NA	0.0424826	0.0219623	NA	NA	NA	NA	NA	0.0098343	NA	NA	NA	NA	NA	NA	NA	NA	NA	NA	NA	NA	0.0103667	NA	NA	NA	NA	NA	NA	NA	NA	0.00990972	NA	NA	NA	NA
A0A5C2G9P8	NA	NA	NA	NA	NA	NA	NA	NA	NA	NA	NA	NA	NA	NA	NA	NA	NA	NA	NA	NA	NA	NA	NA	NA	NA	NA	NA	NA	NA	NA	NA	NA	NA	NA	NA	0.023045	NA	NA	NA	NA	NA	NA	NA	NA	0.0157651	NA	NA	NA	NA
A0A5C2FXR8	NA	NA	NA	NA	NA	NA	NA	NA	NA	NA	NA	NA	NA	NA	NA	NA	NA	NA	NA	NA	NA	NA	NA	NA	NA	NA	NA	NA	NA	NA	NA	NA	NA	NA	NA	0.0234596	0.0123529	NA	NA	NA	NA	NA	NA	NA	NA	NA	NA	NA	NA
A0A5C2GIK6	NA	NA	NA	NA	NA	NA	NA	NA	NA	NA	NA	NA	NA	NA	NA	NA	NA	NA	NA	NA	NA	NA	NA	NA	NA	NA	NA	NA	NA	NA	NA	NA	NA	NA	NA	0.0107534	NA	NA	NA	NA	NA	NA	NA	NA	NA	NA	NA	NA	NA
P19320-2	NA	NA	NA	NA	NA	NA	NA	NA	NA	NA	NA	NA	NA	NA	NA	NA	NA	NA	NA	NA	NA	NA	NA	NA	NA	NA	NA	NA	NA	NA	NA	NA	NA	NA	NA	0.00575139	NA	NA	NA	NA	NA	NA	NA	NA	NA	NA	NA	NA	NA
E5RG43	NA	NA	NA	NA	NA	NA	NA	NA	NA	NA	NA	NA	NA	NA	NA	NA	NA	NA	NA	NA	NA	NA	NA	NA	NA	NA	NA	NA	NA	NA	NA	NA	NA	NA	NA	0.02129	NA	NA	NA	NA	NA	NA	NA	NA	NA	NA	NA	NA	NA
A0A5C2GJ20	NA	NA	NA	NA	NA	NA	NA	NA	NA	NA	NA	NA	NA	NA	NA	NA	NA	NA	NA	NA	NA	NA	NA	NA	NA	NA	NA	NA	NA	NA	NA	NA	NA	NA	NA	0.012259	NA	NA	NA	NA	NA	NA	NA	NA	NA	NA	NA	NA	NA
A0A5C2G9K5	NA	NA	NA	NA	NA	NA	NA	NA	NA	NA	NA	NA	NA	NA	NA	NA	NA	NA	NA	NA	NA	NA	NA	NA	NA	NA	NA	NA	NA	NA	NA	NA	NA	NA	NA	0.0179137	NA	NA	NA	NA	NA	NA	NA	NA	NA	NA	NA	NA	NA
A0A5C2GRP9	NA	NA	NA	NA	NA	NA	NA	NA	NA	NA	NA	NA	NA	NA	NA	NA	NA	NA	NA	NA	NA	NA	NA	NA	NA	NA	NA	NA	NA	NA	NA	NA	NA	NA	NA	0.00632544	NA	NA	NA	NA	NA	NA	NA	NA	NA	NA	NA	NA	NA
Q8TCD0	NA	NA	NA	NA	NA	NA	NA	0.00796425	NA	NA	NA	0.00198947	0.0112758	NA	NA	NA	0.00556405	0.00280605	0.0031177	0.0065918	NA	0.00795175	NA	NA	NA	NA	NA	NA	NA	NA	NA	NA	NA	NA	NA	0.0184932	0.00500359	NA	NA	0.00781266	NA	NA	NA	NA	NA	NA	NA	NA	NA
A0A5C2GI16	0.00860633	0.00930858	NA	NA	NA	NA	NA	NA	NA	NA	NA	NA	NA	NA	NA	NA	NA	NA	NA	NA	NA	NA	NA	NA	NA	NA	NA	NA	NA	NA	NA	NA	NA	NA	NA	0.00998335	NA	NA	NA	NA	NA	0.0118249	NA	NA	NA	NA	NA	NA	NA
A0A5C2GJ89	NA	0.0469725	NA	NA	NA	NA	NA	NA	NA	NA	NA	NA	0.0428182	NA	NA	NA	NA	NA	NA	NA	NA	NA	NA	NA	NA	NA	NA	NA	NA	NA	NA	NA	NA	NA	NA	0.0203564	NA	NA	0.0163469	NA	NA	NA	NA	NA	NA	NA	NA	NA	NA
A0A5C2GFR3	NA	NA	NA	NA	0.013431	0.0102373	NA	NA	NA	NA	NA	NA	NA	NA	NA	NA	NA	NA	NA	NA	NA	NA	NA	NA	NA	NA	NA	NA	NA	NA	NA	NA	NA	NA	NA	0.0143539	NA	NA	NA	NA	NA	NA	NA	NA	NA	NA	NA	NA	NA
Q6MZX9	NA	NA	NA	NA	NA	NA	NA	NA	NA	NA	NA	NA	NA	NA	NA	NA	NA	NA	NA	NA	NA	0.0166166	NA	NA	NA	NA	NA	NA	NA	NA	NA	NA	NA	NA	NA	0.0268579	NA	NA	NA	NA	NA	NA	NA	NA	0.0130452	NA	NA	NA	NA
P00739	NA	0.0262148	NA	NA	NA	NA	NA	NA	NA	NA	NA	NA	NA	NA	NA	NA	NA	NA	NA	NA	NA	NA	NA	NA	NA	NA	NA	NA	NA	NA	NA	NA	NA	NA	NA	0.0408163	NA	NA	NA	NA	NA	NA	NA	NA	0.0300951	NA	NA	NA	NA
A0A5C2FVL3	0.00673352	NA	NA	NA	NA	NA	NA	NA	NA	NA	NA	NA	NA	NA	NA	NA	0.00760599	NA	NA	NA	NA	NA	NA	NA	NA	NA	NA	NA	NA	NA	NA	NA	NA	NA	NA	0.0103667	NA	NA	NA	NA	NA	NA	NA	NA	NA	NA	NA	NA	NA
Q4TZM4	NA	NA	NA	NA	NA	NA	NA	NA	NA	NA	NA	NA	NA	NA	NA	NA	NA	NA	NA	NA	NA	NA	NA	NA	NA	NA	NA	NA	NA	NA	NA	NA	NA	NA	NA	0.104332	NA	NA	NA	NA	NA	NA	NA	NA	NA	NA	NA	NA	NA
A0A5C2GDM9	NA	NA	NA	NA	0.0365449	0.0139275	NA	NA	NA	NA	NA	NA	NA	NA	NA	0.00889171	NA	NA	NA	NA	NA	NA	NA	0.0167431	NA	NA	NA	NA	NA	NA	NA	NA	NA	NA	NA	0.00878002	NA	NA	NA	NA	NA	NA	NA	NA	NA	NA	NA	NA	NA
A0A5C2GDU8	NA	NA	NA	NA	NA	NA	NA	NA	NA	NA	NA	NA	NA	NA	NA	NA	NA	NA	NA	NA	NA	NA	NA	NA	NA	NA	NA	NA	NA	NA	NA	NA	NA	NA	NA	0.0142772	NA	NA	NA	NA	NA	NA	NA	NA	NA	NA	NA	NA	NA
A0A5C2GDX0	NA	NA	NA	NA	NA	NA	NA	NA	NA	NA	NA	NA	NA	NA	NA	NA	NA	NA	NA	NA	NA	NA	NA	NA	NA	NA	NA	NA	NA	NA	NA	NA	NA	NA	NA	0.0258179	NA	NA	NA	NA	NA	NA	NA	NA	NA	NA	NA	NA	NA
P02768-3	NA	NA	NA	NA	NA	NA	NA	NA	NA	NA	NA	NA	NA	NA	NA	NA	NA	NA	NA	NA	NA	NA	NA	NA	NA	NA	NA	NA	NA	NA	NA	NA	NA	NA	NA	0.025757	NA	NA	NA	NA	NA	NA	NA	NA	NA	NA	NA	NA	NA
A0A5C2G377	NA	NA	NA	NA	NA	NA	NA	NA	NA	NA	NA	NA	NA	NA	NA	NA	NA	NA	NA	NA	NA	NA	NA	NA	NA	NA	NA	NA	NA	NA	NA	NA	NA	NA	NA	0.0293141	NA	NA	NA	NA	NA	NA	NA	NA	NA	NA	NA	NA	NA
A0A5C2H3I6	NA	NA	NA	NA	NA	NA	NA	NA	NA	NA	NA	NA	NA	NA	NA	NA	NA	NA	NA	NA	0.01001	NA	NA	NA	NA	NA	NA	NA	NA	NA	NA	NA	NA	NA	NA	0.0130509	NA	NA	NA	NA	NA	NA	NA	NA	0.0116112	NA	NA	NA	0.0271729
A0A5C2FYG6	NA	NA	NA	NA	NA	NA	NA	NA	NA	NA	NA	NA	NA	NA	NA	NA	NA	NA	NA	NA	NA	NA	NA	NA	NA	NA	NA	NA	NA	NA	NA	NA	NA	NA	NA	0.01079	NA	NA	NA	NA	NA	NA	NA	NA	NA	NA	NA	NA	NA
A0A5C2GR15	NA	NA	NA	NA	0.0433071	NA	NA	NA	NA	NA	NA	NA	NA	NA	NA	NA	0.0140074	NA	NA	NA	NA	NA	0.00836303	NA	NA	NA	NA	NA	NA	NA	NA	NA	NA	NA	NA	0.0132237	NA	NA	NA	NA	NA	NA	NA	NA	0.00842717	NA	NA	NA	0.00719016
A0A5C2G6R1	NA	NA	NA	NA	NA	NA	NA	NA	NA	NA	NA	NA	NA	NA	NA	NA	NA	NA	NA	NA	NA	NA	NA	NA	NA	NA	NA	NA	NA	NA	NA	NA	NA	NA	NA	0.0132237	NA	NA	NA	NA	NA	NA	NA	NA	NA	NA	NA	NA	NA
P08519	NA	NA	NA	NA	NA	NA	NA	NA	NA	NA	NA	NA	NA	NA	NA	NA	NA	NA	NA	NA	NA	NA	0.000703529	NA	NA	NA	NA	NA	NA	NA	NA	NA	NA	NA	NA	0.000623525	NA	NA	NA	NA	NA	NA	NA	NA	NA	NA	NA	NA	NA
Q6J1Z9	NA	NA	NA	NA	NA	NA	NA	NA	NA	NA	NA	NA	NA	NA	NA	NA	NA	NA	NA	NA	NA	NA	NA	NA	NA	NA	NA	NA	NA	NA	NA	NA	NA	NA	NA	0.0846144	NA	NA	NA	NA	NA	NA	NA	NA	NA	NA	NA	NA	NA
A0A5C2GNV1	NA	NA	NA	NA	NA	NA	NA	NA	NA	NA	NA	NA	NA	NA	NA	NA	NA	NA	NA	NA	NA	NA	NA	NA	NA	NA	NA	NA	NA	NA	NA	NA	NA	NA	NA	0.00947407	NA	NA	NA	NA	NA	NA	NA	NA	NA	NA	NA	NA	NA
B2R582	NA	NA	NA	NA	NA	NA	NA	NA	NA	NA	NA	NA	NA	NA	NA	NA	NA	NA	NA	NA	NA	NA	NA	0.0134527	NA	NA	NA	NA	NA	NA	NA	NA	NA	NA	NA	0.00554259	NA	NA	NA	NA	NA	NA	NA	NA	NA	NA	NA	NA	NA
A0A5C2G5I5	NA	NA	NA	NA	NA	NA	NA	NA	0.000901314	0.00674827	NA	NA	NA	NA	NA	NA	NA	NA	NA	NA	NA	NA	0.00362364	NA	NA	NA	NA	NA	NA	NA	NA	NA	NA	NA	NA	0.00148096	NA	NA	NA	NA	NA	0.00499856	NA	NA	NA	NA	NA	0.00158793	NA
P01601	NA	NA	NA	NA	NA	NA	NA	NA	NA	NA	NA	NA	NA	NA	NA	NA	NA	NA	NA	NA	NA	NA	NA	NA	NA	NA	NA	NA	NA	NA	NA	NA	NA	NA	NA	0.0175861	NA	NA	NA	NA	NA	NA	NA	NA	NA	NA	NA	NA	NA
A0A5C2GA89	NA	NA	NA	NA	NA	NA	0.0108687	NA	NA	NA	NA	NA	NA	NA	0.00362079	NA	NA	NA	NA	NA	NA	NA	NA	NA	NA	NA	NA	NA	NA	NA	NA	NA	NA	NA	NA	0.00533144	NA	NA	NA	NA	NA	NA	NA	NA	NA	NA	NA	NA	NA
A0A5C2G606	NA	NA	NA	NA	NA	NA	NA	NA	NA	NA	NA	NA	NA	NA	NA	NA	NA	NA	NA	NA	NA	NA	NA	NA	NA	NA	NA	NA	NA	NA	NA	NA	NA	NA	NA	0.00974445	NA	NA	NA	NA	NA	NA	NA	NA	NA	NA	NA	NA	NA
A0A5C2GM38	NA	NA	NA	0.0304913	NA	NA	NA	NA	NA	NA	NA	0.0175953	NA	NA	NA	NA	NA	NA	NA	NA	NA	NA	NA	NA	NA	NA	NA	NA	NA	NA	NA	NA	NA	NA	NA	0.0216926	NA	NA	NA	NA	NA	0.0194349	NA	NA	NA	NA	NA	NA	NA
A0A5C2FZX4	NA	NA	NA	NA	NA	NA	NA	NA	NA	NA	NA	NA	NA	NA	NA	NA	NA	NA	NA	NA	NA	NA	NA	NA	NA	NA	NA	NA	NA	NA	NA	NA	NA	NA	NA	0.00692035	NA	NA	NA	NA	NA	NA	NA	NA	NA	NA	NA	NA	NA
A0A5C2GJM6	NA	NA	NA	NA	NA	NA	NA	NA	NA	NA	NA	NA	NA	NA	NA	NA	NA	NA	0.0236543	NA	NA	NA	NA	NA	NA	NA	NA	NA	NA	NA	NA	NA	NA	NA	NA	0.0197458	NA	NA	NA	NA	NA	NA	NA	NA	NA	NA	NA	NA	NA
A0A5C2GJN1	NA	NA	NA	NA	NA	NA	NA	NA	NA	NA	NA	NA	NA	NA	NA	NA	NA	NA	NA	NA	NA	NA	NA	NA	NA	NA	NA	NA	NA	NA	NA	NA	NA	NA	NA	0.01555	NA	NA	NA	NA	NA	NA	NA	NA	NA	NA	NA	NA	NA
A0A0X9T7P6	NA	NA	NA	NA	0.0120879	NA	NA	NA	NA	NA	NA	NA	NA	NA	NA	NA	NA	NA	NA	NA	NA	0.00401666	NA	NA	NA	NA	NA	NA	NA	NA	NA	NA	NA	NA	NA	0.0172247	NA	NA	NA	NA	NA	NA	NA	NA	0.0164654	NA	NA	NA	NA
A0A5C2G5L3	NA	NA	NA	NA	NA	NA	NA	NA	NA	NA	NA	NA	NA	NA	NA	NA	NA	NA	NA	NA	NA	NA	NA	NA	NA	NA	NA	NA	NA	NA	NA	NA	NA	NA	NA	0.0130359	NA	NA	NA	NA	NA	NA	NA	NA	NA	NA	NA	NA	NA
A0A4P8J9P8	NA	NA	NA	NA	NA	NA	NA	NA	NA	NA	NA	NA	NA	NA	NA	NA	NA	NA	NA	NA	NA	NA	NA	NA	NA	NA	NA	NA	NA	NA	NA	NA	NA	NA	NA	0.0285138	NA	NA	NA	NA	NA	NA	NA	NA	NA	NA	NA	NA	NA
A0A5C2G7L5	NA	NA	NA	NA	NA	NA	NA	NA	NA	NA	NA	NA	NA	NA	NA	NA	NA	NA	NA	NA	NA	NA	NA	NA	NA	NA	NA	NA	NA	NA	NA	NA	NA	NA	NA	0.0111276	NA	NA	0.010375	NA	NA	NA	NA	NA	NA	NA	NA	NA	NA
A0A5C2G273	NA	NA	NA	NA	NA	NA	NA	NA	NA	NA	NA	NA	NA	NA	NA	NA	NA	NA	NA	NA	NA	NA	NA	NA	NA	NA	NA	NA	NA	NA	NA	NA	NA	NA	NA	0.00676985	NA	NA	NA	NA	NA	NA	NA	NA	NA	NA	NA	NA	NA
A0A5C2GUJ0	NA	NA	NA	NA	NA	0.0159366	NA	NA	NA	NA	NA	NA	NA	NA	NA	NA	NA	NA	NA	NA	NA	NA	NA	NA	NA	NA	NA	NA	NA	NA	NA	NA	NA	NA	NA	0.0376337	NA	NA	NA	NA	NA	NA	NA	NA	NA	NA	NA	NA	NA
F2Z2V7	NA	NA	NA	NA	NA	NA	NA	NA	NA	NA	NA	NA	NA	NA	NA	NA	NA	NA	NA	NA	NA	NA	NA	NA	NA	NA	NA	NA	NA	NA	NA	NA	NA	NA	NA	0.0455653	NA	NA	NA	NA	NA	NA	NA	NA	NA	NA	NA	NA	NA
A0A5C2G0I0	NA	NA	NA	NA	0.0156526	NA	NA	NA	NA	NA	NA	NA	NA	NA	NA	NA	NA	NA	NA	0.0132102	NA	NA	NA	NA	NA	NA	NA	NA	NA	NA	NA	NA	NA	NA	NA	0.0103667	NA	NA	NA	NA	NA	NA	NA	NA	NA	NA	NA	NA	NA
A0A5C2GTP5	NA	NA	NA	NA	NA	NA	NA	NA	NA	NA	NA	NA	NA	NA	NA	NA	NA	0.0453109	NA	NA	NA	NA	NA	NA	NA	NA	NA	NA	NA	NA	NA	NA	NA	NA	NA	0.0161832	NA	NA	NA	NA	NA	NA	NA	NA	NA	NA	NA	NA	NA
A0A5C2G8U5	NA	NA	NA	NA	NA	NA	NA	NA	NA	NA	NA	0.0098579	NA	NA	NA	NA	NA	NA	NA	NA	NA	NA	NA	NA	NA	NA	NA	NA	NA	NA	NA	NA	NA	NA	NA	0.00959338	NA	NA	NA	NA	NA	NA	NA	NA	NA	NA	NA	NA	NA
A0A5C2FV84	NA	NA	NA	NA	NA	NA	NA	NA	NA	NA	NA	NA	NA	NA	NA	NA	NA	NA	NA	NA	NA	NA	NA	NA	NA	NA	NA	NA	NA	NA	NA	NA	NA	NA	NA	0.0143539	NA	NA	NA	NA	NA	NA	NA	NA	NA	NA	NA	NA	NA
A0A5C2GDY0	NA	NA	NA	NA	NA	NA	NA	NA	NA	NA	NA	NA	NA	NA	NA	NA	NA	NA	NA	NA	NA	NA	NA	NA	NA	NA	NA	NA	NA	NA	NA	NA	NA	NA	NA	0.0275312	NA	NA	NA	NA	NA	NA	NA	NA	NA	NA	NA	NA	NA
A0A5C2G649	NA	NA	NA	NA	NA	NA	NA	NA	NA	NA	NA	NA	NA	NA	NA	NA	NA	NA	NA	NA	NA	NA	NA	NA	NA	NA	NA	NA	NA	NA	NA	NA	NA	NA	NA	0.0182049	NA	NA	NA	NA	NA	NA	NA	NA	NA	NA	NA	NA	NA
Q8IYV1	NA	NA	NA	NA	NA	NA	NA	NA	NA	NA	NA	NA	NA	NA	NA	NA	NA	NA	NA	NA	NA	NA	NA	NA	NA	NA	NA	NA	NA	NA	NA	NA	NA	NA	NA	0	NA	NA	NA	NA	NA	NA	NA	NA	NA	NA	NA	NA	NA
A0A5C2FTF5	NA	NA	NA	NA	0.00302198	NA	NA	NA	NA	NA	0.00431306	NA	NA	NA	NA	NA	NA	NA	NA	NA	0.0043956	NA	0.0108934	NA	NA	NA	NA	NA	NA	NA	NA	NA	NA	NA	NA	0.00574156	0.00649916	NA	NA	NA	0.00288554	NA	NA	NA	NA	0.00422161	NA	NA	NA
A0A2U8J8L9	NA	NA	NA	NA	NA	NA	NA	NA	NA	NA	NA	NA	NA	NA	NA	NA	NA	NA	NA	NA	NA	NA	NA	NA	NA	NA	NA	NA	NA	NA	NA	NA	NA	NA	NA	0.00181166	NA	NA	NA	NA	NA	NA	NA	NA	NA	NA	NA	NA	NA
A0A5C2FUW6	NA	NA	NA	NA	NA	NA	NA	NA	NA	NA	NA	NA	NA	NA	NA	NA	NA	NA	NA	NA	NA	NA	NA	NA	NA	NA	NA	NA	NA	NA	NA	NA	NA	NA	NA	0.038607	NA	NA	NA	NA	NA	NA	NA	NA	NA	NA	NA	NA	NA
A0A5C2FZN7	NA	NA	NA	NA	NA	NA	NA	NA	NA	NA	NA	NA	NA	NA	NA	NA	NA	NA	NA	NA	NA	NA	NA	NA	NA	NA	NA	NA	NA	NA	NA	NA	NA	NA	NA	0.0347127	NA	NA	NA	NA	NA	NA	NA	NA	NA	NA	NA	NA	NA
Q8IZI0	NA	NA	NA	NA	NA	NA	NA	NA	NA	NA	NA	NA	NA	NA	NA	NA	NA	NA	0.10605	0.0790173	NA	NA	NA	NA	NA	NA	NA	NA	NA	NA	NA	NA	NA	NA	NA	0.097979	NA	NA	NA	NA	NA	NA	NA	NA	NA	NA	NA	NA	NA
A0A5C2FT02	0.0277928	NA	NA	NA	NA	NA	NA	NA	NA	NA	NA	NA	NA	NA	NA	NA	NA	NA	NA	NA	NA	NA	NA	NA	NA	NA	NA	NA	NA	NA	NA	NA	NA	NA	NA	0.0453893	NA	NA	NA	NA	NA	NA	NA	NA	NA	NA	NA	NA	NA
A0A5C2FWC2	NA	NA	NA	NA	NA	NA	NA	NA	NA	NA	NA	NA	NA	NA	NA	NA	NA	NA	NA	NA	NA	NA	NA	NA	NA	NA	NA	NA	NA	NA	NA	NA	NA	NA	NA	0.0102716	NA	NA	NA	NA	NA	NA	NA	NA	NA	NA	NA	NA	NA
A0A2U8J947	NA	NA	NA	NA	NA	NA	NA	NA	NA	NA	NA	NA	NA	NA	NA	NA	NA	NA	NA	NA	NA	NA	NA	NA	NA	NA	NA	NA	NA	NA	NA	NA	NA	NA	NA	0.00233251	NA	NA	NA	NA	NA	NA	NA	NA	NA	NA	NA	NA	NA
A0A0S2Z3V1	NA	NA	NA	NA	NA	NA	NA	NA	NA	NA	NA	NA	NA	NA	NA	NA	NA	NA	NA	NA	NA	NA	NA	NA	NA	NA	NA	NA	NA	NA	NA	NA	NA	NA	NA	0.00159035	NA	NA	NA	NA	NA	NA	NA	NA	NA	NA	NA	NA	NA
A0A5C2FXT8	NA	NA	NA	NA	NA	0.0199627	NA	NA	NA	NA	NA	NA	NA	NA	NA	NA	NA	NA	NA	NA	NA	NA	NA	NA	NA	NA	NA	NA	NA	NA	NA	NA	NA	NA	NA	0.0388428	NA	NA	NA	NA	NA	NA	NA	NA	NA	NA	NA	NA	NA
A0A6M6CFV8	NA	NA	NA	NA	NA	NA	0.0884935	NA	NA	NA	NA	NA	NA	NA	NA	NA	NA	NA	0.0129303	NA	NA	NA	NA	NA	NA	NA	NA	NA	NA	NA	NA	NA	NA	NA	NA	0.0707118	NA	NA	0.043152	NA	NA	NA	NA	NA	0.0788605	NA	NA	NA	NA
E9KL23	NA	NA	NA	NA	NA	NA	NA	NA	NA	NA	NA	NA	NA	NA	NA	NA	NA	NA	NA	NA	NA	NA	NA	0.0183338	NA	NA	NA	NA	NA	NA	NA	NA	NA	NA	NA	0.019823	NA	NA	NA	NA	NA	NA	NA	NA	NA	NA	NA	NA	NA
A0A5C2GP32	NA	NA	NA	NA	NA	NA	NA	NA	NA	NA	NA	NA	NA	NA	NA	NA	NA	NA	NA	NA	NA	NA	NA	NA	NA	NA	NA	NA	NA	NA	NA	NA	NA	NA	NA	0.0119486	NA	NA	NA	NA	NA	NA	NA	NA	NA	NA	NA	NA	NA
A0A5C2G340	NA	NA	NA	NA	NA	NA	NA	NA	NA	NA	NA	NA	NA	NA	NA	NA	NA	NA	NA	NA	NA	NA	NA	NA	NA	NA	NA	NA	NA	NA	NA	NA	NA	NA	NA	0.0305558	NA	NA	NA	NA	0.0104665	NA	NA	NA	NA	NA	NA	NA	NA
B4DPP6	NA	NA	NA	NA	NA	0.0368364	NA	NA	NA	NA	NA	NA	0.035439	0.0373632	NA	0.0242494	0.0275114	0.031854	0.026102	0.0370435	0.0318239	NA	NA	0.0213982	NA	NA	NA	NA	NA	NA	NA	NA	NA	NA	NA	0.0188195	0.0216035	0.0328274	0.0231238	NA	NA	NA	NA	NA	0.0247956	NA	0.0330446	NA	0.029431
Q8NCQ5	NA	NA	NA	NA	NA	NA	NA	NA	NA	NA	NA	NA	NA	NA	NA	NA	NA	NA	0.00266459	NA	NA	NA	NA	NA	NA	NA	NA	NA	NA	NA	NA	NA	NA	NA	NA	0.00971456	NA	0.0139037	NA	NA	NA	NA	NA	NA	NA	NA	NA	NA	NA
A0A5C2GTM6	NA	NA	NA	NA	NA	NA	NA	NA	NA	NA	NA	NA	NA	NA	NA	NA	NA	NA	NA	NA	NA	NA	NA	NA	NA	NA	NA	NA	NA	NA	NA	NA	NA	NA	NA	0.0423379	NA	NA	NA	NA	NA	NA	NA	NA	NA	NA	NA	NA	NA
A0A5C2FUJ2	NA	NA	NA	NA	NA	0.0332712	NA	NA	NA	NA	NA	NA	NA	NA	NA	NA	NA	NA	NA	NA	NA	NA	NA	NA	NA	NA	NA	NA	NA	NA	NA	NA	NA	NA	NA	0.0207334	NA	NA	NA	NA	NA	NA	NA	NA	NA	NA	NA	NA	NA
A0A5C2GMV7	NA	NA	NA	NA	NA	NA	NA	NA	NA	NA	NA	NA	NA	NA	NA	NA	NA	NA	NA	NA	NA	NA	NA	NA	NA	NA	NA	NA	NA	NA	NA	NA	NA	NA	NA	0.00789464	NA	NA	NA	NA	NA	NA	NA	NA	NA	NA	NA	NA	NA
A0A5C2GGI7	NA	NA	NA	NA	NA	NA	NA	NA	NA	NA	NA	NA	NA	NA	NA	NA	NA	NA	NA	NA	NA	NA	NA	NA	NA	NA	NA	NA	NA	NA	NA	NA	NA	NA	NA	0.0251013	NA	NA	NA	NA	NA	NA	NA	NA	NA	NA	NA	NA	NA
A0A5C2G213	NA	NA	NA	NA	NA	NA	NA	NA	NA	NA	NA	NA	NA	NA	NA	NA	NA	NA	NA	NA	NA	NA	NA	NA	NA	NA	NA	NA	NA	NA	NA	NA	NA	NA	NA	0.0315381	NA	NA	NA	NA	NA	NA	NA	NA	NA	NA	NA	NA	NA
A0A5C2FUK2	NA	NA	NA	NA	NA	NA	NA	NA	NA	NA	NA	NA	NA	NA	NA	NA	NA	NA	NA	NA	NA	NA	NA	NA	NA	NA	NA	NA	NA	NA	NA	NA	NA	NA	NA	0.0070861	NA	NA	NA	NA	NA	NA	NA	NA	NA	NA	NA	NA	NA
A0A5C2GQC4	NA	NA	NA	NA	NA	NA	NA	NA	NA	NA	NA	NA	NA	NA	NA	NA	NA	NA	NA	NA	NA	NA	NA	NA	NA	NA	NA	NA	NA	NA	NA	NA	NA	NA	NA	0.00971581	NA	NA	NA	NA	NA	NA	NA	NA	NA	NA	NA	NA	NA
A0A5C2GC20	NA	NA	NA	NA	NA	NA	NA	NA	NA	NA	NA	NA	NA	NA	NA	NA	NA	NA	NA	NA	NA	NA	NA	NA	NA	NA	NA	NA	NA	NA	NA	NA	NA	NA	NA	0.0184609	NA	NA	NA	NA	NA	NA	NA	NA	NA	NA	NA	NA	NA
A0A5C2GQD7	NA	NA	NA	NA	NA	NA	NA	NA	NA	NA	NA	NA	NA	NA	NA	NA	NA	NA	NA	NA	NA	NA	NA	NA	NA	NA	NA	NA	NA	NA	NA	NA	NA	NA	NA	0.00300969	NA	NA	NA	NA	NA	NA	NA	NA	NA	NA	NA	NA	NA
A0A5C2FVL1	NA	NA	NA	NA	NA	NA	NA	NA	NA	NA	NA	NA	NA	NA	NA	0.00575173	NA	NA	NA	NA	NA	NA	NA	NA	NA	NA	NA	NA	NA	NA	NA	NA	NA	NA	NA	0.0103387	NA	NA	NA	NA	NA	NA	NA	NA	0.0106631	NA	NA	NA	NA
A0A5C2FWZ2	NA	NA	NA	NA	NA	NA	NA	NA	NA	NA	NA	NA	NA	NA	NA	NA	NA	NA	NA	NA	NA	0.00490296	NA	NA	NA	NA	NA	NA	NA	NA	NA	NA	NA	NA	NA	0.0105127	NA	NA	NA	NA	NA	NA	NA	NA	NA	NA	NA	NA	NA
A0A5C2FWB3	0.0339482	NA	0.0163816	NA	0.0259789	0.0213367	NA	NA	NA	NA	NA	0.0365396	NA	0.0129255	NA	NA	NA	NA	NA	NA	NA	NA	NA	0.0366728	NA	NA	NA	NA	NA	NA	NA	NA	NA	NA	NA	0.0532297	NA	NA	NA	NA	NA	NA	NA	NA	0.0164654	0.0233068	NA	NA	NA
A0A068LRW4	NA	NA	NA	NA	NA	NA	NA	NA	NA	NA	NA	NA	NA	NA	NA	NA	NA	NA	0.00369992	NA	NA	NA	NA	NA	NA	NA	NA	NA	NA	NA	NA	NA	NA	NA	NA	0.00107913	NA	NA	NA	NA	NA	NA	NA	NA	NA	NA	NA	NA	NA
A0A5C2FV63	NA	0.0162022	NA	NA	NA	NA	NA	NA	NA	NA	NA	NA	NA	NA	NA	NA	NA	NA	NA	NA	0.0141509	NA	NA	NA	NA	NA	NA	NA	NA	NA	NA	NA	NA	NA	NA	0.00633738	NA	NA	NA	NA	NA	NA	NA	NA	0.0118785	NA	NA	NA	NA
A0A5C2FZ15	NA	NA	NA	NA	NA	NA	NA	NA	NA	0.0168228	NA	NA	NA	NA	NA	NA	NA	NA	NA	NA	NA	NA	NA	NA	NA	NA	NA	NA	NA	NA	NA	NA	NA	NA	NA	0.0172247	NA	NA	NA	NA	NA	NA	NA	NA	NA	NA	NA	NA	NA
A0A5C2GNZ9	NA	NA	NA	NA	NA	NA	NA	NA	NA	NA	NA	NA	NA	NA	NA	NA	NA	NA	NA	NA	NA	NA	NA	NA	NA	NA	NA	NA	NA	NA	NA	NA	NA	NA	NA	0.0130186	NA	NA	NA	NA	NA	NA	NA	NA	NA	NA	NA	NA	NA
A0A5C2FV36	NA	NA	NA	NA	NA	NA	NA	NA	NA	NA	NA	NA	NA	NA	NA	NA	NA	NA	NA	NA	NA	NA	NA	NA	NA	NA	NA	NA	NA	NA	NA	NA	NA	NA	NA	0.0172247	NA	NA	NA	NA	NA	NA	NA	NA	NA	NA	NA	NA	NA
A0A0X9V9A2	NA	NA	NA	NA	NA	NA	NA	NA	NA	NA	NA	NA	NA	NA	NA	NA	NA	NA	NA	NA	NA	NA	NA	NA	NA	NA	NA	NA	NA	NA	NA	NA	NA	NA	NA	0.0091272	NA	NA	NA	NA	NA	NA	NA	NA	NA	NA	NA	NA	NA
A0A5C2FSS3	NA	NA	NA	NA	NA	NA	NA	NA	NA	NA	NA	NA	NA	NA	NA	NA	NA	NA	NA	NA	NA	NA	NA	NA	NA	NA	NA	NA	NA	NA	NA	NA	NA	NA	NA	0.010136	NA	NA	NA	NA	NA	NA	NA	NA	NA	NA	NA	NA	0.00623153
E9PHK0	0.00642709	0.00357799	0.0114583	NA	NA	NA	0.0112592	0.00535521	NA	NA	0.00788482	NA	0.0144958	0.0131274	0.0101835	0.00860273	NA	NA	NA	NA	NA	NA	0.00663815	0.0195541	NA	NA	NA	NA	NA	NA	NA	NA	NA	NA	NA	0.00699752	NA	NA	NA	NA	NA	NA	NA	NA	NA	NA	NA	NA	NA
R4GN98	NA	NA	NA	NA	NA	NA	NA	NA	NA	NA	NA	NA	NA	NA	NA	NA	NA	NA	NA	NA	NA	NA	NA	NA	NA	NA	NA	NA	NA	NA	NA	NA	NA	NA	NA	0.0131718	NA	NA	NA	NA	NA	NA	NA	NA	NA	NA	NA	NA	NA
A0A5C2G9I6	NA	NA	NA	NA	NA	NA	NA	NA	NA	NA	NA	NA	NA	NA	NA	NA	NA	NA	NA	NA	NA	NA	NA	NA	NA	NA	NA	NA	NA	NA	NA	NA	NA	NA	NA	0.00845923	NA	NA	NA	NA	NA	NA	NA	NA	NA	NA	NA	NA	NA
A0A5C2FWL2	NA	NA	NA	NA	NA	NA	NA	NA	NA	NA	NA	NA	NA	NA	NA	NA	NA	NA	NA	NA	NA	NA	NA	NA	NA	NA	NA	NA	NA	NA	NA	NA	NA	NA	NA	NA	0.00482097	NA	NA	NA	NA	NA	NA	NA	NA	NA	NA	NA	NA
Q6NUM9	NA	NA	NA	NA	NA	NA	NA	NA	NA	NA	NA	NA	NA	NA	NA	NA	NA	NA	NA	NA	NA	NA	NA	NA	NA	NA	NA	NA	NA	NA	NA	NA	NA	NA	NA	NA	0.0103987	NA	NA	0.0013838	NA	NA	NA	NA	NA	NA	NA	NA	NA
A0A5C2GY18	NA	NA	NA	NA	NA	NA	NA	NA	NA	NA	NA	NA	NA	NA	NA	NA	NA	NA	NA	NA	NA	NA	NA	NA	NA	NA	NA	NA	NA	NA	NA	NA	NA	NA	NA	NA	0.0209757	NA	NA	NA	NA	NA	NA	NA	NA	NA	NA	NA	NA
A0A5C2FYP8	NA	NA	NA	NA	NA	NA	NA	NA	NA	NA	NA	0.00236575	NA	NA	NA	NA	NA	NA	NA	NA	NA	NA	NA	NA	NA	NA	NA	NA	NA	NA	NA	NA	NA	NA	NA	NA	0.00832992	NA	NA	NA	NA	NA	NA	NA	NA	NA	NA	NA	NA
A0A5C2G9V8	NA	NA	NA	NA	NA	0.00981773	NA	NA	NA	NA	NA	0.00261889	NA	NA	NA	NA	NA	0.00755181	NA	NA	NA	NA	NA	NA	NA	NA	NA	NA	NA	NA	NA	NA	NA	NA	NA	NA	0.0031893	NA	NA	NA	NA	NA	NA	NA	NA	NA	NA	NA	NA
A0A5C2FYA5	NA	NA	NA	NA	NA	NA	NA	NA	NA	NA	NA	NA	NA	NA	NA	NA	NA	NA	NA	NA	NA	NA	NA	NA	NA	NA	NA	NA	NA	NA	NA	NA	NA	NA	NA	NA	0.0181977	NA	NA	NA	NA	NA	NA	NA	NA	NA	NA	NA	NA
A0A5C2GXZ8	NA	NA	NA	NA	NA	NA	NA	NA	NA	NA	NA	NA	NA	NA	NA	NA	NA	NA	NA	NA	NA	NA	NA	NA	NA	NA	NA	NA	NA	NA	NA	NA	NA	NA	NA	NA	0.0200323	NA	NA	NA	NA	NA	NA	NA	NA	NA	NA	NA	NA
A0A5C2G736	NA	NA	NA	NA	NA	NA	NA	NA	NA	NA	NA	NA	NA	NA	NA	NA	NA	NA	NA	NA	NA	NA	NA	NA	NA	NA	NA	NA	NA	NA	NA	NA	NA	NA	NA	NA	0.018418	NA	NA	NA	NA	NA	NA	NA	NA	NA	NA	NA	NA
A0A5C2G901	NA	NA	NA	NA	NA	NA	NA	NA	NA	NA	NA	NA	NA	NA	NA	NA	NA	NA	NA	NA	NA	NA	NA	NA	NA	NA	NA	NA	NA	NA	NA	NA	NA	NA	NA	NA	0.00581729	NA	NA	NA	NA	NA	NA	NA	NA	NA	NA	NA	NA
A0A5C2FSX6	NA	NA	NA	NA	NA	NA	NA	NA	NA	NA	NA	NA	NA	NA	NA	NA	NA	NA	0.0186552	NA	0.0186916	NA	NA	NA	NA	NA	NA	NA	NA	NA	NA	NA	NA	NA	NA	NA	0.00631695	NA	0.00775372	NA	0.00631043	NA	NA	NA	NA	NA	NA	0.0134605	NA
A0A5C2GW53	NA	NA	NA	NA	NA	NA	NA	NA	NA	NA	NA	NA	NA	NA	NA	NA	NA	NA	NA	NA	NA	NA	NA	NA	NA	NA	NA	NA	NA	NA	NA	NA	NA	NA	NA	NA	0.0201165	NA	NA	NA	NA	NA	NA	NA	NA	NA	NA	NA	NA
A0A5C2FWX9	NA	NA	NA	NA	NA	NA	NA	NA	NA	NA	NA	NA	NA	NA	NA	NA	NA	NA	NA	NA	NA	NA	NA	NA	NA	NA	NA	NA	NA	NA	NA	NA	NA	NA	NA	NA	0.0181977	NA	NA	NA	NA	NA	NA	NA	NA	NA	NA	NA	NA
A0A5C2G1M0	NA	NA	NA	NA	NA	NA	NA	NA	NA	NA	NA	NA	NA	NA	NA	NA	NA	NA	NA	NA	NA	NA	NA	NA	NA	NA	NA	NA	NA	NA	NA	NA	NA	NA	NA	NA	0.00958326	NA	NA	NA	NA	NA	NA	NA	NA	NA	NA	NA	NA
A0A5C2FUT0	NA	NA	NA	NA	NA	0.0110904	NA	NA	NA	NA	0.0116812	NA	NA	NA	NA	NA	NA	NA	NA	NA	NA	NA	NA	0.00993222	NA	NA	NA	NA	NA	NA	NA	NA	NA	NA	NA	NA	0.00730153	NA	NA	NA	NA	NA	NA	NA	0.0247743	0.0127039	NA	NA	NA
A0A2U8J8P4	NA	NA	NA	NA	NA	NA	NA	NA	NA	NA	NA	NA	NA	NA	NA	NA	NA	NA	NA	NA	NA	NA	NA	NA	NA	NA	NA	NA	NA	NA	NA	NA	NA	NA	NA	NA	0.0238495	NA	NA	NA	NA	NA	NA	NA	NA	NA	NA	NA	NA
A0A5C2FW21	NA	NA	NA	NA	NA	NA	NA	NA	NA	NA	NA	NA	NA	NA	NA	NA	NA	NA	NA	NA	NA	NA	NA	NA	NA	NA	NA	NA	NA	NA	NA	NA	NA	NA	NA	NA	0.00909883	NA	NA	NA	NA	NA	NA	NA	NA	NA	NA	NA	NA
P01700	NA	NA	NA	NA	NA	NA	NA	NA	NA	NA	NA	0.0191184	NA	NA	NA	NA	NA	NA	NA	NA	0.0046748	NA	NA	NA	NA	NA	NA	NA	NA	NA	NA	NA	NA	NA	NA	NA	0.01154	NA	NA	NA	NA	NA	NA	NA	NA	NA	NA	NA	NA
A0A5C2GSX3	NA	NA	NA	NA	NA	NA	NA	NA	NA	NA	NA	0.0250462	NA	NA	NA	NA	NA	NA	NA	NA	NA	NA	NA	NA	NA	NA	NA	NA	NA	NA	NA	NA	NA	NA	NA	NA	0.0254116	NA	NA	NA	NA	NA	NA	NA	NA	NA	NA	NA	NA
V9HW68	NA	NA	NA	NA	NA	NA	NA	NA	NA	NA	NA	NA	NA	NA	NA	NA	NA	NA	NA	NA	NA	NA	NA	NA	NA	NA	NA	NA	NA	NA	NA	NA	NA	NA	NA	NA	0.0255239	NA	NA	NA	NA	NA	NA	NA	NA	NA	0.00889546	NA	NA
A0A5C2G5F8	NA	NA	NA	NA	NA	NA	NA	NA	NA	NA	NA	NA	NA	NA	NA	0.00103616	NA	NA	0.00443857	NA	NA	0.00247639	NA	NA	NA	NA	NA	NA	NA	NA	NA	NA	NA	NA	NA	NA	0.00126535	NA	NA	NA	NA	NA	NA	NA	NA	NA	NA	NA	NA
C9JC72	NA	NA	NA	NA	NA	NA	NA	NA	NA	0.00822166	NA	NA	NA	NA	NA	NA	NA	NA	NA	NA	NA	NA	NA	NA	NA	NA	NA	NA	NA	NA	NA	NA	NA	NA	NA	NA	0.00592906	NA	0.0115586	NA	NA	NA	NA	NA	NA	NA	NA	NA	NA
P82987	NA	NA	NA	NA	NA	NA	NA	NA	NA	NA	NA	NA	NA	NA	NA	NA	NA	NA	NA	NA	NA	NA	NA	NA	NA	NA	NA	NA	NA	NA	NA	NA	NA	NA	NA	NA	0.000820283	NA	NA	NA	NA	NA	NA	NA	NA	NA	NA	NA	NA
A0A5C2G466	NA	NA	NA	NA	NA	NA	NA	NA	NA	NA	NA	NA	NA	NA	NA	NA	NA	NA	NA	NA	NA	NA	NA	NA	NA	NA	NA	NA	NA	NA	NA	NA	NA	NA	NA	NA	0.0116228	NA	NA	NA	NA	NA	NA	NA	NA	NA	NA	NA	NA
A0A5C2FZM5	NA	NA	NA	NA	NA	0.00544438	NA	NA	NA	NA	0.0114688	NA	NA	NA	NA	NA	NA	NA	NA	NA	NA	NA	NA	NA	NA	NA	NA	NA	NA	NA	NA	NA	NA	NA	NA	NA	0.027133	NA	NA	NA	NA	NA	NA	NA	NA	0.022867	NA	NA	NA
A0A5C2FV56	NA	NA	NA	NA	NA	NA	NA	NA	NA	NA	NA	NA	NA	NA	NA	NA	NA	NA	NA	NA	NA	NA	NA	NA	NA	NA	NA	NA	NA	NA	NA	NA	NA	NA	NA	NA	0.0157713	NA	NA	NA	NA	NA	NA	NA	NA	NA	NA	NA	NA
A0A5C2FZ08	NA	NA	NA	NA	NA	NA	NA	NA	NA	NA	NA	NA	NA	NA	NA	NA	NA	NA	NA	NA	NA	NA	NA	NA	NA	NA	NA	NA	NA	NA	NA	NA	NA	NA	NA	NA	0.0256179	NA	NA	NA	NA	NA	NA	NA	NA	NA	NA	NA	NA
A0A5C2G365	NA	NA	NA	NA	NA	NA	NA	NA	NA	NA	NA	NA	NA	NA	NA	NA	NA	NA	NA	NA	NA	NA	NA	NA	NA	NA	NA	NA	NA	NA	NA	NA	NA	NA	NA	NA	0.0181977	NA	NA	NA	NA	NA	NA	NA	NA	NA	NA	NA	NA
A0A5C2FX17	NA	NA	NA	NA	NA	NA	NA	NA	NA	NA	NA	NA	NA	0.0147915	NA	NA	NA	NA	NA	NA	NA	NA	NA	NA	NA	NA	NA	NA	NA	NA	NA	NA	NA	NA	NA	NA	0.00555328	NA	NA	NA	NA	NA	NA	NA	NA	NA	NA	NA	NA
A0A5C2GG92	NA	NA	NA	NA	NA	NA	NA	NA	NA	NA	NA	NA	NA	NA	NA	NA	NA	NA	NA	NA	NA	NA	NA	NA	NA	NA	NA	NA	NA	NA	NA	NA	NA	NA	NA	NA	0.0181977	NA	NA	NA	NA	NA	NA	NA	NA	NA	NA	NA	NA
A0A5C2FVN2	NA	NA	NA	NA	NA	NA	NA	NA	NA	NA	NA	NA	NA	NA	NA	NA	NA	NA	NA	0.0108215	NA	NA	NA	0.008939	NA	NA	NA	NA	NA	NA	NA	NA	NA	NA	NA	NA	0.0231427	NA	NA	NA	NA	NA	NA	NA	NA	NA	NA	NA	NA
A0A5C2GV72	NA	NA	NA	NA	NA	0.0197977	NA	NA	NA	NA	NA	0.0194344	NA	NA	NA	NA	NA	NA	NA	NA	NA	NA	NA	NA	NA	NA	NA	NA	NA	NA	NA	NA	NA	NA	NA	NA	0.0684292	NA	NA	NA	NA	NA	NA	NA	NA	NA	NA	NA	NA
A0A5C2GJ97	NA	NA	NA	NA	NA	NA	NA	NA	NA	NA	NA	NA	NA	NA	NA	NA	NA	NA	NA	NA	NA	NA	NA	NA	NA	NA	NA	NA	NA	NA	NA	NA	NA	NA	NA	NA	0.0352471	NA	NA	NA	NA	NA	NA	NA	NA	NA	NA	NA	NA
A0A5C2FV19	NA	NA	NA	NA	NA	NA	NA	NA	NA	NA	NA	NA	NA	NA	NA	NA	NA	NA	NA	NA	NA	NA	NA	NA	NA	NA	NA	NA	NA	NA	NA	NA	NA	NA	NA	NA	0.00294869	NA	NA	NA	NA	NA	NA	NA	NA	NA	NA	NA	NA
A0A5C2G3A2	NA	NA	NA	NA	NA	NA	NA	NA	NA	NA	NA	NA	NA	NA	NA	NA	NA	NA	NA	NA	NA	NA	NA	NA	NA	NA	NA	NA	NA	NA	NA	NA	NA	NA	NA	NA	0.00425561	NA	NA	NA	NA	NA	NA	NA	NA	NA	NA	NA	NA
A0A5C2FSW4	NA	0.00401837	0.00617284	NA	NA	NA	0.0044102	0.0252834	NA	NA	0.00438046	NA	NA	NA	NA	NA	NA	NA	NA	NA	NA	NA	0.00491715	NA	NA	NA	NA	NA	NA	NA	NA	NA	NA	NA	NA	NA	0.0113748	NA	NA	NA	NA	NA	NA	NA	NA	0.0129375	NA	NA	NA
A0A5C2G9T7	NA	NA	NA	NA	NA	NA	NA	NA	NA	NA	NA	NA	NA	NA	NA	NA	NA	NA	NA	NA	NA	NA	NA	NA	NA	NA	NA	NA	NA	NA	NA	NA	NA	NA	NA	NA	0.0073928	NA	NA	NA	NA	NA	NA	NA	NA	NA	NA	NA	NA
A0A5C2G6E6	NA	NA	0.0120482	NA	NA	0.0288618	NA	NA	NA	NA	NA	NA	NA	NA	NA	NA	NA	NA	NA	NA	NA	NA	NA	NA	NA	NA	NA	NA	NA	NA	NA	NA	NA	NA	NA	NA	0.0142512	NA	NA	NA	NA	NA	NA	NA	NA	NA	NA	NA	NA
A0A5C2G0Z8	NA	NA	NA	NA	NA	NA	NA	NA	NA	NA	NA	NA	NA	NA	NA	NA	NA	NA	NA	NA	NA	NA	NA	NA	NA	NA	NA	NA	NA	NA	NA	NA	NA	NA	NA	NA	0.00127088	NA	NA	NA	NA	NA	NA	NA	NA	NA	NA	NA	NA
A0A5C2GE45	NA	NA	NA	NA	NA	NA	NA	NA	NA	NA	NA	NA	NA	NA	NA	NA	NA	NA	NA	NA	NA	NA	NA	NA	NA	NA	NA	NA	NA	NA	NA	NA	NA	NA	NA	NA	0.0095391	NA	NA	NA	NA	NA	NA	NA	NA	NA	NA	NA	NA
A0A5C2G1U9	NA	NA	NA	NA	NA	NA	NA	NA	NA	NA	NA	NA	NA	NA	NA	NA	NA	NA	NA	NA	NA	NA	NA	NA	NA	NA	NA	NA	NA	NA	NA	NA	NA	NA	NA	NA	0.00282294	NA	NA	NA	NA	NA	NA	NA	NA	NA	NA	NA	NA
A0A5C2GH74	NA	NA	NA	NA	NA	NA	NA	NA	NA	NA	NA	NA	NA	NA	NA	NA	NA	NA	NA	NA	NA	NA	NA	NA	NA	NA	NA	NA	NA	NA	NA	NA	NA	NA	NA	NA	0.0363953	NA	NA	NA	NA	NA	NA	NA	0.0174945	NA	NA	NA	NA
A0A0J9YXN7	NA	NA	NA	NA	NA	NA	NA	NA	NA	NA	NA	NA	NA	NA	0.000368842	NA	NA	NA	NA	NA	NA	NA	NA	NA	NA	NA	NA	NA	NA	NA	NA	NA	NA	NA	NA	NA	0.000251029	0.00130586	NA	NA	NA	0.000379904	NA	NA	NA	NA	NA	NA	NA
A0A5C2FW41	NA	NA	NA	NA	NA	NA	NA	NA	NA	NA	NA	NA	NA	NA	NA	NA	NA	NA	NA	NA	NA	NA	NA	NA	NA	NA	NA	NA	NA	NA	NA	NA	NA	NA	NA	NA	0.0111261	NA	NA	NA	NA	NA	NA	NA	NA	NA	NA	NA	NA
A0A5C2GD46	NA	NA	NA	NA	NA	NA	NA	NA	NA	NA	NA	NA	NA	NA	NA	NA	NA	NA	NA	NA	NA	NA	NA	NA	NA	NA	NA	NA	NA	NA	NA	NA	NA	NA	NA	NA	0.0157265	NA	NA	NA	NA	NA	NA	NA	NA	NA	NA	NA	NA
S6C4R2	0.00133703	0.000891602	0.00263926	NA	0.00125338	NA	NA	0.000505209	0.00723814	NA	NA	NA	NA	NA	NA	0.000832388	NA	NA	NA	0.00140691	NA	NA	NA	NA	NA	NA	NA	NA	NA	NA	NA	NA	NA	NA	NA	NA	0.00917493	NA	NA	NA	NA	NA	NA	NA	NA	NA	NA	NA	NA
S6BAM6	NA	NA	NA	NA	NA	NA	NA	NA	NA	NA	NA	NA	0.00617717	NA	NA	NA	NA	0.0107967	NA	NA	NA	NA	NA	NA	NA	NA	NA	NA	NA	NA	NA	NA	NA	NA	NA	NA	0.009241	NA	NA	NA	NA	NA	NA	NA	NA	NA	NA	NA	NA
A0A2Y9CYD1	NA	NA	NA	NA	NA	NA	NA	NA	NA	NA	NA	0.00148457	NA	NA	NA	NA	NA	NA	NA	NA	NA	NA	NA	NA	NA	NA	NA	NA	NA	NA	NA	NA	NA	NA	NA	NA	0.00238959	NA	NA	NA	NA	NA	NA	NA	NA	NA	NA	NA	NA
A0A109PP82	NA	NA	NA	NA	NA	NA	0.0192465	NA	NA	NA	NA	NA	NA	NA	NA	NA	NA	NA	NA	NA	NA	NA	NA	NA	NA	NA	NA	NA	NA	NA	NA	NA	NA	NA	NA	NA	0.0181977	NA	NA	NA	NA	NA	NA	NA	NA	NA	NA	NA	NA
A0A5C2FYV9	NA	NA	NA	NA	NA	NA	NA	NA	NA	NA	NA	0.0152699	NA	NA	NA	NA	NA	NA	NA	NA	NA	NA	NA	NA	NA	NA	NA	NA	NA	NA	NA	NA	NA	NA	NA	NA	0.0307233	NA	NA	NA	NA	NA	NA	NA	0.020849	NA	NA	NA	NA
A0A5C2G029	NA	NA	NA	NA	NA	NA	NA	NA	NA	NA	NA	NA	NA	NA	NA	NA	NA	NA	NA	NA	NA	NA	NA	NA	NA	NA	NA	NA	NA	NA	NA	NA	NA	NA	NA	NA	0.0335646	NA	NA	NA	NA	NA	NA	NA	NA	NA	NA	NA	NA
A0A5C2GE75	NA	NA	NA	NA	NA	NA	NA	NA	NA	NA	NA	NA	NA	NA	NA	NA	NA	NA	NA	NA	NA	NA	NA	NA	NA	NA	NA	NA	NA	NA	NA	NA	NA	NA	NA	NA	0.00198798	NA	NA	NA	NA	NA	NA	NA	NA	NA	NA	NA	NA
A0A5C2GQ55	NA	NA	NA	NA	NA	NA	NA	NA	0.00901925	NA	NA	NA	NA	NA	NA	NA	NA	NA	NA	NA	NA	NA	NA	NA	NA	NA	NA	NA	NA	NA	NA	NA	NA	NA	NA	NA	0.00949836	NA	NA	NA	NA	NA	NA	NA	0.0043042	NA	NA	NA	NA
Q5PR22	NA	NA	NA	NA	NA	NA	NA	NA	NA	NA	NA	NA	NA	NA	NA	NA	NA	NA	NA	NA	NA	NA	NA	NA	NA	NA	NA	NA	NA	NA	NA	NA	NA	NA	NA	NA	0.00117931	NA	NA	NA	NA	NA	NA	NA	NA	NA	NA	NA	NA
A0A5C2G3Q0	NA	NA	NA	NA	NA	NA	NA	NA	NA	NA	NA	NA	NA	NA	NA	NA	NA	NA	NA	NA	NA	NA	NA	NA	NA	NA	NA	NA	NA	NA	NA	NA	NA	NA	NA	NA	0.00706947	NA	NA	NA	NA	NA	NA	NA	NA	NA	NA	NA	NA
A0A5C2G591	NA	NA	NA	NA	NA	NA	NA	NA	NA	NA	NA	NA	NA	NA	NA	NA	NA	NA	NA	0.00827968	NA	NA	NA	NA	NA	NA	NA	NA	NA	NA	NA	NA	NA	NA	NA	NA	0.00522391	0.00578938	NA	NA	0.00325553	NA	NA	0.00459002	NA	NA	NA	NA	NA
A0A5C2GM92	NA	NA	NA	NA	NA	NA	NA	NA	NA	NA	NA	NA	NA	NA	NA	NA	NA	0.0259375	NA	NA	NA	NA	NA	NA	NA	NA	NA	NA	NA	NA	NA	NA	NA	NA	NA	NA	0.0120431	NA	NA	NA	NA	NA	NA	NA	NA	NA	NA	NA	NA
A0A5C2GMB6	NA	NA	NA	NA	NA	NA	NA	NA	NA	NA	NA	NA	NA	NA	NA	NA	NA	NA	NA	NA	NA	NA	NA	NA	NA	NA	NA	NA	NA	NA	NA	NA	NA	NA	NA	NA	0.020794	NA	NA	NA	NA	NA	NA	NA	NA	NA	NA	NA	NA
P01699	NA	NA	NA	NA	NA	NA	NA	NA	NA	NA	NA	NA	NA	NA	NA	NA	NA	NA	NA	NA	NA	NA	NA	NA	NA	NA	NA	NA	NA	NA	NA	NA	NA	NA	NA	NA	0.0177427	NA	NA	NA	NA	NA	NA	NA	NA	NA	NA	NA	NA
A0A5C2GIV9	0.0116856	NA	0.00406846	NA	NA	NA	NA	NA	NA	NA	NA	NA	NA	NA	NA	0.00289654	NA	NA	NA	NA	0.00674206	NA	NA	NA	NA	NA	NA	NA	NA	NA	NA	NA	NA	NA	NA	NA	0.00597398	NA	NA	NA	NA	NA	0.00757573	NA	NA	NA	NA	NA	NA
A0A0X9V981	NA	NA	NA	NA	NA	NA	NA	NA	NA	NA	NA	NA	NA	NA	NA	NA	NA	NA	NA	NA	NA	NA	NA	NA	NA	NA	NA	NA	NA	NA	NA	NA	NA	NA	NA	NA	0.00909883	NA	NA	NA	NA	NA	NA	NA	NA	NA	NA	NA	NA
A0A5C2FTX0	NA	NA	NA	NA	NA	NA	NA	NA	NA	NA	NA	NA	NA	NA	NA	NA	NA	NA	NA	NA	NA	NA	NA	NA	NA	NA	NA	NA	NA	NA	NA	NA	NA	NA	NA	NA	0.0173608	NA	NA	NA	NA	NA	NA	NA	NA	NA	NA	NA	NA
A0A5C2G9L0	NA	NA	NA	NA	NA	NA	NA	NA	NA	0.00874784	NA	NA	NA	NA	NA	NA	NA	NA	NA	NA	NA	NA	NA	NA	NA	NA	NA	NA	NA	NA	NA	NA	NA	NA	NA	NA	0.00473139	NA	NA	NA	NA	NA	NA	NA	0.017124	NA	NA	NA	NA
A0A5C2FX88	NA	NA	NA	NA	NA	0.0107907	0.0108197	NA	NA	NA	NA	NA	NA	NA	NA	NA	NA	NA	NA	NA	NA	NA	NA	NA	NA	NA	NA	NA	NA	NA	NA	NA	NA	NA	NA	NA	0.0213126	NA	NA	NA	NA	NA	NA	NA	NA	NA	NA	NA	NA
Q15485	NA	NA	NA	NA	NA	NA	NA	0.00464409	NA	NA	NA	NA	NA	NA	NA	NA	NA	NA	NA	NA	NA	NA	NA	NA	NA	NA	NA	NA	NA	NA	NA	NA	NA	NA	NA	NA	0.00721249	NA	NA	NA	NA	NA	NA	NA	NA	NA	NA	NA	NA
A0A5C2GKH6	NA	0.0103823	NA	NA	NA	NA	NA	NA	NA	NA	NA	NA	NA	NA	NA	NA	NA	NA	NA	0.0122558	NA	NA	NA	0.0104306	NA	NA	NA	NA	NA	NA	NA	NA	NA	NA	NA	NA	0.0205091	0.0115305	NA	NA	NA	NA	NA	NA	NA	NA	NA	NA	0.0108544
A0A5C2GFR6	NA	NA	NA	NA	NA	NA	NA	NA	NA	NA	NA	NA	NA	NA	NA	NA	NA	NA	NA	NA	NA	NA	NA	NA	NA	NA	NA	NA	NA	NA	NA	NA	NA	NA	NA	NA	0.0153332	NA	NA	NA	NA	NA	NA	NA	NA	NA	NA	NA	NA
A0A5C2FWQ5	NA	NA	NA	NA	NA	0.0194082	NA	NA	NA	NA	NA	NA	NA	NA	NA	NA	NA	NA	NA	NA	NA	NA	NA	NA	NA	NA	NA	NA	NA	NA	NA	NA	NA	NA	NA	NA	NA	0.0195848	NA	NA	NA	NA	NA	NA	NA	NA	NA	NA	NA
A0A5C2FXF5	NA	NA	NA	NA	NA	NA	NA	NA	NA	NA	NA	NA	NA	NA	NA	NA	NA	NA	NA	NA	NA	NA	NA	NA	NA	NA	NA	NA	NA	NA	NA	NA	NA	NA	NA	NA	NA	0.0615205	NA	NA	NA	NA	NA	NA	NA	NA	NA	NA	NA
Q76N89	NA	NA	NA	NA	NA	NA	NA	NA	NA	NA	NA	NA	NA	NA	NA	NA	NA	NA	NA	NA	NA	NA	NA	NA	NA	NA	NA	NA	NA	NA	NA	NA	NA	NA	NA	NA	NA	0.00111278	NA	NA	NA	NA	NA	NA	NA	NA	NA	NA	NA
D6R9R9	NA	NA	NA	NA	NA	NA	NA	NA	NA	NA	NA	NA	NA	NA	NA	NA	NA	NA	NA	NA	NA	NA	NA	NA	NA	NA	NA	NA	NA	NA	NA	NA	NA	NA	NA	NA	NA	0.0152609	NA	NA	NA	NA	NA	NA	NA	NA	NA	NA	NA
A0A5C2FXF1	NA	NA	NA	NA	NA	NA	NA	NA	0.0174716	NA	NA	NA	NA	NA	NA	NA	NA	NA	NA	NA	NA	NA	NA	NA	NA	NA	NA	NA	NA	NA	NA	NA	NA	NA	NA	NA	NA	0.0147913	NA	NA	NA	NA	NA	NA	NA	NA	NA	NA	NA
A0A5C2FTD2	NA	NA	NA	NA	NA	NA	NA	NA	NA	NA	NA	0.0217737	NA	NA	NA	NA	NA	NA	NA	NA	NA	NA	NA	NA	NA	NA	NA	NA	NA	NA	NA	NA	NA	NA	NA	NA	NA	0.0356088	NA	NA	NA	NA	NA	NA	NA	NA	NA	NA	NA
A0A5C2GGX1	NA	NA	NA	NA	NA	NA	NA	NA	NA	NA	NA	NA	NA	NA	NA	NA	NA	NA	NA	NA	NA	NA	NA	NA	NA	NA	NA	NA	NA	NA	NA	NA	NA	NA	NA	NA	NA	0.0356088	NA	NA	NA	NA	NA	NA	NA	NA	NA	NA	NA
A0A5C2GV70	NA	NA	NA	NA	NA	NA	NA	NA	NA	NA	NA	NA	NA	NA	NA	NA	NA	NA	NA	NA	NA	0.0188367	NA	NA	NA	NA	NA	NA	NA	NA	NA	NA	NA	NA	NA	NA	NA	0.021694	NA	NA	NA	NA	NA	NA	NA	NA	NA	NA	NA
A0A5C2FZP9	NA	NA	NA	NA	NA	NA	NA	NA	NA	NA	NA	NA	NA	NA	NA	NA	NA	NA	NA	NA	NA	NA	NA	NA	NA	NA	NA	NA	NA	NA	NA	NA	NA	NA	NA	NA	NA	0.0900452	NA	NA	NA	NA	NA	NA	NA	NA	NA	NA	NA
A0A4E0W274	NA	NA	NA	0.00260656	NA	NA	NA	NA	0.02594	NA	NA	NA	NA	NA	NA	NA	NA	NA	NA	NA	NA	NA	NA	0.00975397	NA	NA	NA	NA	NA	NA	NA	NA	NA	NA	NA	NA	NA	0.0134857	NA	NA	NA	NA	NA	NA	NA	NA	0.0108987	NA	NA
Q96T58	NA	NA	NA	NA	0.0026384	0	NA	NA	NA	NA	NA	NA	0.00127443	NA	0.00145902	0.00308135	NA	NA	NA	0.00174424	NA	NA	NA	NA	NA	NA	NA	NA	NA	NA	NA	NA	NA	NA	NA	NA	NA	0.00129139	NA	0.00169142	NA	NA	NA	NA	0.00143754	0.00207324	NA	0.00221667	NA
A0A5C2FT69	NA	NA	NA	NA	NA	NA	NA	NA	NA	NA	NA	NA	NA	NA	NA	NA	NA	NA	NA	NA	NA	NA	NA	NA	NA	NA	NA	NA	NA	NA	NA	NA	NA	NA	NA	NA	NA	0.00806801	NA	NA	NA	NA	NA	NA	NA	NA	NA	NA	NA
A0A0S2Z465	NA	NA	NA	NA	NA	NA	NA	NA	NA	NA	NA	NA	NA	NA	NA	NA	NA	NA	NA	NA	NA	NA	NA	NA	NA	NA	NA	NA	NA	NA	NA	NA	NA	NA	NA	NA	NA	0.142708	NA	NA	NA	NA	NA	NA	NA	NA	NA	NA	NA
P49454	NA	NA	NA	NA	NA	NA	NA	NA	NA	NA	0	NA	NA	NA	0.000368216	NA	NA	NA	NA	NA	NA	NA	NA	NA	NA	NA	NA	NA	NA	NA	NA	NA	NA	NA	NA	NA	NA	0	NA	NA	NA	NA	NA	NA	NA	NA	NA	NA	NA
A0A5C2FW28	NA	NA	NA	NA	0.00727513	NA	NA	NA	NA	NA	NA	NA	NA	NA	NA	NA	NA	NA	NA	NA	NA	NA	NA	NA	NA	NA	NA	NA	NA	NA	NA	NA	NA	NA	NA	NA	NA	0.0059348	NA	NA	NA	NA	NA	NA	NA	NA	NA	NA	NA
A0A5C2GGA0	NA	NA	NA	NA	NA	NA	NA	NA	NA	NA	NA	NA	NA	NA	NA	NA	NA	NA	NA	NA	NA	NA	NA	NA	NA	NA	NA	NA	NA	NA	NA	NA	NA	NA	NA	NA	NA	0.00578265	NA	NA	NA	NA	NA	NA	NA	NA	NA	NA	NA
Q53GY3	NA	NA	NA	NA	NA	NA	NA	NA	NA	0.0341756	NA	NA	NA	NA	NA	NA	NA	NA	NA	NA	NA	NA	NA	NA	NA	NA	NA	NA	NA	NA	NA	NA	NA	NA	NA	NA	NA	0.0273841	NA	NA	NA	NA	NA	NA	NA	NA	NA	NA	0.0231645
A0A2U8J8E3	NA	NA	NA	NA	NA	NA	NA	NA	NA	NA	NA	0.00864543	NA	NA	NA	NA	NA	NA	NA	NA	NA	NA	NA	NA	NA	NA	NA	NA	NA	NA	NA	NA	NA	NA	NA	NA	NA	0.00418927	NA	NA	NA	NA	NA	NA	NA	NA	NA	0.00485385	NA
A0A5C2FTE0	0.0145545	NA	0.0231481	NA	NA	NA	NA	NA	NA	NA	NA	0.0217737	NA	NA	NA	NA	NA	NA	NA	NA	NA	0.00469672	NA	NA	NA	NA	NA	NA	NA	NA	NA	NA	NA	NA	NA	NA	NA	0.00395653	NA	NA	NA	NA	NA	NA	0.0110989	NA	NA	NA	NA
A0A5C2FVU8	NA	NA	NA	NA	NA	NA	NA	NA	NA	NA	NA	NA	NA	NA	NA	NA	NA	NA	NA	NA	NA	NA	NA	NA	0	NA	NA	NA	NA	NA	NA	NA	NA	NA	NA	NA	NA	0.0184638	NA	NA	NA	NA	NA	NA	NA	NA	NA	NA	NA
A0A5C2G2I9	0.0142824	NA	0.00485364	NA	0.00935374	NA	NA	NA	NA	NA	NA	NA	0.0219633	NA	0.0178229	NA	NA	NA	NA	NA	NA	NA	NA	0.0186229	NA	NA	NA	NA	NA	NA	NA	NA	NA	NA	NA	NA	NA	0.0104848	NA	NA	NA	NA	NA	NA	NA	NA	NA	NA	0.00387525
A0A5C2G6I5	NA	NA	NA	NA	NA	0.0466661	NA	NA	NA	NA	NA	NA	NA	NA	NA	NA	NA	NA	NA	NA	NA	NA	NA	NA	NA	NA	NA	NA	NA	NA	NA	NA	NA	NA	NA	NA	NA	0.0499448	0.0133099	NA	NA	NA	NA	NA	NA	NA	NA	NA	NA
J3KQ32	NA	NA	NA	NA	NA	NA	NA	NA	NA	NA	NA	NA	NA	NA	NA	NA	NA	NA	NA	NA	NA	NA	NA	NA	NA	NA	NA	NA	NA	NA	NA	NA	NA	NA	NA	NA	NA	0	NA	NA	NA	NA	NA	NA	NA	NA	NA	NA	NA
E5RGE1	NA	NA	0.0196078	NA	NA	NA	NA	NA	NA	NA	NA	NA	NA	NA	NA	NA	NA	NA	NA	NA	NA	NA	NA	NA	NA	NA	NA	NA	NA	NA	NA	NA	NA	NA	NA	NA	NA	0.00837854	NA	NA	NA	NA	NA	NA	NA	NA	NA	NA	NA
A0A0M3KKW6	0.00901068	NA	0.00444582	NA	NA	NA	NA	NA	NA	NA	NA	NA	NA	NA	0.0106182	0.000895185	NA	NA	NA	NA	0.000448029	NA	NA	NA	NA	NA	NA	NA	NA	NA	NA	NA	NA	NA	NA	NA	NA	0.0257346	NA	NA	NA	NA	NA	NA	NA	0.000526891	NA	NA	NA
Q5CZ94	NA	NA	NA	NA	NA	NA	NA	NA	NA	NA	NA	NA	NA	NA	NA	NA	NA	NA	NA	NA	NA	NA	NA	NA	NA	NA	NA	NA	NA	NA	NA	NA	NA	NA	NA	NA	NA	0.07861	NA	0.0856141	NA	NA	NA	NA	NA	NA	NA	NA	NA
Q6ZVX0	NA	NA	NA	NA	NA	NA	NA	NA	NA	NA	NA	NA	NA	NA	NA	NA	NA	NA	NA	NA	NA	NA	NA	NA	NA	NA	NA	NA	NA	NA	NA	NA	NA	NA	NA	NA	NA	0.0141545	NA	NA	NA	NA	NA	NA	0.0113566	NA	NA	0.0186178	NA
A0A5C2FXG1	0.0144836	NA	NA	NA	NA	NA	NA	NA	NA	NA	NA	NA	NA	NA	NA	NA	NA	NA	NA	NA	NA	NA	NA	NA	NA	NA	NA	NA	NA	NA	NA	NA	NA	NA	NA	NA	NA	0.0193448	NA	NA	NA	NA	NA	NA	NA	NA	NA	NA	NA
J3QRS3	NA	NA	NA	NA	NA	NA	NA	NA	NA	NA	NA	NA	NA	NA	NA	NA	NA	NA	NA	NA	NA	NA	NA	NA	NA	NA	NA	NA	NA	NA	NA	NA	NA	NA	NA	NA	NA	0.0108637	NA	NA	NA	NA	NA	NA	NA	NA	NA	NA	NA
A0A5C2G635	NA	NA	NA	NA	NA	NA	NA	NA	NA	NA	NA	NA	NA	NA	NA	NA	NA	NA	NA	NA	NA	NA	NA	NA	NA	NA	NA	NA	NA	NA	NA	NA	NA	NA	NA	NA	NA	0.00738763	NA	NA	NA	NA	NA	NA	NA	NA	NA	NA	NA
A0A5C2FTL2	NA	NA	NA	NA	NA	NA	NA	NA	NA	NA	NA	NA	NA	NA	0.00668454	0.0057092	0.014191	NA	NA	NA	NA	0.00301249	NA	NA	NA	NA	NA	NA	NA	NA	NA	NA	NA	NA	NA	NA	NA	0.0126783	NA	NA	NA	NA	NA	NA	NA	NA	NA	NA	NA
A0A4P8J535	NA	NA	NA	NA	NA	NA	NA	NA	NA	NA	NA	NA	NA	NA	NA	NA	NA	NA	NA	NA	NA	NA	NA	NA	NA	NA	NA	NA	NA	NA	NA	NA	NA	NA	NA	NA	NA	0.0406658	NA	NA	NA	NA	NA	NA	NA	NA	NA	NA	NA
A0A5C2GLW1	NA	NA	NA	NA	NA	NA	NA	NA	NA	NA	NA	NA	NA	NA	NA	NA	NA	NA	NA	NA	NA	NA	NA	NA	NA	NA	NA	NA	NA	NA	NA	NA	NA	NA	NA	NA	NA	0.00516902	NA	NA	NA	NA	NA	NA	NA	NA	NA	NA	NA
A0A5C2GI94	NA	NA	NA	NA	NA	NA	NA	NA	NA	NA	NA	NA	NA	NA	NA	NA	NA	NA	NA	NA	NA	NA	NA	NA	NA	NA	NA	NA	NA	NA	NA	NA	NA	NA	NA	NA	NA	0.0110542	NA	NA	NA	NA	NA	NA	NA	NA	NA	NA	NA
A0A5C2FWY1	0.00943425	NA	NA	NA	NA	NA	NA	NA	NA	NA	NA	NA	NA	NA	NA	NA	NA	NA	NA	NA	NA	NA	NA	NA	NA	NA	NA	NA	NA	NA	NA	NA	NA	NA	NA	NA	NA	0.00588035	NA	NA	NA	NA	NA	NA	NA	NA	NA	NA	NA
A0A5C2GF35	NA	NA	NA	NA	NA	NA	NA	NA	NA	NA	NA	NA	NA	NA	NA	NA	NA	NA	NA	NA	NA	NA	NA	NA	NA	NA	NA	NA	NA	NA	NA	NA	NA	NA	NA	NA	NA	0.0280696	NA	NA	NA	NA	NA	NA	NA	NA	NA	NA	NA
A0A5C2FY32	NA	NA	NA	NA	NA	NA	NA	NA	NA	NA	NA	NA	NA	NA	NA	NA	NA	NA	NA	NA	NA	NA	NA	NA	NA	NA	NA	NA	NA	NA	NA	NA	NA	NA	NA	NA	NA	0.0197218	NA	NA	NA	NA	NA	NA	NA	NA	NA	NA	NA
Q5NV88	NA	NA	NA	NA	NA	NA	NA	NA	NA	NA	NA	NA	NA	NA	NA	NA	NA	NA	NA	NA	NA	NA	NA	NA	NA	NA	NA	NA	NA	NA	NA	NA	NA	NA	NA	NA	NA	0.00610436	NA	NA	NA	NA	NA	NA	NA	NA	NA	NA	0.00338204
M0R2W8	NA	NA	NA	NA	NA	NA	NA	NA	NA	NA	NA	NA	NA	NA	NA	NA	NA	NA	NA	NA	NA	NA	NA	NA	NA	NA	NA	NA	NA	NA	NA	NA	NA	NA	NA	NA	NA	0.00504692	NA	NA	NA	NA	NA	NA	NA	NA	NA	NA	NA
A0A5C2GDF6	NA	NA	NA	NA	NA	NA	NA	NA	NA	NA	NA	NA	NA	NA	NA	NA	NA	NA	NA	NA	NA	NA	NA	NA	NA	NA	NA	NA	NA	NA	NA	NA	NA	NA	NA	NA	NA	0.0100505	NA	NA	NA	NA	NA	NA	NA	NA	NA	NA	NA
S6BGE5	NA	NA	NA	NA	NA	NA	NA	NA	NA	NA	NA	NA	NA	NA	NA	NA	NA	NA	NA	NA	NA	NA	NA	NA	NA	NA	NA	NA	NA	NA	NA	NA	NA	NA	NA	NA	NA	0.014906	NA	NA	0.00523424	NA	NA	NA	NA	0.0233988	NA	NA	NA
A0A5C2GKC2	NA	NA	NA	NA	NA	NA	NA	NA	NA	NA	0.0194088	NA	NA	NA	NA	NA	NA	NA	NA	NA	NA	NA	NA	NA	NA	NA	NA	NA	NA	NA	NA	NA	NA	NA	NA	NA	NA	0.0197218	NA	NA	NA	NA	NA	NA	NA	NA	NA	NA	NA
A0A5C2G266	NA	NA	NA	NA	NA	NA	NA	NA	NA	NA	NA	NA	NA	NA	NA	NA	NA	NA	NA	NA	NA	NA	NA	NA	NA	NA	NA	NA	NA	NA	NA	NA	NA	NA	NA	NA	NA	0.019423	NA	NA	NA	NA	NA	NA	NA	NA	NA	NA	NA
A0A1L2BU33	NA	NA	NA	NA	NA	NA	NA	NA	NA	NA	NA	NA	NA	NA	NA	NA	NA	NA	NA	NA	NA	NA	NA	NA	NA	NA	NA	NA	NA	NA	NA	NA	NA	NA	NA	NA	NA	0.00180467	NA	NA	NA	NA	NA	NA	NA	NA	NA	NA	NA
A0A5C2GBB2	NA	NA	NA	NA	NA	NA	NA	NA	NA	NA	NA	NA	NA	NA	NA	NA	NA	NA	NA	NA	NA	NA	NA	NA	NA	NA	NA	NA	NA	NA	NA	NA	NA	NA	NA	NA	NA	0.0115132	NA	NA	NA	NA	NA	NA	NA	NA	NA	NA	NA
S6C4R7	NA	NA	NA	NA	NA	0.0841478	NA	NA	0.0454671	NA	NA	NA	NA	NA	NA	NA	NA	NA	NA	NA	NA	NA	NA	NA	NA	NA	NA	NA	NA	NA	NA	NA	NA	NA	NA	NA	NA	0.0330033	NA	NA	NA	NA	NA	NA	NA	NA	NA	NA	NA
A0A5C2FX56	NA	NA	NA	NA	NA	NA	NA	NA	NA	NA	NA	NA	NA	NA	NA	NA	NA	NA	NA	NA	NA	NA	NA	NA	NA	NA	NA	NA	NA	NA	NA	NA	NA	NA	NA	NA	NA	0.00399351	NA	NA	NA	NA	NA	NA	NA	NA	NA	NA	NA
Q6P587	NA	NA	NA	NA	NA	NA	NA	NA	NA	NA	NA	NA	NA	NA	NA	NA	NA	NA	NA	NA	NA	NA	NA	NA	NA	NA	NA	NA	NA	NA	NA	NA	NA	NA	NA	NA	NA	0.00664205	NA	NA	NA	NA	NA	NA	NA	NA	NA	NA	NA
A0A5C2GNQ7	NA	NA	NA	NA	NA	NA	NA	NA	NA	NA	NA	NA	NA	NA	NA	NA	NA	NA	NA	NA	NA	NA	NA	NA	NA	NA	NA	NA	NA	NA	NA	NA	NA	NA	NA	NA	NA	0.0173858	NA	NA	NA	NA	NA	NA	NA	NA	NA	NA	NA
B3KP88	NA	NA	NA	NA	NA	NA	NA	NA	NA	NA	NA	NA	NA	NA	NA	NA	NA	NA	NA	NA	NA	NA	NA	NA	NA	NA	NA	NA	NA	NA	NA	NA	NA	NA	NA	NA	NA	0.00959518	NA	NA	NA	NA	NA	NA	NA	NA	NA	NA	NA
Q14520-2	NA	0.00341778	NA	NA	NA	NA	NA	NA	NA	NA	NA	NA	NA	NA	NA	NA	NA	NA	NA	NA	NA	NA	NA	NA	NA	NA	NA	NA	NA	NA	NA	NA	NA	NA	NA	NA	NA	0.00573992	NA	NA	NA	NA	NA	NA	0.00479217	NA	NA	NA	NA
A0A5C2GL96	NA	NA	NA	NA	NA	NA	NA	NA	NA	NA	NA	NA	NA	NA	NA	NA	NA	NA	NA	NA	NA	NA	NA	NA	NA	NA	NA	NA	NA	NA	NA	NA	NA	NA	NA	NA	NA	0.0226394	NA	NA	NA	NA	NA	NA	NA	NA	NA	NA	NA
H7C5W8	NA	NA	NA	NA	NA	NA	NA	NA	NA	NA	NA	NA	NA	NA	NA	NA	NA	NA	NA	NA	NA	NA	NA	NA	NA	NA	NA	NA	NA	NA	NA	NA	NA	NA	NA	NA	NA	0.00371211	NA	NA	NA	NA	NA	NA	NA	NA	NA	NA	NA
A0A5C2GLL4	NA	NA	NA	NA	NA	NA	NA	NA	NA	NA	NA	NA	NA	NA	NA	NA	NA	NA	0.0101236	NA	NA	NA	NA	NA	NA	NA	NA	NA	NA	NA	NA	NA	NA	NA	NA	NA	NA	0.0208442	NA	NA	NA	NA	NA	NA	NA	NA	NA	NA	NA
H0Y5C6	NA	NA	NA	NA	NA	NA	NA	NA	NA	NA	NA	NA	NA	NA	NA	NA	NA	NA	NA	NA	NA	NA	NA	NA	NA	NA	NA	NA	NA	NA	NA	NA	NA	NA	NA	NA	NA	0.00456198	NA	NA	NA	NA	NA	NA	NA	NA	NA	NA	NA
A0A5C2G361	NA	NA	NA	NA	NA	NA	NA	NA	NA	NA	NA	NA	NA	NA	NA	NA	NA	NA	NA	NA	NA	NA	NA	NA	NA	NA	NA	NA	NA	NA	NA	NA	NA	NA	NA	NA	NA	0.0028569	NA	NA	NA	NA	NA	NA	NA	NA	NA	NA	NA
A0A5C2G0C7	NA	NA	NA	NA	NA	NA	NA	NA	NA	NA	NA	NA	NA	NA	NA	NA	NA	NA	NA	NA	NA	NA	NA	NA	NA	NA	NA	NA	NA	NA	NA	NA	NA	NA	NA	NA	NA	NA	0.0142342	NA	NA	NA	NA	NA	NA	NA	NA	NA	NA
Q567P1	NA	NA	NA	NA	NA	NA	NA	NA	NA	NA	NA	NA	NA	NA	NA	NA	NA	NA	NA	NA	NA	NA	NA	NA	NA	NA	NA	NA	NA	NA	NA	NA	NA	NA	NA	NA	NA	NA	0.00477419	NA	NA	NA	NA	NA	NA	NA	NA	NA	NA
A0A5C2G5V3	NA	NA	NA	NA	NA	NA	NA	0.0071947	NA	NA	NA	NA	NA	NA	NA	NA	0.0050378	0.00166675	NA	NA	NA	NA	NA	NA	NA	NA	NA	NA	NA	NA	NA	NA	NA	NA	NA	NA	NA	NA	0.0196516	NA	NA	NA	NA	NA	NA	NA	NA	NA	NA
B2M1S8	NA	NA	NA	NA	NA	NA	NA	NA	NA	NA	NA	NA	NA	NA	NA	NA	NA	NA	NA	NA	NA	NA	NA	NA	NA	NA	NA	NA	NA	NA	NA	NA	NA	NA	NA	NA	NA	NA	0.0146408	0.0554674	NA	NA	NA	NA	NA	NA	NA	NA	NA
A0A5C2G2V5	NA	NA	NA	NA	NA	NA	NA	NA	NA	NA	NA	NA	NA	NA	NA	NA	NA	NA	NA	NA	NA	NA	NA	NA	NA	NA	NA	NA	NA	NA	NA	NA	NA	NA	NA	NA	NA	NA	0.0133099	NA	NA	NA	NA	NA	NA	NA	NA	NA	NA
A0A5C2FXK3	NA	NA	NA	NA	NA	NA	NA	NA	NA	NA	NA	NA	NA	NA	NA	NA	NA	NA	NA	NA	NA	NA	NA	NA	NA	NA	NA	NA	NA	NA	NA	NA	NA	NA	NA	NA	NA	NA	0.0171182	NA	NA	NA	NA	NA	NA	NA	NA	NA	NA
A0A5C2G5Q9	NA	NA	0.0185185	NA	NA	NA	NA	NA	NA	NA	NA	NA	NA	NA	NA	NA	NA	NA	NA	0.0120239	0.00925926	NA	NA	NA	NA	NA	NA	NA	NA	NA	NA	NA	NA	NA	NA	NA	NA	NA	0.00948944	NA	NA	NA	NA	NA	NA	NA	NA	NA	NA
A0A5C2GIQ1	NA	NA	NA	NA	NA	NA	NA	NA	NA	NA	NA	NA	NA	NA	NA	NA	NA	NA	NA	NA	NA	NA	NA	NA	NA	NA	NA	NA	NA	NA	NA	NA	NA	NA	NA	NA	NA	NA	0.0105811	NA	NA	NA	NA	NA	NA	NA	NA	NA	NA
A0A5C2G7G7	0.00339945	NA	NA	NA	0.00324675	0.0148483	0.00330849	NA	NA	NA	NA	NA	NA	NA	NA	NA	NA	NA	NA	NA	NA	NA	NA	NA	NA	NA	NA	NA	NA	NA	NA	NA	NA	NA	NA	NA	NA	NA	0.00423496	NA	NA	NA	NA	NA	NA	NA	NA	NA	NA
A0A5C2GHI6	NA	NA	NA	NA	NA	NA	NA	NA	NA	NA	NA	NA	NA	NA	NA	NA	NA	NA	NA	NA	NA	NA	NA	NA	NA	NA	NA	NA	NA	NA	NA	NA	NA	NA	NA	NA	NA	NA	0.00909149	NA	NA	NA	NA	NA	NA	NA	NA	NA	NA
A0A5C2GF64	NA	NA	NA	NA	NA	NA	NA	NA	NA	NA	NA	NA	NA	NA	NA	NA	NA	NA	NA	NA	NA	NA	NA	NA	NA	NA	NA	NA	NA	NA	NA	NA	NA	NA	NA	NA	NA	NA	0.00409944	NA	NA	NA	NA	NA	NA	NA	NA	NA	NA
A0A5C2GAP9	NA	NA	NA	NA	NA	0.00856734	0.0169766	NA	NA	NA	NA	NA	NA	NA	NA	NA	NA	NA	NA	NA	NA	NA	NA	NA	NA	NA	NA	NA	NA	NA	NA	NA	NA	NA	NA	NA	NA	NA	0.0142456	NA	NA	NA	NA	NA	NA	NA	NA	NA	NA
A0A087WVP4	NA	NA	NA	NA	NA	NA	0	NA	NA	NA	NA	NA	NA	NA	NA	NA	NA	NA	NA	NA	NA	NA	NA	NA	NA	NA	NA	NA	NA	NA	NA	NA	NA	NA	NA	NA	NA	NA	0.0012575	NA	NA	NA	NA	NA	NA	NA	NA	NA	NA
A0A5C2GE35	NA	NA	NA	NA	NA	NA	NA	NA	NA	NA	NA	NA	NA	NA	NA	NA	NA	NA	NA	NA	NA	NA	NA	NA	NA	NA	NA	NA	NA	NA	NA	NA	NA	NA	NA	NA	NA	NA	0.0131134	NA	NA	NA	NA	NA	NA	NA	NA	NA	NA
A0A5C2GAN4	NA	NA	NA	NA	NA	NA	NA	NA	NA	NA	NA	NA	NA	NA	NA	NA	NA	NA	NA	NA	NA	NA	NA	NA	NA	NA	NA	NA	NA	NA	NA	NA	NA	NA	NA	NA	NA	NA	0.00323831	NA	NA	NA	NA	NA	NA	NA	NA	NA	NA
A0A5C2GD16	NA	NA	NA	NA	NA	0.0272219	0.00545901	NA	NA	NA	NA	NA	NA	NA	NA	NA	NA	NA	NA	NA	NA	NA	NA	NA	NA	NA	NA	NA	NA	NA	NA	NA	NA	NA	NA	NA	NA	NA	0.0139754	NA	NA	NA	NA	NA	0.0194591	NA	NA	NA	NA
A0A5C2GRB7	NA	NA	NA	NA	NA	NA	NA	NA	NA	NA	NA	NA	NA	NA	NA	NA	NA	NA	NA	NA	NA	NA	NA	NA	NA	NA	NA	NA	NA	NA	NA	NA	NA	NA	NA	NA	NA	NA	0.0261859	NA	NA	NA	NA	NA	NA	NA	NA	NA	NA
A0A5C2FU12	NA	NA	NA	NA	NA	NA	NA	NA	NA	NA	NA	NA	NA	NA	0.00269315	NA	NA	NA	NA	NA	NA	NA	0.00275871	0.00325054	NA	NA	NA	NA	NA	NA	NA	NA	NA	NA	NA	NA	NA	NA	0.00532394	NA	NA	NA	NA	NA	NA	NA	0.00332249	NA	NA
Q86YA3	NA	NA	NA	NA	NA	NA	NA	NA	NA	NA	NA	NA	NA	NA	NA	NA	NA	NA	NA	NA	NA	NA	NA	NA	NA	NA	NA	NA	NA	NA	NA	NA	NA	NA	NA	NA	NA	NA	0	NA	NA	NA	NA	NA	NA	NA	NA	NA	NA
A0A5C2FYL7	NA	NA	NA	NA	NA	NA	NA	NA	NA	NA	NA	NA	NA	NA	NA	NA	NA	NA	NA	NA	NA	NA	NA	NA	NA	NA	NA	NA	NA	NA	NA	NA	NA	NA	NA	NA	NA	NA	0.00612795	NA	NA	NA	NA	NA	0.00425217	NA	NA	NA	NA
A0A5C2G196	NA	NA	NA	NA	NA	NA	NA	NA	NA	NA	NA	NA	NA	NA	NA	NA	NA	NA	NA	NA	NA	NA	NA	NA	NA	NA	NA	NA	NA	NA	NA	NA	NA	NA	NA	NA	NA	NA	0.0139754	NA	NA	NA	NA	NA	NA	NA	NA	NA	NA
A0A5C2GEI0	NA	NA	NA	NA	NA	NA	NA	NA	NA	NA	NA	NA	NA	NA	NA	NA	NA	NA	NA	NA	NA	NA	NA	NA	NA	NA	NA	NA	NA	NA	NA	NA	NA	NA	NA	NA	NA	NA	0.0113873	NA	0.037512	NA	NA	NA	NA	NA	NA	NA	NA
Q96KR7	NA	NA	NA	NA	NA	NA	NA	NA	NA	NA	NA	NA	NA	NA	NA	NA	NA	NA	NA	NA	NA	NA	NA	NA	NA	NA	NA	NA	NA	NA	NA	NA	NA	NA	NA	NA	NA	NA	0.00703565	NA	NA	NA	NA	NA	NA	NA	NA	NA	NA
A0A650F0N3	NA	NA	NA	NA	NA	NA	NA	NA	NA	NA	NA	NA	NA	NA	NA	NA	NA	NA	NA	NA	NA	NA	NA	NA	NA	NA	NA	NA	NA	NA	NA	NA	NA	NA	NA	NA	NA	NA	0.0954272	NA	NA	NA	NA	NA	NA	NA	NA	NA	NA
A0A5C2GVP7	NA	NA	NA	NA	NA	NA	NA	NA	NA	NA	NA	NA	NA	NA	NA	NA	NA	NA	NA	NA	NA	NA	NA	NA	NA	NA	NA	NA	NA	NA	NA	NA	NA	NA	NA	NA	NA	NA	0.0138275	NA	NA	NA	NA	NA	NA	NA	NA	NA	NA
Q6GMX0	NA	NA	NA	NA	NA	NA	NA	NA	NA	NA	NA	0.00270739	NA	NA	NA	NA	NA	NA	NA	NA	NA	NA	NA	NA	NA	NA	NA	NA	NA	NA	NA	NA	NA	NA	NA	NA	NA	NA	0.00734354	NA	NA	NA	NA	NA	NA	0.00743356	NA	NA	0.000670612
A0A5C2FWF2	NA	NA	NA	NA	NA	NA	NA	NA	NA	NA	NA	NA	NA	NA	NA	NA	NA	NA	NA	NA	NA	NA	NA	NA	NA	NA	NA	NA	NA	NA	NA	NA	NA	NA	NA	NA	NA	NA	0.0144346	NA	NA	NA	NA	NA	0.0150739	NA	NA	NA	NA
A0A1W6IYJ9	NA	NA	NA	NA	NA	NA	NA	NA	NA	NA	NA	NA	NA	NA	NA	NA	NA	NA	NA	NA	NA	NA	NA	NA	NA	NA	NA	NA	NA	NA	NA	NA	NA	NA	NA	NA	NA	NA	0.00906955	NA	NA	NA	NA	NA	NA	NA	NA	NA	NA
A0A5C2GUT1	NA	NA	NA	NA	NA	NA	NA	NA	NA	NA	NA	0.0192751	NA	NA	NA	NA	NA	NA	NA	NA	NA	NA	NA	NA	NA	NA	NA	NA	NA	NA	NA	NA	NA	NA	NA	NA	NA	NA	0.00840049	NA	NA	NA	NA	NA	NA	NA	NA	NA	NA
A0A5C2GT18	NA	NA	NA	NA	NA	NA	NA	NA	NA	NA	NA	NA	NA	NA	NA	NA	NA	NA	NA	NA	NA	NA	NA	NA	NA	NA	NA	NA	NA	NA	NA	NA	NA	NA	NA	NA	NA	NA	0.0116813	NA	NA	NA	NA	NA	NA	NA	NA	NA	NA
A0A087X080	NA	NA	NA	NA	NA	NA	NA	NA	NA	NA	NA	NA	NA	NA	NA	NA	NA	NA	NA	NA	NA	NA	NA	NA	NA	NA	NA	NA	NA	NA	NA	NA	NA	NA	NA	NA	NA	NA	0.000363168	NA	NA	NA	NA	NA	NA	NA	NA	NA	NA
A0A5C2FYF4	NA	NA	NA	NA	NA	NA	NA	NA	NA	NA	NA	NA	NA	0.00673202	NA	NA	NA	NA	NA	NA	NA	NA	NA	NA	NA	NA	NA	NA	NA	NA	NA	NA	NA	NA	NA	NA	NA	NA	0.00572989	NA	NA	NA	NA	NA	NA	NA	NA	NA	NA
A0A4P8J548	NA	NA	NA	NA	NA	NA	NA	NA	NA	NA	NA	NA	NA	NA	NA	NA	NA	NA	NA	NA	NA	NA	NA	NA	NA	NA	NA	NA	NA	NA	NA	NA	NA	NA	NA	NA	NA	NA	0.00334921	NA	NA	NA	NA	NA	NA	NA	NA	NA	NA
A0A5C2FZ99	NA	NA	NA	NA	NA	NA	NA	NA	NA	NA	NA	NA	NA	NA	NA	NA	NA	NA	NA	NA	NA	NA	NA	NA	NA	NA	NA	NA	NA	NA	NA	NA	NA	NA	NA	NA	NA	NA	0.00368526	NA	NA	NA	NA	NA	NA	NA	NA	NA	NA
Q7Z664	NA	NA	NA	NA	NA	NA	NA	NA	NA	NA	NA	NA	NA	NA	NA	NA	NA	NA	NA	NA	NA	NA	NA	NA	NA	NA	NA	NA	NA	NA	NA	NA	NA	NA	NA	NA	NA	NA	0.0342866	NA	NA	NA	NA	NA	NA	NA	NA	NA	NA
O75362	NA	NA	NA	NA	NA	NA	NA	NA	NA	NA	NA	NA	NA	NA	NA	NA	NA	NA	NA	NA	NA	NA	NA	NA	NA	NA	NA	NA	NA	NA	NA	NA	NA	NA	NA	NA	NA	NA	0.00264685	NA	NA	NA	NA	NA	NA	NA	NA	NA	NA
A0A5C2G1J3	NA	NA	NA	NA	NA	NA	NA	NA	NA	NA	NA	NA	NA	NA	NA	NA	NA	NA	NA	NA	NA	NA	NA	NA	NA	NA	NA	NA	NA	NA	NA	NA	NA	NA	NA	NA	NA	NA	0.0152964	NA	NA	NA	NA	NA	0.0159739	NA	NA	NA	NA
S6C4S0	NA	NA	NA	0.0135205	NA	NA	NA	0.00307937	NA	NA	NA	NA	NA	NA	NA	NA	NA	NA	NA	NA	0.0106552	NA	0.0129905	0.0134637	NA	NA	NA	NA	NA	NA	NA	NA	NA	NA	NA	NA	NA	NA	0.0152737	NA	NA	NA	NA	NA	NA	NA	NA	NA	NA
A0A0X9UWM4	NA	0.0045077	NA	NA	NA	NA	NA	NA	NA	NA	NA	NA	NA	NA	NA	NA	NA	NA	0.00967224	NA	NA	NA	NA	NA	NA	NA	NA	NA	NA	NA	NA	NA	NA	NA	NA	NA	NA	NA	0.0416938	NA	NA	NA	NA	NA	0.00720744	NA	NA	NA	NA
A0A5C2GD76	NA	NA	NA	NA	NA	NA	NA	NA	NA	NA	NA	NA	NA	NA	NA	NA	NA	NA	NA	NA	NA	NA	NA	NA	NA	NA	NA	NA	NA	NA	NA	NA	NA	NA	NA	NA	NA	NA	0.00186667	NA	NA	NA	NA	NA	NA	NA	NA	NA	NA
A0A5C2G456	NA	NA	NA	NA	NA	NA	NA	NA	NA	NA	NA	NA	NA	NA	NA	NA	NA	NA	NA	NA	NA	NA	NA	NA	NA	NA	NA	NA	NA	NA	NA	NA	NA	NA	NA	NA	NA	NA	0.0093169	NA	NA	NA	NA	NA	NA	NA	NA	NA	NA
A0A5C2G063	NA	NA	NA	NA	NA	NA	NA	NA	NA	NA	NA	NA	NA	NA	NA	NA	NA	NA	NA	NA	NA	NA	NA	NA	NA	NA	NA	NA	NA	NA	NA	NA	NA	NA	NA	NA	NA	NA	0.00632629	NA	NA	NA	NA	NA	NA	NA	NA	NA	NA
A0A5C2G5F2	NA	NA	NA	NA	NA	NA	NA	NA	NA	NA	NA	NA	NA	NA	NA	NA	NA	NA	NA	NA	NA	NA	NA	NA	NA	NA	NA	NA	NA	NA	NA	NA	NA	NA	NA	NA	NA	NA	0.0144346	NA	NA	NA	NA	NA	NA	NA	NA	NA	NA
O43365	NA	NA	NA	NA	NA	NA	0.00811475	NA	NA	NA	NA	NA	NA	NA	NA	NA	NA	NA	NA	NA	NA	NA	NA	NA	NA	NA	NA	NA	NA	NA	NA	NA	NA	NA	NA	NA	NA	NA	0.0207742	NA	NA	NA	NA	NA	NA	NA	NA	NA	NA
A0A5C2G816	NA	NA	NA	NA	NA	NA	NA	NA	NA	NA	NA	NA	NA	NA	0.0194739	0.0151057	NA	NA	NA	NA	NA	NA	NA	NA	NA	NA	NA	NA	NA	NA	NA	NA	NA	NA	NA	NA	NA	NA	NA	0.0168855	0.0247015	NA	NA	NA	NA	NA	NA	NA	NA
B5MCV4	NA	NA	NA	NA	NA	NA	NA	NA	NA	NA	NA	NA	NA	NA	NA	NA	NA	NA	NA	NA	NA	NA	NA	NA	NA	NA	NA	NA	NA	NA	NA	NA	NA	NA	NA	NA	NA	NA	NA	0.0497076	NA	NA	NA	NA	NA	NA	NA	NA	NA
A0A0S2Z3B1	NA	NA	NA	NA	NA	NA	NA	NA	NA	NA	NA	NA	NA	NA	NA	NA	NA	NA	NA	NA	NA	NA	NA	NA	NA	NA	NA	NA	NA	NA	NA	NA	NA	NA	NA	NA	NA	NA	NA	0.0229552	NA	NA	NA	NA	NA	NA	NA	NA	NA
A0A5C2FUN8	NA	NA	NA	NA	NA	NA	NA	NA	NA	NA	NA	NA	NA	NA	NA	NA	NA	NA	NA	NA	NA	NA	NA	NA	NA	NA	NA	NA	NA	NA	NA	NA	NA	NA	NA	NA	NA	NA	NA	0.00968661	NA	NA	NA	NA	NA	NA	NA	NA	NA
A0A0X1KG75	NA	NA	NA	0.0025453	NA	NA	NA	NA	0.00541304	NA	NA	NA	NA	NA	NA	NA	NA	NA	NA	NA	NA	NA	NA	NA	NA	NA	NA	NA	NA	NA	NA	NA	NA	NA	NA	NA	NA	NA	NA	0.00420153	NA	NA	NA	NA	NA	NA	NA	NA	NA
B4DNT5	NA	NA	NA	NA	NA	NA	NA	NA	NA	NA	NA	NA	NA	NA	NA	NA	NA	NA	NA	NA	NA	NA	NA	NA	NA	NA	NA	NA	NA	NA	NA	NA	NA	NA	NA	NA	NA	NA	NA	0.0138616	NA	NA	NA	NA	NA	NA	NA	NA	NA
A0A5C2FUZ2	NA	NA	NA	NA	NA	0.0155554	NA	NA	NA	NA	NA	NA	NA	NA	NA	NA	NA	NA	NA	NA	NA	NA	NA	NA	NA	NA	NA	NA	NA	NA	NA	NA	NA	NA	NA	NA	NA	NA	NA	0.00381594	NA	NA	NA	NA	0.0145943	NA	NA	NA	NA
A0A5C2G7C0	NA	NA	NA	NA	NA	NA	NA	NA	NA	NA	NA	NA	NA	NA	NA	NA	NA	NA	NA	NA	NA	NA	NA	NA	NA	NA	NA	NA	NA	NA	NA	NA	NA	NA	NA	NA	NA	NA	NA	0.0193732	NA	NA	NA	NA	NA	NA	NA	NA	NA
A0A5C2FW75	NA	NA	NA	NA	NA	NA	NA	NA	NA	NA	NA	NA	NA	NA	NA	NA	NA	NA	NA	NA	NA	NA	NA	NA	NA	NA	NA	NA	NA	NA	NA	NA	NA	NA	NA	NA	NA	NA	NA	0.0587654	NA	NA	NA	0.0464941	NA	NA	NA	NA	NA
J3KRQ6	NA	NA	NA	NA	NA	NA	NA	NA	NA	NA	NA	NA	NA	NA	NA	NA	NA	NA	NA	NA	NA	NA	NA	NA	NA	NA	NA	NA	NA	NA	NA	NA	NA	NA	NA	NA	NA	NA	NA	0.123862	NA	NA	NA	NA	NA	NA	NA	NA	NA
A0A5C2G0W6	NA	NA	NA	NA	NA	NA	NA	NA	NA	NA	NA	NA	NA	NA	NA	NA	NA	NA	NA	NA	NA	NA	NA	NA	NA	NA	NA	NA	NA	NA	NA	NA	NA	NA	NA	NA	NA	NA	NA	0.00577642	NA	NA	NA	NA	NA	NA	NA	NA	NA
P09871	NA	NA	NA	NA	NA	NA	NA	NA	NA	NA	NA	NA	NA	NA	NA	NA	NA	NA	NA	NA	NA	NA	NA	NA	NA	NA	NA	NA	NA	NA	NA	NA	NA	NA	NA	NA	NA	NA	NA	0.00404549	NA	NA	NA	NA	NA	NA	NA	NA	NA
A0A5C2G027	NA	NA	NA	NA	NA	NA	NA	NA	NA	NA	NA	NA	NA	NA	NA	NA	NA	NA	NA	NA	NA	NA	NA	NA	NA	NA	NA	NA	NA	NA	NA	NA	NA	NA	NA	NA	NA	NA	NA	0.0058299	NA	NA	NA	NA	NA	NA	NA	NA	NA
A0A4W9A917	NA	NA	NA	NA	NA	NA	NA	NA	NA	NA	NA	NA	NA	NA	NA	NA	NA	NA	NA	NA	NA	NA	NA	NA	NA	NA	NA	NA	NA	NA	NA	NA	NA	NA	NA	NA	NA	NA	NA	0.0345108	NA	NA	NA	NA	NA	NA	NA	0.030522	NA
A0A5C2FTU6	NA	NA	NA	NA	NA	NA	NA	NA	NA	NA	NA	NA	NA	NA	NA	NA	NA	NA	NA	NA	NA	NA	NA	NA	NA	NA	NA	NA	NA	NA	NA	NA	NA	NA	NA	NA	NA	NA	NA	0.00245231	NA	NA	NA	NA	NA	NA	NA	NA	NA
A0A5C2G5L1	NA	NA	NA	NA	NA	NA	NA	NA	NA	NA	NA	NA	NA	NA	NA	NA	NA	NA	NA	NA	NA	NA	NA	NA	NA	NA	NA	NA	NA	NA	NA	NA	NA	NA	NA	NA	NA	NA	NA	0.00746036	NA	NA	NA	NA	NA	NA	NA	NA	NA
A0A5C2FVE4	NA	NA	NA	NA	NA	NA	NA	NA	NA	NA	NA	NA	NA	NA	NA	NA	NA	NA	NA	NA	NA	NA	NA	NA	NA	NA	NA	NA	NA	NA	NA	NA	NA	NA	NA	NA	NA	NA	NA	NA	0.0155613	NA	NA	NA	NA	NA	NA	NA	NA
A0A5C2FV39	NA	NA	NA	NA	NA	NA	NA	NA	NA	NA	NA	NA	NA	NA	NA	NA	NA	NA	NA	NA	NA	NA	NA	NA	NA	NA	NA	NA	NA	NA	NA	NA	NA	NA	NA	NA	NA	NA	NA	NA	0.00634006	NA	NA	NA	NA	NA	NA	NA	NA
A0A5C2FUP9	NA	NA	NA	NA	NA	NA	NA	NA	NA	NA	NA	NA	NA	NA	NA	0.0212856	NA	NA	NA	NA	NA	NA	NA	NA	NA	NA	NA	NA	NA	NA	NA	NA	NA	NA	NA	NA	NA	NA	NA	NA	0.0238278	NA	NA	NA	NA	NA	NA	NA	NA
A0A5C2GVE2	NA	NA	NA	NA	NA	NA	NA	NA	NA	NA	NA	NA	NA	NA	NA	NA	NA	NA	NA	NA	NA	NA	NA	NA	NA	NA	NA	NA	NA	NA	NA	NA	NA	NA	NA	NA	NA	NA	NA	NA	0.0178956	NA	NA	NA	NA	NA	NA	NA	NA
A0A5C2GUB2	NA	NA	NA	NA	NA	NA	NA	NA	0.0135737	NA	NA	NA	NA	NA	NA	NA	NA	NA	NA	NA	NA	NA	NA	NA	NA	NA	NA	NA	NA	NA	NA	NA	NA	NA	NA	NA	NA	NA	NA	NA	0.0144472	NA	NA	NA	NA	NA	NA	NA	NA
A0A5C2GI12	NA	NA	NA	NA	NA	NA	NA	NA	NA	NA	NA	NA	NA	NA	NA	NA	NA	NA	NA	NA	NA	NA	NA	NA	NA	NA	NA	NA	NA	NA	NA	NA	NA	NA	NA	NA	NA	NA	NA	NA	0.0223286	NA	NA	NA	NA	NA	NA	NA	NA
A0A5C2G2B0	NA	NA	NA	NA	NA	NA	NA	NA	NA	NA	NA	NA	NA	NA	NA	NA	NA	NA	NA	NA	NA	NA	NA	NA	NA	NA	NA	NA	NA	NA	NA	NA	NA	NA	NA	NA	NA	NA	NA	NA	0.00740369	NA	NA	NA	NA	NA	NA	NA	NA
A0A5C2GU54	NA	NA	NA	NA	NA	NA	NA	NA	NA	NA	NA	NA	NA	NA	NA	NA	NA	NA	NA	NA	NA	NA	NA	NA	NA	NA	NA	NA	NA	NA	NA	NA	NA	NA	NA	NA	NA	NA	NA	NA	0.014955	NA	NA	NA	NA	NA	NA	NA	NA
A0A5C2G1B4	NA	NA	NA	NA	NA	NA	NA	NA	NA	NA	NA	NA	NA	NA	0.0109189	NA	NA	NA	NA	NA	NA	NA	NA	NA	NA	NA	NA	NA	NA	NA	NA	NA	NA	NA	NA	NA	NA	NA	NA	NA	0.0197885	NA	NA	NA	NA	NA	NA	NA	NA
A0A2U8J942	NA	NA	NA	NA	NA	NA	NA	NA	NA	NA	NA	NA	NA	NA	NA	NA	NA	NA	NA	NA	NA	NA	NA	NA	NA	NA	NA	NA	NA	NA	NA	NA	NA	NA	NA	NA	NA	NA	NA	NA	0.0129352	NA	NA	NA	NA	NA	NA	NA	0.00559785
A0A5C2GSZ9	NA	NA	NA	NA	NA	NA	NA	NA	NA	NA	NA	NA	NA	NA	NA	NA	NA	NA	NA	NA	NA	NA	NA	NA	NA	NA	NA	NA	NA	NA	NA	NA	NA	NA	NA	NA	NA	NA	NA	NA	0.0150793	NA	NA	NA	NA	NA	NA	NA	NA
Q9Y3R5	NA	NA	NA	NA	NA	NA	NA	NA	NA	NA	NA	NA	NA	NA	NA	NA	NA	NA	NA	NA	NA	NA	0.00310722	NA	NA	NA	NA	NA	NA	NA	NA	NA	NA	NA	NA	NA	NA	NA	NA	NA	0.00269368	NA	NA	NA	NA	NA	NA	NA	NA
A0A5C2FT34	NA	NA	NA	NA	NA	NA	NA	NA	NA	0.00195264	NA	NA	NA	NA	NA	NA	NA	NA	NA	NA	NA	NA	NA	NA	NA	NA	NA	NA	NA	NA	NA	NA	NA	NA	NA	NA	NA	NA	NA	NA	0.00334929	NA	NA	NA	NA	NA	NA	NA	NA
P14923	NA	NA	NA	NA	NA	NA	NA	NA	NA	NA	NA	NA	NA	NA	NA	NA	NA	NA	NA	NA	NA	NA	NA	NA	NA	NA	NA	NA	NA	NA	NA	NA	NA	NA	NA	NA	NA	NA	NA	NA	0.00167216	NA	NA	NA	NA	NA	NA	NA	NA
A0A5C2GEN3	NA	NA	NA	NA	NA	NA	NA	NA	NA	NA	NA	NA	NA	NA	NA	NA	NA	NA	NA	NA	NA	NA	NA	NA	NA	NA	NA	NA	NA	NA	NA	NA	NA	NA	NA	NA	NA	NA	NA	NA	0.0150653	NA	NA	NA	NA	NA	NA	NA	NA
A0A5C2G8G0	NA	NA	NA	NA	NA	NA	NA	NA	NA	0.000801672	NA	NA	NA	NA	NA	NA	NA	NA	NA	NA	NA	NA	NA	NA	NA	NA	NA	NA	NA	NA	NA	NA	NA	NA	NA	NA	NA	NA	NA	NA	0.0039075	NA	NA	NA	NA	NA	NA	NA	NA
A0A5C2GAY7	NA	NA	NA	NA	NA	NA	NA	NA	NA	NA	NA	NA	NA	NA	NA	NA	NA	NA	NA	NA	NA	NA	NA	NA	NA	NA	NA	NA	NA	NA	NA	NA	NA	NA	NA	NA	NA	NA	NA	NA	0.00581582	NA	NA	NA	NA	NA	NA	NA	NA
A0A5C2GHY8	0.0144836	NA	NA	NA	NA	NA	NA	NA	NA	NA	NA	NA	NA	NA	NA	NA	NA	NA	NA	NA	NA	NA	NA	NA	NA	NA	NA	NA	NA	NA	NA	NA	NA	NA	NA	NA	NA	NA	NA	NA	0.0158502	NA	NA	NA	NA	NA	NA	NA	NA
A0A5C2GJB2	NA	NA	NA	NA	NA	NA	NA	NA	NA	NA	NA	NA	NA	NA	NA	NA	NA	NA	NA	NA	NA	NA	NA	NA	NA	NA	NA	NA	NA	NA	NA	NA	NA	NA	NA	NA	NA	NA	NA	NA	0.00987193	NA	NA	NA	NA	NA	NA	NA	NA
A0A5C2GHW5	NA	NA	NA	NA	NA	0.0210134	0.0105349	NA	NA	NA	NA	NA	NA	NA	NA	NA	NA	NA	NA	NA	NA	NA	NA	NA	NA	NA	NA	NA	NA	NA	NA	NA	NA	NA	NA	NA	NA	NA	NA	NA	0.0315891	NA	NA	NA	NA	NA	NA	NA	NA
Q7Z374	NA	NA	NA	NA	NA	NA	NA	NA	NA	NA	NA	NA	NA	NA	NA	NA	NA	NA	NA	NA	NA	NA	NA	NA	NA	NA	NA	NA	NA	NA	NA	NA	NA	NA	NA	NA	NA	NA	NA	NA	0.00775781	NA	NA	NA	0.0108829	NA	NA	NA	NA
A2J1N6	NA	NA	NA	NA	NA	NA	NA	NA	NA	NA	NA	NA	NA	NA	NA	NA	NA	NA	NA	NA	NA	NA	NA	NA	NA	NA	NA	NA	NA	NA	NA	NA	NA	NA	NA	NA	NA	NA	NA	NA	0.0101014	NA	NA	NA	NA	NA	NA	NA	NA
A0A075B7E8	0.00473062	0.00246023	NA	NA	NA	NA	NA	NA	NA	NA	NA	0.00147758	NA	0.0024283	0.00574101	0.00166691	0.00234026	NA	NA	NA	NA	NA	NA	0.0124368	NA	NA	NA	NA	NA	NA	NA	NA	NA	NA	NA	NA	NA	NA	NA	NA	0.00207678	NA	NA	NA	NA	NA	NA	NA	NA
Q6MZV7	NA	NA	NA	NA	NA	NA	NA	NA	NA	NA	NA	NA	NA	NA	NA	NA	NA	NA	NA	NA	NA	NA	NA	NA	NA	NA	NA	NA	NA	NA	NA	NA	NA	NA	NA	NA	NA	NA	NA	NA	0.0141601	NA	NA	NA	NA	NA	NA	NA	NA
J3KRP0	NA	NA	NA	NA	NA	NA	NA	NA	NA	NA	NA	NA	NA	NA	NA	NA	NA	NA	NA	NA	NA	NA	NA	NA	NA	NA	NA	NA	NA	NA	NA	NA	NA	NA	NA	NA	NA	NA	NA	NA	0.00448947	NA	NA	NA	NA	NA	NA	NA	NA
A0A5C2GFA1	NA	NA	NA	NA	NA	NA	NA	NA	NA	NA	NA	NA	NA	NA	NA	NA	NA	NA	NA	NA	NA	NA	NA	NA	NA	NA	NA	NA	NA	NA	NA	NA	NA	NA	NA	NA	NA	NA	NA	NA	0.00588424	NA	NA	NA	NA	NA	NA	NA	NA
A0A0X9USN3	NA	NA	NA	NA	NA	NA	NA	NA	NA	NA	NA	NA	NA	NA	NA	NA	NA	NA	NA	NA	NA	NA	NA	NA	NA	NA	NA	NA	NA	NA	NA	NA	NA	NA	NA	NA	NA	NA	NA	NA	0.00181862	NA	NA	NA	NA	NA	NA	NA	NA
A0A5C2GAF0	NA	NA	NA	NA	NA	NA	NA	NA	NA	NA	NA	NA	NA	NA	NA	NA	NA	NA	NA	NA	NA	NA	NA	NA	NA	NA	NA	NA	NA	NA	NA	NA	NA	NA	NA	NA	NA	NA	NA	NA	0.0148074	NA	NA	NA	NA	NA	NA	NA	NA
A0A5C2GBX0	NA	NA	NA	NA	NA	NA	NA	NA	NA	NA	NA	NA	NA	NA	NA	NA	NA	NA	NA	NA	NA	NA	NA	NA	NA	NA	NA	NA	NA	NA	NA	NA	NA	NA	NA	NA	NA	NA	NA	NA	0.0331579	0.0149842	NA	NA	NA	NA	NA	NA	NA
A0A4E0W6F2	NA	NA	NA	NA	NA	NA	NA	NA	NA	NA	NA	NA	NA	NA	NA	NA	NA	NA	NA	0.00988198	NA	NA	NA	NA	NA	NA	NA	NA	NA	NA	NA	NA	NA	NA	NA	NA	NA	NA	NA	NA	0.00990053	NA	NA	NA	NA	NA	NA	NA	NA
A0A5C2G146	NA	NA	NA	NA	NA	NA	NA	NA	NA	NA	NA	NA	NA	NA	NA	NA	NA	NA	NA	NA	NA	NA	NA	NA	NA	NA	NA	NA	NA	NA	NA	NA	NA	NA	NA	NA	NA	NA	NA	NA	0.0223286	NA	NA	NA	0.0198194	NA	NA	NA	NA
A0A5C2GRW3	NA	NA	NA	NA	NA	NA	NA	NA	NA	NA	NA	NA	NA	NA	NA	NA	NA	NA	NA	NA	NA	NA	NA	NA	NA	NA	NA	NA	NA	NA	NA	NA	NA	NA	NA	NA	NA	NA	NA	NA	0.0163826	NA	NA	NA	NA	NA	NA	NA	NA
A0A5C2G6F7	NA	NA	NA	NA	NA	NA	NA	NA	NA	NA	NA	0.00971718	NA	NA	0.00162973	NA	NA	0.00152284	NA	NA	NA	NA	NA	0.00751207	NA	NA	NA	NA	NA	NA	NA	NA	NA	NA	NA	NA	NA	NA	NA	NA	0.00347959	NA	NA	NA	NA	NA	NA	NA	0.00228688
A0A5C2G3Y0	NA	0.017549	NA	NA	NA	NA	NA	NA	NA	NA	NA	NA	NA	NA	NA	NA	NA	NA	NA	NA	NA	NA	NA	NA	NA	NA	NA	NA	NA	NA	NA	NA	NA	NA	NA	NA	NA	NA	NA	NA	0.00947143	NA	NA	NA	NA	NA	NA	NA	NA
Q6ZW64	NA	NA	NA	NA	NA	NA	NA	NA	NA	NA	0.0287288	NA	NA	0.0424537	NA	NA	NA	NA	NA	NA	NA	NA	NA	NA	NA	NA	NA	NA	NA	NA	NA	NA	NA	NA	NA	NA	NA	NA	NA	NA	0.0226407	NA	NA	NA	NA	NA	NA	0.0460089	NA
A0A5C2GMS8	NA	NA	NA	NA	NA	NA	NA	NA	NA	NA	NA	NA	NA	NA	NA	NA	NA	NA	NA	NA	NA	NA	NA	NA	NA	NA	NA	NA	NA	NA	NA	NA	NA	NA	NA	NA	NA	NA	NA	NA	0.0701848	NA	NA	NA	NA	NA	NA	NA	NA
A0A5C2G054	NA	NA	NA	0.0133937	NA	NA	NA	NA	NA	NA	NA	NA	NA	NA	NA	NA	NA	NA	NA	NA	0.00615385	NA	NA	NA	NA	NA	NA	NA	NA	NA	NA	NA	NA	NA	NA	NA	NA	NA	NA	NA	0.00459883	NA	NA	NA	NA	NA	NA	NA	NA
A0A5C2FUQ9	NA	NA	NA	NA	NA	NA	NA	NA	NA	NA	NA	NA	NA	NA	NA	NA	NA	NA	NA	NA	NA	NA	NA	NA	NA	NA	NA	NA	NA	NA	NA	NA	NA	NA	NA	NA	NA	NA	NA	NA	0.0103244	NA	NA	NA	NA	NA	NA	NA	NA
A0A5C2FSV9	NA	NA	NA	NA	NA	NA	NA	NA	NA	NA	NA	NA	NA	NA	NA	NA	NA	NA	NA	NA	NA	NA	NA	NA	NA	NA	NA	NA	NA	NA	NA	NA	NA	NA	NA	NA	NA	NA	NA	NA	0.006252	NA	NA	NA	NA	NA	NA	NA	NA
O95613	0.000668617	0.000744444	0.00130039	NA	NA	NA	NA	NA	0.00221519	0.000355488	0.000820268	NA	NA	NA	NA	0.000745794	NA	NA	NA	NA	NA	NA	NA	NA	NA	NA	NA	NA	NA	NA	NA	NA	NA	NA	NA	NA	NA	NA	NA	NA	0.000731704	0.00130941	NA	NA	NA	NA	NA	NA	0.000395818
A0A5C2GKH5	NA	NA	NA	NA	NA	NA	NA	NA	NA	NA	NA	NA	NA	NA	NA	NA	NA	NA	NA	NA	NA	NA	NA	NA	NA	NA	NA	NA	NA	NA	NA	NA	NA	NA	NA	NA	NA	NA	NA	NA	0.037512	NA	NA	NA	NA	NA	NA	NA	NA
A0A5C2G605	NA	NA	NA	NA	NA	NA	NA	NA	NA	NA	NA	NA	NA	NA	NA	NA	NA	NA	NA	NA	NA	NA	NA	NA	NA	NA	NA	NA	NA	NA	NA	NA	NA	NA	NA	NA	NA	NA	NA	NA	0.0321532	NA	NA	NA	NA	NA	NA	NA	NA
H7C5H1	NA	NA	NA	NA	NA	NA	NA	NA	NA	NA	NA	NA	NA	NA	NA	NA	NA	NA	NA	NA	NA	NA	NA	NA	NA	NA	NA	NA	NA	NA	NA	NA	NA	NA	NA	NA	NA	NA	NA	NA	NA	0.0308309	NA	NA	NA	NA	NA	NA	NA
A0A0S2Z3J5	NA	NA	NA	NA	NA	NA	NA	NA	NA	NA	NA	NA	NA	NA	NA	NA	NA	NA	NA	NA	NA	NA	NA	NA	NA	NA	NA	NA	NA	NA	NA	NA	NA	NA	NA	NA	NA	NA	NA	NA	NA	0.0254707	NA	NA	NA	NA	NA	NA	NA
V9GYE3	NA	NA	NA	NA	NA	NA	NA	NA	NA	NA	NA	NA	NA	NA	NA	NA	NA	NA	NA	NA	NA	NA	NA	NA	NA	NA	NA	NA	NA	NA	NA	NA	NA	NA	NA	NA	NA	NA	NA	NA	NA	0.165098	NA	NA	NA	NA	NA	NA	NA
A0A5C2FUK0	NA	NA	NA	NA	NA	NA	NA	NA	NA	NA	NA	NA	NA	NA	NA	NA	NA	NA	NA	NA	NA	NA	NA	NA	NA	NA	NA	NA	NA	NA	NA	NA	NA	NA	NA	NA	NA	NA	NA	NA	NA	0.0358022	NA	NA	NA	NA	NA	NA	NA
A0A5C2FVW7	NA	NA	NA	NA	NA	NA	NA	NA	NA	NA	NA	NA	NA	NA	NA	NA	NA	NA	NA	NA	NA	NA	NA	NA	NA	NA	NA	NA	NA	NA	NA	NA	NA	NA	NA	NA	NA	NA	NA	NA	NA	0.0099962	NA	NA	NA	NA	NA	NA	NA
B7Z544	NA	NA	NA	NA	NA	NA	NA	NA	NA	NA	NA	NA	NA	NA	NA	NA	NA	NA	NA	0.00441216	NA	NA	NA	NA	NA	NA	NA	NA	NA	NA	NA	NA	NA	NA	NA	NA	NA	NA	NA	NA	NA	0.00521247	NA	NA	NA	NA	NA	NA	NA
A0A3Q8Q4D0	NA	NA	NA	NA	NA	NA	NA	NA	NA	NA	NA	NA	NA	NA	NA	NA	NA	NA	NA	NA	NA	NA	NA	NA	NA	NA	NA	NA	NA	NA	NA	NA	NA	NA	NA	NA	NA	NA	NA	NA	NA	0.0333009	NA	NA	NA	NA	NA	NA	NA
A0A2U8J8Z4	NA	NA	NA	NA	NA	0.0254843	NA	NA	NA	NA	NA	NA	NA	NA	NA	NA	NA	NA	NA	NA	NA	NA	NA	NA	NA	NA	NA	NA	NA	NA	NA	NA	NA	NA	NA	NA	NA	NA	NA	NA	NA	0.0071414	NA	NA	NA	NA	NA	NA	NA
B3KP82	NA	NA	NA	NA	NA	NA	NA	NA	NA	NA	NA	NA	NA	NA	NA	NA	NA	NA	NA	NA	NA	NA	NA	NA	NA	NA	NA	NA	NA	NA	NA	NA	NA	NA	NA	NA	NA	NA	NA	NA	NA	0.0131112	NA	NA	NA	NA	NA	NA	NA
A0A590UJ16	NA	NA	NA	NA	NA	NA	NA	NA	NA	NA	NA	NA	NA	NA	NA	NA	NA	NA	NA	NA	NA	NA	NA	NA	NA	NA	NA	NA	NA	NA	NA	NA	NA	NA	NA	NA	NA	NA	NA	NA	NA	0.000752569	NA	NA	NA	NA	NA	NA	NA
A0A2U8J938	NA	NA	NA	NA	NA	NA	NA	NA	NA	NA	NA	NA	NA	NA	NA	NA	NA	NA	NA	NA	NA	NA	NA	NA	NA	NA	NA	NA	NA	NA	NA	NA	NA	NA	NA	NA	NA	NA	NA	NA	NA	0.00120303	NA	NA	NA	NA	NA	NA	NA
A0A0G2JHM4	NA	NA	0.00219298	NA	NA	NA	NA	NA	NA	NA	NA	NA	NA	NA	NA	NA	NA	NA	NA	NA	NA	NA	NA	NA	NA	NA	NA	NA	NA	NA	NA	NA	NA	NA	NA	NA	NA	NA	NA	NA	NA	0.00392568	NA	NA	NA	NA	NA	NA	NA
A0A5C2FTS4	NA	NA	NA	NA	NA	NA	NA	NA	NA	NA	NA	NA	NA	NA	NA	NA	NA	NA	NA	NA	NA	NA	NA	NA	NA	NA	NA	NA	NA	NA	NA	NA	NA	NA	NA	NA	NA	NA	NA	NA	NA	0.00193039	NA	NA	NA	NA	NA	NA	NA
A0A5C2GHN4	NA	NA	NA	NA	NA	0.0281704	NA	NA	NA	NA	NA	NA	NA	NA	NA	NA	NA	NA	NA	NA	NA	NA	NA	NA	NA	NA	NA	NA	NA	NA	NA	NA	NA	NA	NA	NA	NA	NA	NA	NA	NA	0.0133246	NA	NA	NA	NA	NA	NA	NA
A0A5C2GBW8	NA	NA	NA	NA	NA	NA	NA	NA	NA	NA	NA	NA	NA	NA	NA	NA	NA	NA	NA	NA	NA	NA	NA	NA	NA	NA	NA	NA	NA	NA	NA	NA	NA	NA	NA	NA	NA	NA	NA	NA	NA	0.0168711	NA	NA	NA	NA	NA	NA	NA
A0A5C2G263	NA	NA	NA	NA	NA	NA	NA	NA	NA	NA	NA	NA	NA	NA	NA	NA	NA	NA	NA	NA	NA	NA	NA	NA	NA	NA	NA	NA	NA	NA	NA	NA	NA	NA	NA	NA	NA	NA	NA	NA	NA	0.0309827	NA	NA	NA	NA	NA	NA	NA
A0A5C2G614	NA	0.00670872	NA	0.0104298	NA	NA	NA	NA	0.0155265	NA	NA	0.041336	NA	NA	NA	NA	NA	NA	NA	NA	NA	0.0097906	NA	NA	NA	NA	NA	NA	NA	NA	NA	NA	NA	NA	NA	NA	NA	NA	NA	NA	NA	0.0104889	NA	NA	NA	NA	NA	NA	NA
A0A5C2GAA9	NA	NA	NA	NA	NA	NA	NA	NA	NA	NA	NA	NA	NA	NA	NA	NA	NA	NA	NA	NA	NA	NA	NA	NA	NA	NA	NA	NA	NA	NA	NA	NA	NA	NA	NA	NA	NA	NA	NA	NA	NA	0.00883279	NA	NA	NA	NA	NA	NA	NA
K7EPH1	NA	NA	NA	NA	NA	NA	NA	NA	NA	NA	NA	NA	NA	NA	NA	NA	NA	NA	NA	NA	NA	NA	NA	NA	NA	NA	NA	NA	NA	NA	NA	NA	NA	NA	NA	NA	NA	NA	NA	NA	NA	0	NA	NA	NA	NA	NA	NA	NA
A0A5C2GF65	0.00882149	NA	NA	NA	NA	NA	NA	NA	NA	NA	NA	NA	NA	NA	NA	NA	NA	NA	NA	NA	NA	NA	NA	NA	NA	NA	NA	NA	NA	NA	NA	NA	NA	NA	NA	NA	NA	NA	NA	NA	NA	0.0121205	NA	NA	NA	NA	NA	NA	NA
B7Z551	NA	NA	NA	NA	NA	NA	NA	NA	NA	NA	NA	NA	NA	NA	NA	NA	NA	NA	NA	NA	NA	NA	NA	NA	NA	NA	NA	NA	NA	NA	NA	NA	NA	NA	NA	NA	NA	NA	NA	NA	NA	0.00316101	NA	NA	NA	NA	NA	NA	NA
A0A0A0MSG9	NA	NA	NA	NA	NA	NA	NA	NA	NA	NA	NA	NA	NA	NA	NA	NA	NA	NA	NA	NA	NA	NA	NA	NA	NA	NA	NA	NA	NA	NA	NA	NA	NA	NA	NA	NA	NA	NA	NA	NA	NA	0.003858	NA	NA	NA	NA	NA	NA	NA
C9JQZ8	NA	NA	NA	NA	NA	NA	NA	NA	NA	NA	NA	NA	NA	NA	NA	NA	NA	NA	NA	NA	NA	NA	NA	NA	NA	NA	NA	NA	NA	NA	NA	NA	NA	NA	NA	NA	NA	NA	NA	NA	NA	0.174196	NA	NA	0.0050803	NA	NA	NA	NA
A0A5C2GB04	NA	NA	NA	NA	NA	NA	0.0192465	NA	NA	NA	NA	NA	NA	NA	NA	NA	NA	NA	NA	NA	NA	NA	NA	NA	NA	NA	NA	NA	NA	NA	NA	NA	NA	NA	NA	NA	NA	NA	NA	NA	NA	0.0413103	NA	NA	NA	NA	NA	NA	NA
A0A5C2FVU0	NA	NA	NA	NA	NA	NA	NA	NA	NA	NA	0.0252314	NA	NA	NA	NA	NA	NA	NA	NA	NA	NA	NA	NA	NA	NA	NA	NA	NA	NA	NA	NA	NA	NA	NA	NA	NA	NA	NA	NA	NA	NA	0.0149176	NA	NA	0.0178375	NA	NA	NA	NA
Q8IZZ9	NA	NA	NA	NA	NA	NA	NA	NA	NA	NA	NA	NA	NA	NA	NA	NA	NA	NA	NA	NA	NA	NA	NA	NA	NA	NA	NA	NA	NA	NA	NA	NA	NA	NA	NA	NA	NA	NA	NA	NA	NA	0.069444	NA	NA	NA	NA	NA	NA	NA
E9PMC3	NA	NA	NA	NA	NA	NA	NA	NA	0.0825931	NA	NA	NA	NA	NA	NA	NA	NA	NA	NA	NA	NA	NA	NA	NA	NA	NA	NA	NA	NA	NA	NA	NA	NA	NA	NA	NA	NA	NA	NA	NA	NA	0.0427186	NA	NA	NA	NA	NA	NA	NA
A0A2U8J967	NA	NA	NA	NA	NA	NA	NA	NA	NA	NA	NA	NA	NA	NA	NA	NA	NA	NA	NA	NA	NA	NA	NA	NA	NA	NA	NA	NA	NA	NA	NA	NA	NA	NA	NA	NA	NA	NA	NA	NA	NA	0.0139852	NA	NA	NA	NA	NA	NA	NA
A0A5C2GKN5	NA	NA	NA	NA	NA	NA	NA	NA	NA	NA	NA	NA	NA	NA	NA	NA	NA	NA	NA	NA	NA	NA	NA	NA	NA	NA	NA	NA	NA	NA	NA	NA	NA	NA	NA	NA	NA	NA	NA	NA	NA	0.0120158	NA	NA	NA	NA	NA	NA	NA
A0A5C2FUY4	NA	NA	NA	NA	NA	NA	NA	NA	NA	NA	NA	NA	NA	NA	NA	NA	NA	NA	NA	NA	NA	NA	NA	NA	NA	NA	NA	NA	NA	NA	NA	NA	NA	NA	NA	NA	NA	NA	NA	NA	NA	0.00864788	NA	0.0187675	NA	NA	NA	NA	NA
A0A5C2G3A6	NA	NA	NA	NA	NA	NA	NA	NA	NA	NA	NA	NA	NA	NA	NA	NA	NA	NA	NA	NA	NA	NA	NA	NA	NA	NA	NA	NA	NA	NA	NA	NA	NA	NA	NA	NA	NA	NA	NA	NA	NA	NA	0.0304315	NA	NA	NA	NA	NA	NA
D6RE86	NA	NA	NA	NA	NA	NA	NA	NA	NA	NA	NA	NA	NA	NA	NA	NA	NA	NA	NA	NA	NA	NA	NA	NA	NA	NA	NA	NA	NA	NA	NA	NA	NA	NA	NA	NA	NA	NA	NA	NA	NA	NA	0.0371409	NA	NA	NA	NA	NA	NA
P27037	NA	NA	NA	NA	NA	NA	NA	NA	NA	NA	NA	NA	NA	NA	NA	NA	NA	NA	NA	NA	NA	NA	NA	NA	NA	NA	NA	NA	NA	NA	NA	NA	NA	NA	NA	NA	NA	NA	NA	NA	NA	NA	0.0310044	NA	NA	NA	NA	NA	NA
A0A5C2G4H1	NA	NA	NA	NA	NA	NA	NA	NA	NA	NA	NA	NA	NA	NA	NA	NA	NA	NA	NA	NA	NA	NA	NA	NA	NA	NA	NA	NA	NA	NA	NA	NA	NA	NA	NA	NA	NA	NA	NA	NA	NA	NA	0.0275541	NA	NA	NA	NA	NA	NA
A0A5C2GDX1	NA	NA	NA	NA	NA	NA	NA	NA	NA	NA	NA	NA	NA	NA	NA	NA	NA	NA	NA	NA	NA	NA	NA	NA	NA	NA	NA	NA	NA	NA	NA	NA	NA	NA	NA	NA	NA	NA	NA	NA	NA	NA	0.0482047	NA	NA	NA	NA	NA	NA
A0A5C2GCU0	NA	NA	NA	NA	NA	NA	NA	NA	NA	NA	NA	NA	NA	NA	NA	NA	NA	NA	NA	NA	NA	NA	NA	NA	NA	NA	NA	NA	NA	NA	NA	NA	NA	NA	NA	NA	NA	NA	NA	NA	NA	NA	0.0524689	NA	NA	NA	NA	NA	NA
A0A5C2G6U2	NA	NA	NA	NA	NA	NA	NA	NA	NA	NA	NA	NA	NA	NA	NA	NA	NA	NA	0.017301	0.0182899	NA	0.0220633	NA	NA	NA	NA	NA	NA	NA	NA	NA	NA	NA	NA	NA	NA	NA	NA	NA	NA	NA	NA	0.026604	NA	NA	NA	NA	NA	NA
A0A5C2FZ57	NA	NA	NA	NA	NA	NA	0.0202983	NA	NA	NA	NA	NA	NA	NA	NA	NA	NA	NA	NA	NA	NA	NA	NA	NA	NA	NA	NA	NA	NA	NA	NA	NA	NA	NA	NA	NA	NA	NA	NA	NA	NA	NA	0.026604	NA	0.0322034	NA	NA	NA	NA
A0A5C2FYZ3	NA	NA	NA	NA	NA	NA	NA	NA	NA	NA	NA	NA	NA	NA	NA	NA	NA	NA	NA	NA	NA	NA	NA	NA	NA	NA	NA	NA	NA	NA	NA	NA	NA	NA	NA	NA	NA	NA	NA	NA	NA	NA	0.00274837	NA	NA	0.00447048	NA	NA	NA
A0A5C2FW12	NA	NA	NA	NA	NA	NA	NA	NA	NA	NA	NA	NA	NA	NA	NA	NA	NA	NA	NA	NA	NA	NA	NA	NA	NA	NA	NA	NA	NA	NA	NA	NA	NA	NA	NA	NA	NA	NA	NA	NA	NA	NA	0.00646878	NA	NA	NA	NA	NA	NA
A0A5C2FSU7	NA	NA	NA	NA	NA	NA	NA	NA	NA	NA	NA	NA	NA	NA	NA	NA	NA	NA	NA	NA	NA	NA	NA	NA	NA	NA	NA	NA	NA	NA	NA	NA	NA	NA	NA	NA	NA	NA	NA	NA	NA	NA	0.00120618	NA	NA	NA	NA	NA	NA
A0A5C2FX00	NA	NA	NA	NA	NA	NA	NA	NA	NA	NA	NA	NA	NA	NA	NA	NA	NA	NA	NA	NA	NA	NA	0.0163401	NA	NA	NA	NA	NA	NA	NA	NA	NA	NA	NA	NA	NA	NA	NA	NA	NA	NA	NA	0.0290597	NA	NA	NA	NA	NA	NA
A0A125U0U7	NA	NA	NA	NA	NA	NA	NA	NA	NA	NA	NA	NA	NA	NA	NA	NA	NA	NA	NA	NA	NA	NA	NA	NA	NA	NA	NA	NA	NA	NA	NA	NA	NA	NA	NA	NA	NA	NA	NA	NA	NA	NA	NA	0.00924152	NA	NA	NA	NA	NA
A0A5C2GYH2	NA	NA	NA	NA	NA	NA	NA	NA	NA	NA	NA	NA	NA	NA	NA	NA	NA	NA	NA	NA	NA	NA	NA	NA	NA	NA	NA	NA	NA	NA	NA	NA	NA	NA	NA	NA	NA	NA	NA	NA	NA	NA	NA	0.019631	NA	NA	NA	NA	NA
A0A5C2G5T2	NA	NA	NA	NA	NA	NA	NA	NA	NA	NA	NA	NA	NA	NA	NA	NA	NA	NA	NA	NA	NA	NA	NA	NA	NA	NA	NA	NA	NA	NA	NA	NA	NA	NA	NA	NA	NA	NA	NA	NA	NA	NA	NA	0.00880571	NA	NA	NA	NA	NA
A5PL32	NA	NA	NA	NA	NA	NA	NA	NA	NA	NA	NA	NA	NA	NA	NA	NA	NA	NA	NA	NA	NA	NA	NA	NA	NA	NA	NA	NA	NA	NA	NA	NA	NA	NA	NA	NA	NA	NA	NA	NA	NA	NA	NA	0.00172456	NA	NA	NA	NA	NA
A0A5C2FW18	NA	NA	0.00679853	NA	NA	NA	NA	NA	NA	NA	NA	NA	NA	NA	NA	NA	NA	NA	NA	NA	NA	NA	NA	NA	NA	NA	NA	NA	NA	NA	NA	NA	NA	NA	NA	NA	NA	NA	NA	NA	NA	NA	NA	0.00134118	NA	NA	NA	NA	NA
A0A5C2GAV1	NA	NA	NA	NA	NA	NA	NA	NA	NA	NA	NA	NA	NA	NA	NA	NA	NA	NA	NA	NA	NA	NA	NA	NA	NA	NA	NA	NA	NA	NA	NA	NA	NA	NA	NA	NA	NA	NA	NA	NA	NA	NA	NA	0.0631714	NA	NA	NA	NA	NA
P01011	NA	NA	NA	NA	NA	NA	NA	NA	NA	NA	NA	NA	NA	NA	NA	NA	NA	NA	NA	NA	NA	NA	NA	NA	NA	NA	NA	NA	NA	NA	NA	NA	NA	NA	NA	NA	NA	NA	NA	NA	NA	NA	NA	0.0150898	NA	NA	NA	NA	NA
A0A5C2GIH4	NA	NA	NA	NA	NA	NA	NA	NA	NA	NA	NA	NA	NA	NA	NA	NA	NA	NA	NA	NA	NA	NA	NA	NA	NA	NA	NA	NA	NA	NA	NA	NA	NA	NA	NA	NA	NA	NA	NA	NA	NA	NA	NA	0.0536471	NA	NA	NA	NA	NA
A0A5C2FVB7	NA	NA	NA	NA	NA	NA	NA	NA	NA	NA	NA	NA	NA	NA	NA	NA	NA	NA	NA	NA	NA	NA	NA	NA	NA	NA	NA	NA	NA	NA	NA	NA	NA	NA	NA	NA	NA	NA	NA	NA	NA	NA	NA	0.0524674	NA	NA	NA	NA	NA
P0CF74	NA	NA	NA	NA	NA	NA	NA	NA	NA	NA	NA	NA	NA	NA	NA	NA	NA	NA	NA	NA	NA	NA	NA	NA	NA	NA	NA	NA	NA	NA	NA	NA	NA	NA	NA	NA	NA	NA	NA	NA	NA	NA	NA	0.0575694	NA	NA	NA	NA	NA
A0A5C2GA43	NA	NA	NA	NA	NA	NA	NA	NA	NA	NA	NA	NA	NA	NA	NA	NA	NA	NA	NA	NA	NA	NA	NA	NA	NA	NA	NA	NA	NA	NA	NA	NA	NA	NA	NA	NA	NA	NA	NA	NA	NA	NA	NA	0.0960546	NA	NA	NA	NA	NA
F4MHB2	NA	NA	NA	NA	NA	NA	NA	NA	NA	NA	NA	NA	NA	NA	NA	NA	NA	NA	NA	NA	NA	NA	NA	NA	NA	NA	NA	NA	NA	NA	NA	NA	NA	NA	NA	NA	NA	NA	NA	NA	NA	NA	NA	0.00129727	NA	NA	NA	NA	NA
Q8TD26	NA	NA	NA	NA	NA	NA	NA	NA	NA	NA	NA	NA	NA	NA	NA	NA	NA	NA	NA	NA	NA	NA	NA	NA	NA	NA	NA	NA	NA	NA	NA	NA	NA	NA	NA	NA	NA	NA	NA	NA	NA	NA	NA	0.000763033	NA	NA	NA	NA	NA
A0A5C2FUW8	NA	NA	NA	NA	NA	NA	NA	NA	NA	NA	NA	NA	NA	NA	NA	NA	NA	NA	NA	NA	NA	NA	NA	NA	NA	NA	NA	NA	NA	NA	NA	NA	NA	NA	NA	NA	NA	NA	NA	NA	NA	NA	NA	NA	0.017875	NA	NA	NA	NA
Q7Z2U7	NA	NA	NA	NA	NA	NA	NA	NA	NA	NA	NA	0.00587889	NA	NA	NA	NA	NA	NA	NA	NA	0.00540541	NA	NA	NA	NA	NA	NA	NA	NA	NA	NA	NA	NA	NA	NA	NA	NA	NA	NA	NA	NA	NA	NA	NA	0.00581658	NA	NA	NA	NA
A0A5C2FXA1	NA	NA	NA	NA	NA	NA	NA	NA	NA	NA	NA	NA	NA	NA	NA	NA	NA	NA	NA	NA	NA	NA	NA	NA	NA	NA	NA	NA	NA	NA	NA	NA	NA	NA	NA	NA	NA	NA	NA	NA	NA	NA	NA	NA	0.00849714	NA	NA	NA	NA
A0A5C2G686	NA	0.00908695	NA	NA	NA	NA	NA	NA	NA	NA	NA	NA	NA	NA	NA	NA	NA	NA	NA	NA	NA	NA	NA	NA	NA	NA	NA	NA	NA	NA	NA	NA	NA	NA	NA	NA	NA	NA	NA	NA	NA	NA	NA	NA	0.00849405	0.0108891	NA	NA	NA
A0A5C2G3H6	NA	NA	NA	NA	NA	NA	NA	NA	NA	NA	NA	NA	NA	NA	NA	NA	NA	NA	NA	NA	NA	NA	NA	NA	NA	NA	NA	NA	NA	NA	NA	NA	NA	NA	NA	NA	NA	NA	NA	NA	NA	NA	NA	NA	0.0191321	NA	NA	NA	NA
A0A5C2FTY9	NA	NA	NA	NA	NA	0.00612349	NA	0.0113283	NA	NA	NA	NA	NA	NA	NA	NA	NA	NA	0.0126831	NA	NA	NA	NA	0.0109509	NA	NA	NA	NA	NA	NA	NA	NA	NA	NA	NA	NA	NA	NA	NA	NA	NA	NA	NA	NA	0.0160019	NA	NA	NA	NA
A0A5C2G349	NA	NA	NA	NA	NA	NA	NA	NA	NA	NA	NA	NA	NA	NA	NA	NA	0.00747141	NA	0.0213439	NA	0.00507326	NA	NA	0.00440074	NA	NA	NA	NA	NA	NA	NA	NA	NA	NA	NA	NA	NA	NA	NA	NA	NA	NA	NA	NA	0.0172184	NA	NA	NA	NA
A0A5C2G207	NA	NA	NA	NA	NA	NA	NA	NA	NA	NA	NA	NA	NA	NA	NA	NA	NA	NA	NA	NA	NA	NA	NA	NA	NA	NA	NA	NA	NA	NA	NA	NA	NA	NA	NA	NA	NA	NA	NA	NA	NA	NA	NA	NA	0.0159091	NA	NA	NA	NA
A0A5C2G767	0.00428472	NA	NA	NA	NA	0.00332712	NA	NA	NA	NA	NA	NA	NA	NA	NA	NA	NA	NA	NA	NA	NA	NA	NA	NA	NA	NA	NA	NA	NA	NA	NA	NA	NA	NA	NA	NA	NA	NA	NA	NA	NA	NA	NA	NA	0.00891875	NA	NA	NA	NA
A0A5C2FYU8	NA	NA	NA	NA	NA	NA	NA	NA	NA	NA	NA	NA	NA	NA	NA	NA	NA	NA	NA	NA	NA	NA	NA	NA	NA	NA	NA	NA	NA	NA	NA	NA	NA	NA	NA	NA	NA	NA	NA	NA	NA	NA	NA	NA	0.0314622	NA	NA	NA	NA
A0A5C2FYV6	NA	NA	NA	NA	NA	NA	NA	NA	NA	NA	NA	NA	NA	NA	NA	NA	NA	NA	NA	NA	NA	NA	NA	NA	NA	NA	NA	NA	NA	NA	NA	NA	NA	NA	NA	NA	NA	NA	NA	NA	NA	NA	NA	NA	0.0205024	NA	NA	NA	NA
A0A5C2GHU9	NA	NA	NA	NA	NA	NA	NA	NA	NA	NA	NA	NA	NA	NA	NA	NA	NA	NA	NA	NA	NA	NA	NA	NA	NA	NA	NA	NA	NA	NA	NA	NA	NA	NA	NA	NA	NA	NA	NA	NA	NA	NA	NA	NA	0.0270748	NA	NA	NA	NA
A0A5C2GCL4	NA	NA	NA	NA	NA	NA	NA	NA	NA	NA	NA	NA	NA	NA	NA	NA	NA	NA	NA	NA	NA	NA	NA	NA	NA	NA	NA	NA	NA	NA	NA	NA	NA	NA	NA	NA	NA	NA	NA	NA	NA	NA	NA	NA	0.034248	NA	NA	NA	NA
P01766	NA	NA	NA	NA	NA	NA	NA	NA	NA	NA	NA	NA	NA	NA	NA	NA	NA	NA	NA	NA	NA	NA	NA	NA	NA	NA	NA	NA	NA	NA	NA	NA	NA	NA	NA	NA	NA	NA	NA	NA	NA	NA	NA	NA	0.0270949	NA	NA	NA	NA
A0A5C2GE11	0.00288049	NA	NA	NA	0.0132053	NA	NA	NA	NA	NA	NA	NA	NA	NA	NA	NA	NA	NA	NA	NA	NA	NA	NA	NA	NA	NA	NA	NA	NA	NA	NA	NA	NA	NA	NA	NA	NA	NA	NA	NA	NA	NA	NA	NA	0.0179874	NA	NA	NA	NA
A0A5C2G6Z0	NA	NA	NA	NA	NA	NA	NA	NA	NA	NA	NA	NA	NA	NA	NA	NA	NA	NA	NA	NA	NA	NA	NA	NA	NA	NA	NA	NA	NA	NA	NA	NA	NA	NA	NA	NA	NA	NA	NA	NA	NA	NA	NA	NA	0.00526353	NA	NA	NA	NA
A0A5C2GH30	0.00836044	NA	NA	NA	0.0127758	NA	NA	NA	NA	NA	NA	NA	NA	NA	NA	NA	NA	NA	NA	NA	NA	NA	NA	NA	NA	NA	NA	NA	NA	NA	NA	NA	NA	NA	NA	NA	NA	NA	NA	NA	NA	NA	NA	NA	0.00870122	NA	NA	NA	NA
A0A1W6IYJ3	NA	NA	NA	0.00210546	NA	NA	NA	NA	NA	NA	NA	NA	NA	NA	NA	NA	NA	0.00632612	NA	NA	NA	NA	NA	NA	NA	NA	NA	NA	NA	NA	NA	NA	NA	NA	NA	NA	NA	NA	NA	NA	NA	NA	NA	NA	0.0115475	NA	NA	NA	NA
A0A5C2GEK6	NA	NA	NA	NA	NA	NA	NA	NA	NA	NA	NA	NA	NA	NA	NA	NA	NA	NA	NA	NA	NA	NA	NA	NA	NA	NA	NA	NA	NA	NA	NA	NA	NA	NA	NA	NA	NA	NA	NA	NA	NA	NA	NA	NA	0.0148646	NA	NA	NA	NA
A0A5C2FZS4	NA	NA	NA	NA	NA	NA	NA	NA	NA	NA	NA	NA	NA	NA	NA	NA	NA	NA	NA	NA	NA	NA	NA	NA	NA	NA	NA	NA	NA	NA	NA	NA	NA	NA	NA	NA	NA	NA	NA	NA	NA	NA	NA	NA	0.0297292	NA	NA	NA	NA
A0A5C2GDN6	NA	NA	NA	NA	NA	NA	NA	NA	NA	NA	NA	NA	NA	NA	NA	NA	NA	NA	NA	NA	NA	NA	NA	NA	NA	NA	NA	NA	NA	NA	NA	NA	NA	NA	NA	NA	NA	NA	NA	NA	NA	NA	NA	NA	0.0217269	NA	NA	NA	NA
A0A5C2GCA9	NA	NA	NA	NA	NA	NA	NA	NA	NA	NA	NA	NA	NA	NA	NA	NA	NA	NA	NA	NA	NA	NA	NA	NA	NA	NA	NA	NA	NA	NA	NA	NA	NA	NA	NA	NA	NA	NA	NA	NA	NA	NA	NA	NA	0.0169016	NA	NA	NA	NA
A0A5C2GCJ9	NA	NA	NA	NA	NA	NA	NA	NA	NA	NA	NA	NA	NA	NA	NA	NA	NA	NA	NA	NA	NA	NA	NA	NA	NA	NA	NA	NA	NA	NA	NA	NA	NA	NA	NA	NA	NA	NA	NA	NA	NA	NA	NA	NA	0.0197585	NA	NA	NA	NA
A0A0X9TD88	NA	NA	NA	NA	NA	NA	NA	NA	NA	NA	NA	NA	NA	NA	NA	NA	NA	NA	NA	NA	NA	NA	NA	0.00304739	NA	NA	NA	NA	NA	NA	NA	NA	NA	NA	NA	NA	NA	NA	NA	NA	NA	NA	NA	NA	0.00347484	NA	NA	NA	NA
A0A5C2GCK5	NA	NA	NA	NA	NA	NA	NA	NA	NA	NA	NA	NA	NA	NA	NA	NA	NA	NA	NA	NA	NA	NA	NA	NA	NA	NA	NA	NA	NA	NA	NA	NA	NA	NA	NA	NA	NA	NA	NA	NA	NA	NA	NA	NA	0.00798694	NA	NA	NA	NA
A0A125U0U4	NA	NA	NA	NA	NA	NA	NA	NA	NA	NA	NA	NA	NA	NA	NA	NA	NA	NA	NA	NA	NA	NA	NA	NA	NA	NA	NA	NA	NA	NA	NA	NA	NA	NA	NA	NA	NA	NA	NA	NA	NA	NA	NA	NA	0.00201554	NA	NA	NA	NA
A0A5C2GBX8	NA	NA	NA	NA	NA	NA	NA	NA	NA	NA	NA	NA	NA	NA	NA	NA	NA	NA	NA	NA	NA	NA	NA	NA	NA	NA	NA	NA	NA	NA	NA	NA	NA	NA	NA	NA	NA	NA	NA	NA	NA	NA	NA	NA	0.0220977	NA	NA	NA	NA
F8WEX7	NA	NA	NA	NA	NA	NA	NA	NA	NA	NA	NA	NA	0.00236612	NA	NA	NA	0.00147876	NA	NA	NA	NA	NA	NA	0.00267501	NA	NA	NA	NA	NA	NA	NA	NA	NA	NA	NA	NA	NA	NA	NA	NA	NA	NA	NA	NA	0.00378102	NA	NA	NA	NA
A0A5C2GQ20	NA	NA	NA	NA	0.0322014	NA	0.011573	NA	NA	NA	NA	NA	NA	NA	NA	NA	NA	NA	NA	NA	NA	0.00856009	NA	NA	NA	NA	NA	NA	NA	NA	NA	NA	NA	NA	NA	NA	NA	NA	NA	NA	NA	NA	NA	NA	0.00877254	NA	NA	NA	NA
A0A5C2GQC1	NA	NA	NA	NA	NA	NA	NA	NA	NA	NA	NA	NA	NA	NA	NA	NA	NA	NA	NA	NA	NA	NA	NA	NA	NA	NA	NA	NA	NA	NA	NA	NA	NA	NA	NA	NA	NA	NA	NA	NA	NA	NA	NA	NA	0.00963634	NA	NA	NA	NA
A0A5C2G8Q2	NA	NA	NA	NA	NA	NA	NA	NA	NA	NA	NA	NA	NA	NA	NA	NA	NA	NA	NA	NA	NA	NA	NA	NA	NA	NA	NA	NA	NA	NA	NA	NA	NA	NA	NA	NA	NA	NA	NA	NA	NA	NA	NA	NA	0.0192565	NA	NA	NA	NA
Q9P217	NA	NA	NA	NA	NA	NA	NA	NA	NA	NA	NA	NA	NA	NA	NA	NA	NA	NA	NA	NA	NA	NA	NA	NA	NA	NA	NA	NA	NA	NA	NA	NA	NA	NA	NA	NA	NA	NA	NA	NA	NA	NA	NA	NA	0.00327895	NA	NA	NA	NA
A0A5C2GPB3	NA	NA	NA	NA	NA	NA	NA	NA	NA	NA	NA	NA	NA	NA	NA	NA	NA	NA	NA	NA	NA	NA	NA	NA	NA	NA	NA	NA	NA	NA	NA	NA	NA	NA	NA	NA	NA	NA	NA	NA	NA	NA	NA	NA	0.0189443	NA	NA	NA	NA
A0A5C2GNU3	NA	NA	NA	NA	NA	NA	NA	NA	NA	NA	NA	NA	NA	NA	NA	NA	NA	NA	NA	NA	NA	NA	NA	NA	0	NA	NA	NA	NA	NA	NA	NA	NA	NA	NA	NA	NA	NA	NA	NA	NA	NA	NA	NA	0.00924687	NA	NA	NA	NA
A0A5C2G9N6	NA	NA	NA	NA	NA	NA	NA	NA	0.031546	NA	NA	NA	NA	NA	NA	NA	NA	NA	NA	NA	NA	NA	NA	NA	NA	NA	NA	NA	NA	NA	NA	NA	NA	NA	NA	NA	NA	NA	NA	NA	NA	NA	NA	NA	0.00990972	NA	NA	NA	NA
A0A5C2GP13	NA	NA	NA	NA	NA	NA	NA	NA	NA	NA	NA	NA	NA	NA	NA	NA	NA	NA	NA	NA	NA	NA	NA	NA	NA	NA	NA	NA	NA	NA	NA	NA	NA	NA	NA	NA	NA	NA	NA	NA	NA	NA	NA	NA	0.0187006	NA	NA	NA	NA
A0A5C2G6N3	NA	NA	NA	NA	NA	NA	NA	NA	NA	NA	NA	NA	NA	NA	NA	NA	NA	NA	NA	NA	NA	NA	NA	NA	NA	NA	NA	NA	NA	NA	NA	NA	NA	NA	NA	NA	NA	NA	NA	NA	NA	NA	NA	NA	0.0177063	NA	NA	NA	NA
A0A5C2GNA2	NA	NA	NA	NA	NA	NA	NA	NA	NA	NA	NA	NA	NA	NA	NA	NA	0.0123351	NA	NA	NA	NA	NA	NA	NA	NA	NA	NA	NA	NA	NA	NA	NA	NA	NA	NA	NA	NA	NA	NA	NA	NA	NA	NA	NA	0.0120721	NA	NA	NA	NA
A0A5C2GM12	NA	NA	NA	NA	NA	NA	NA	NA	NA	NA	NA	NA	NA	NA	NA	NA	NA	NA	NA	NA	NA	NA	NA	NA	NA	NA	NA	NA	NA	NA	NA	NA	NA	NA	NA	NA	NA	NA	NA	NA	NA	NA	NA	NA	0.0348995	NA	NA	NA	NA
A0A5C2GKP7	NA	NA	NA	NA	0.0144168	0.016483	NA	NA	NA	NA	NA	NA	NA	NA	NA	NA	NA	0.0591674	NA	NA	NA	NA	NA	NA	NA	NA	NA	NA	NA	NA	NA	NA	NA	NA	NA	NA	NA	NA	NA	NA	NA	NA	NA	NA	0.00981881	NA	NA	NA	NA
A0A5C2FVX0	NA	NA	NA	NA	NA	NA	NA	NA	NA	NA	NA	NA	NA	NA	NA	NA	NA	NA	NA	NA	NA	NA	NA	NA	NA	NA	NA	NA	NA	NA	NA	NA	NA	NA	NA	NA	NA	NA	NA	NA	NA	NA	NA	NA	0.0101432	NA	NA	NA	NA
A0A5C2GA16	NA	NA	NA	NA	NA	NA	NA	NA	NA	NA	NA	NA	NA	NA	NA	NA	NA	NA	NA	NA	NA	NA	NA	NA	NA	NA	NA	NA	NA	NA	NA	NA	NA	NA	NA	NA	NA	NA	NA	NA	NA	NA	NA	NA	0.0350902	NA	NA	NA	NA
A0A5C2GS49	NA	NA	NA	NA	NA	0.017323	NA	NA	NA	NA	NA	NA	NA	NA	NA	NA	NA	NA	NA	NA	NA	NA	NA	NA	NA	NA	NA	NA	NA	NA	NA	NA	NA	NA	NA	NA	NA	NA	NA	NA	NA	NA	NA	NA	0.0221126	NA	NA	NA	NA
A0A5C2GR44	NA	NA	NA	NA	NA	NA	NA	NA	NA	NA	NA	NA	NA	NA	NA	NA	NA	NA	NA	NA	NA	NA	NA	NA	NA	NA	NA	NA	NA	NA	NA	NA	NA	NA	NA	NA	NA	NA	NA	NA	NA	NA	NA	NA	0.0127411	NA	NA	NA	NA
A0A5C2G6X2	NA	NA	NA	NA	NA	NA	NA	NA	NA	NA	NA	NA	NA	NA	NA	NA	NA	NA	NA	NA	NA	NA	NA	NA	NA	NA	NA	NA	NA	NA	NA	NA	NA	NA	NA	NA	NA	NA	NA	NA	NA	NA	NA	NA	0.0056484	NA	NA	NA	NA
A0A5C2G2U2	NA	NA	NA	NA	NA	NA	NA	NA	NA	NA	NA	NA	NA	NA	NA	NA	NA	NA	NA	NA	NA	NA	NA	NA	NA	NA	NA	NA	NA	NA	NA	NA	NA	NA	NA	NA	NA	NA	NA	NA	NA	NA	NA	NA	0.0109902	NA	NA	NA	NA
A2IPI4	NA	NA	NA	NA	NA	0.0294447	NA	NA	NA	NA	NA	NA	NA	NA	NA	NA	NA	NA	NA	NA	NA	NA	NA	0.0309843	NA	NA	NA	NA	NA	NA	NA	NA	NA	NA	NA	NA	NA	NA	NA	NA	NA	NA	NA	NA	0.0253252	NA	NA	NA	0.0364433
A0A5C2FWU5	0.0161551	NA	NA	NA	NA	NA	0.019156	NA	NA	NA	NA	NA	NA	NA	0.0169013	NA	NA	NA	0.0199555	NA	NA	NA	NA	NA	NA	NA	NA	NA	NA	NA	NA	NA	NA	NA	NA	NA	NA	NA	NA	NA	NA	NA	NA	NA	0.0170093	NA	NA	NA	NA
A0A5C2GRH1	NA	NA	NA	NA	NA	NA	NA	NA	NA	NA	NA	NA	NA	NA	NA	NA	NA	NA	NA	NA	NA	NA	NA	NA	NA	NA	NA	NA	NA	NA	NA	NA	NA	NA	NA	NA	NA	NA	NA	NA	NA	NA	NA	NA	0.011074	NA	NA	NA	NA
A0A5C2FVF2	NA	NA	NA	NA	NA	NA	NA	NA	NA	NA	NA	NA	NA	NA	NA	NA	NA	NA	NA	NA	NA	NA	NA	NA	NA	NA	NA	NA	NA	NA	NA	NA	NA	NA	NA	NA	NA	NA	NA	NA	NA	NA	NA	NA	0.0305786	NA	NA	NA	NA
A0A5C2GUN6	NA	NA	NA	NA	NA	NA	NA	NA	NA	NA	NA	NA	NA	NA	NA	NA	NA	NA	NA	NA	NA	NA	NA	NA	NA	NA	NA	NA	NA	NA	NA	NA	NA	NA	NA	NA	NA	NA	NA	NA	NA	NA	NA	NA	0.018462	NA	NA	NA	NA
A0A5C2GKC9	NA	NA	NA	NA	NA	NA	NA	NA	NA	NA	NA	NA	NA	NA	NA	NA	NA	NA	NA	NA	NA	NA	NA	NA	NA	NA	NA	NA	NA	NA	NA	NA	NA	NA	NA	NA	NA	NA	NA	NA	NA	NA	NA	NA	0.00386479	NA	NA	NA	NA
A0A5C2GG69	NA	NA	NA	NA	NA	NA	NA	NA	NA	NA	NA	NA	NA	NA	NA	NA	NA	NA	NA	NA	NA	NA	NA	NA	NA	NA	NA	NA	NA	NA	NA	NA	NA	NA	NA	NA	NA	NA	NA	NA	NA	NA	NA	NA	0.00562106	NA	NA	NA	NA
V9HWI6	0.0267513	NA	NA	NA	NA	NA	NA	NA	NA	NA	0.00798463	NA	NA	NA	NA	NA	NA	NA	NA	NA	NA	NA	NA	0.0250574	NA	NA	NA	NA	NA	NA	NA	NA	NA	NA	NA	NA	NA	NA	NA	NA	NA	NA	NA	NA	0.0227178	NA	NA	NA	NA
A0A5C2G8S2	NA	NA	NA	NA	NA	NA	NA	NA	NA	NA	NA	NA	NA	NA	NA	NA	NA	NA	NA	NA	NA	NA	NA	NA	NA	NA	NA	NA	NA	NA	NA	NA	NA	NA	NA	NA	NA	NA	NA	NA	NA	NA	NA	NA	0.0232663	NA	NA	NA	NA
A0A5C2G0E2	NA	NA	NA	NA	NA	NA	NA	NA	NA	NA	NA	NA	NA	NA	NA	NA	NA	NA	NA	NA	NA	NA	NA	NA	NA	NA	NA	NA	NA	NA	NA	NA	NA	NA	NA	NA	NA	NA	NA	NA	NA	NA	NA	NA	0.0150739	NA	NA	NA	NA
A0A5C2FZV7	NA	NA	NA	NA	NA	NA	NA	NA	NA	NA	NA	NA	NA	NA	NA	NA	NA	NA	NA	NA	NA	NA	NA	NA	NA	NA	NA	NA	NA	NA	NA	NA	NA	NA	NA	NA	NA	NA	NA	NA	NA	NA	NA	NA	0.0187207	NA	NA	NA	NA
A0A5C2GAX3	NA	NA	NA	NA	NA	NA	NA	NA	NA	NA	NA	NA	NA	NA	NA	NA	NA	NA	NA	NA	NA	NA	NA	NA	NA	NA	NA	NA	NA	NA	NA	NA	NA	NA	NA	NA	NA	NA	NA	NA	NA	NA	NA	NA	0.0164223	NA	NA	NA	NA
A0A5C2GB60	NA	NA	NA	NA	NA	NA	NA	NA	NA	NA	NA	NA	NA	NA	NA	NA	NA	NA	NA	NA	NA	NA	NA	NA	NA	NA	NA	NA	NA	NA	NA	NA	NA	NA	NA	NA	NA	NA	NA	NA	NA	NA	NA	NA	0.00435061	NA	NA	NA	NA
A0A1W6IYK2	NA	NA	NA	NA	NA	NA	NA	NA	NA	NA	NA	NA	NA	NA	NA	0.0160886	NA	NA	NA	NA	NA	NA	NA	NA	NA	NA	NA	NA	NA	NA	NA	NA	NA	NA	NA	NA	NA	NA	NA	NA	NA	NA	NA	NA	0.018555	NA	NA	NA	NA
A0A5C2G0K2	NA	NA	NA	NA	NA	NA	NA	NA	NA	NA	NA	NA	NA	NA	NA	NA	NA	NA	0.00563474	NA	NA	NA	NA	NA	NA	NA	NA	NA	NA	NA	NA	NA	NA	NA	NA	NA	NA	NA	NA	NA	NA	NA	NA	NA	0.0147282	NA	NA	NA	NA
A0A5C2GEA4	NA	NA	NA	NA	NA	0.00650958	NA	NA	NA	NA	NA	0.00319505	NA	NA	NA	NA	NA	NA	NA	NA	NA	NA	0.0038482	0.00582978	NA	NA	NA	NA	NA	NA	NA	NA	NA	NA	NA	NA	NA	NA	NA	NA	NA	NA	NA	NA	0.00581658	NA	NA	NA	NA
A0A126LB21	NA	NA	NA	NA	NA	NA	NA	NA	NA	NA	NA	NA	NA	NA	NA	NA	NA	NA	NA	NA	NA	NA	NA	NA	NA	NA	NA	NA	NA	NA	NA	NA	NA	NA	NA	NA	NA	NA	NA	NA	NA	NA	NA	NA	0.000914744	NA	NA	NA	NA
A0A5C2FYI5	NA	NA	NA	0.00741673	NA	0.0499068	NA	NA	NA	NA	0.0350437	NA	NA	NA	NA	NA	NA	NA	NA	NA	NA	NA	NA	NA	NA	NA	NA	NA	NA	NA	NA	NA	NA	NA	NA	NA	NA	NA	NA	NA	NA	NA	NA	NA	0.0297292	NA	NA	NA	NA
A0A5C2GCB4	NA	NA	NA	NA	NA	NA	NA	NA	NA	NA	NA	NA	NA	NA	NA	NA	NA	NA	NA	NA	NA	NA	NA	NA	NA	NA	NA	NA	NA	NA	NA	NA	NA	NA	NA	NA	NA	NA	NA	NA	NA	NA	NA	NA	0.0164654	NA	NA	NA	NA
A0A5C2GH52	NA	NA	NA	NA	NA	NA	NA	NA	NA	NA	NA	NA	NA	NA	NA	NA	NA	NA	NA	NA	NA	NA	NA	NA	NA	NA	NA	NA	NA	NA	NA	NA	NA	NA	NA	NA	NA	NA	NA	NA	NA	NA	NA	NA	0.0172004	NA	NA	NA	NA
A0A5C2FTK3	NA	NA	0.0185185	0.00423813	NA	NA	NA	NA	NA	NA	NA	0.00544342	NA	NA	NA	NA	NA	NA	NA	NA	NA	NA	NA	NA	NA	NA	NA	NA	NA	NA	NA	NA	NA	NA	NA	NA	NA	NA	NA	NA	NA	NA	NA	NA	0.0594583	NA	NA	NA	NA
A0A5C2G8S8	NA	NA	NA	NA	NA	NA	NA	NA	NA	NA	NA	NA	NA	NA	NA	NA	NA	NA	NA	NA	NA	NA	NA	NA	NA	NA	NA	NA	NA	NA	NA	NA	NA	NA	NA	NA	NA	NA	NA	NA	NA	NA	NA	NA	0.0178375	NA	NA	NA	NA
B7Z7F1	NA	NA	NA	NA	NA	NA	0.0159423	NA	NA	NA	NA	NA	NA	NA	NA	NA	NA	NA	NA	NA	NA	NA	NA	NA	NA	NA	NA	NA	NA	NA	NA	NA	NA	NA	NA	NA	NA	NA	NA	NA	NA	NA	NA	NA	0.00236781	NA	NA	NA	NA
A0A5C2GH53	NA	NA	NA	NA	NA	NA	NA	NA	NA	NA	NA	NA	NA	NA	NA	NA	NA	NA	NA	NA	NA	NA	NA	NA	NA	NA	NA	NA	NA	NA	NA	NA	NA	NA	NA	NA	NA	NA	NA	NA	NA	NA	NA	NA	0.00500117	NA	NA	NA	NA
A0A5C2G062	NA	NA	NA	NA	NA	NA	NA	NA	NA	NA	NA	NA	NA	NA	NA	NA	NA	NA	NA	NA	NA	NA	NA	NA	NA	NA	NA	NA	NA	NA	NA	NA	NA	NA	NA	NA	NA	NA	NA	NA	NA	NA	NA	NA	0.00642793	NA	NA	NA	NA
P01597	NA	NA	NA	NA	NA	NA	NA	NA	NA	NA	NA	NA	0.00514262	NA	NA	NA	NA	NA	0.024967	NA	NA	NA	NA	NA	NA	NA	NA	NA	NA	NA	NA	NA	NA	NA	NA	NA	NA	NA	NA	NA	NA	NA	NA	NA	0.00163148	NA	NA	NA	NA
A0A5C2G126	NA	NA	NA	NA	NA	NA	NA	NA	NA	NA	NA	NA	NA	NA	NA	NA	NA	NA	NA	NA	NA	NA	NA	NA	NA	NA	NA	NA	NA	NA	NA	NA	NA	NA	NA	NA	NA	NA	NA	NA	NA	NA	NA	NA	0.00324318	NA	NA	NA	NA
A0A5C2G8K1	NA	NA	NA	NA	NA	NA	NA	NA	NA	NA	NA	NA	NA	NA	NA	NA	NA	NA	NA	NA	NA	NA	NA	NA	NA	NA	NA	NA	NA	NA	NA	NA	NA	NA	NA	NA	NA	NA	NA	NA	NA	NA	NA	NA	0.0041429	NA	NA	NA	NA
A0A2U8J925	NA	NA	NA	NA	NA	0.00950605	NA	NA	NA	NA	NA	NA	NA	NA	NA	NA	NA	NA	NA	NA	NA	NA	NA	NA	NA	NA	NA	NA	NA	NA	NA	NA	NA	NA	NA	NA	NA	NA	NA	NA	NA	NA	NA	NA	0.0151349	NA	NA	NA	NA
A0A5C2GC44	NA	NA	NA	NA	NA	0.0155554	NA	NA	NA	NA	NA	NA	NA	NA	NA	NA	NA	NA	NA	NA	NA	NA	0.0137936	NA	NA	NA	NA	NA	NA	NA	NA	NA	NA	NA	NA	NA	NA	NA	NA	NA	NA	NA	NA	NA	0.0416981	NA	NA	NA	NA
A0A5C2FWJ4	NA	NA	NA	NA	NA	NA	NA	NA	NA	NA	NA	NA	NA	NA	NA	NA	NA	NA	NA	NA	NA	NA	NA	NA	NA	NA	NA	NA	NA	NA	NA	NA	NA	NA	NA	NA	NA	NA	NA	NA	NA	NA	NA	NA	0.00877182	NA	NA	NA	NA
A0A5C2G714	NA	NA	NA	NA	NA	NA	NA	NA	NA	NA	NA	0.0136718	NA	NA	NA	NA	NA	NA	NA	NA	NA	NA	NA	NA	NA	NA	NA	NA	NA	NA	NA	NA	NA	NA	NA	NA	NA	NA	NA	NA	NA	NA	NA	NA	0.00622238	NA	NA	NA	NA
A0A0B4J1V7	NA	NA	NA	NA	NA	NA	NA	NA	NA	NA	NA	NA	NA	NA	NA	NA	NA	NA	NA	NA	NA	NA	NA	NA	NA	NA	NA	NA	NA	NA	NA	NA	NA	NA	NA	NA	NA	NA	NA	NA	NA	NA	NA	NA	0.0248895	NA	NA	NA	NA
A0A5C2GA53	NA	NA	NA	NA	NA	NA	NA	NA	NA	NA	NA	NA	NA	NA	NA	NA	NA	NA	NA	NA	NA	NA	NA	NA	NA	NA	NA	NA	NA	NA	NA	NA	NA	NA	NA	NA	NA	NA	NA	NA	NA	NA	NA	NA	0.0216014	NA	NA	NA	NA
A0A2U8J9A9	NA	NA	NA	NA	NA	NA	NA	NA	NA	NA	NA	NA	NA	NA	NA	NA	NA	NA	NA	NA	NA	NA	NA	NA	NA	NA	NA	NA	NA	NA	NA	NA	NA	NA	NA	NA	NA	NA	NA	NA	NA	NA	NA	NA	0.00635081	NA	NA	NA	NA
A0A5C2FVS9	0.00791026	NA	NA	NA	0.0259789	NA	NA	NA	NA	NA	NA	NA	NA	NA	NA	NA	NA	NA	NA	NA	NA	NA	NA	NA	NA	NA	NA	NA	NA	NA	NA	NA	NA	NA	NA	NA	NA	NA	NA	NA	NA	NA	NA	NA	0.0276918	NA	NA	NA	NA
A0A5C2GF92	NA	NA	0.00567497	NA	NA	NA	NA	NA	NA	NA	NA	NA	NA	NA	NA	NA	NA	NA	NA	NA	NA	NA	NA	NA	NA	NA	NA	NA	NA	NA	NA	NA	NA	NA	NA	NA	NA	NA	NA	NA	NA	NA	NA	NA	NA	0.0040872	NA	NA	NA
A0A5C2GJ14	NA	NA	NA	NA	NA	NA	NA	NA	NA	NA	NA	NA	NA	NA	NA	NA	NA	NA	NA	NA	NA	NA	NA	NA	NA	NA	NA	NA	NA	NA	NA	NA	NA	NA	NA	NA	NA	NA	NA	NA	NA	NA	NA	NA	NA	0.0033783	NA	NA	NA
A0A5C2FW36	NA	NA	NA	NA	NA	NA	NA	NA	NA	NA	NA	NA	NA	NA	NA	NA	NA	NA	NA	NA	NA	NA	NA	NA	NA	NA	NA	NA	NA	NA	NA	NA	NA	NA	NA	NA	NA	NA	NA	NA	NA	NA	NA	NA	NA	0.0225638	NA	NA	NA
A0A5C2GSX8	NA	NA	NA	NA	NA	0.0094312	NA	NA	NA	NA	NA	NA	NA	NA	NA	NA	NA	NA	NA	NA	NA	NA	NA	NA	NA	NA	NA	NA	NA	NA	NA	NA	NA	NA	NA	NA	NA	NA	NA	NA	NA	NA	NA	NA	NA	0.03241	NA	NA	NA
I3L4N8	NA	NA	NA	NA	NA	NA	NA	NA	NA	NA	NA	NA	NA	NA	NA	NA	NA	NA	NA	NA	NA	NA	NA	NA	NA	NA	NA	NA	NA	NA	NA	NA	NA	NA	NA	NA	NA	NA	NA	NA	NA	NA	NA	NA	NA	0.00189768	NA	NA	NA
A0A5C2G019	NA	NA	NA	NA	NA	NA	NA	NA	NA	NA	NA	NA	NA	NA	NA	NA	NA	NA	NA	NA	NA	NA	NA	NA	NA	NA	NA	NA	NA	NA	NA	NA	NA	NA	NA	NA	NA	NA	NA	NA	NA	NA	NA	NA	NA	0.0142657	NA	NA	NA
A0A5C2G5F4	NA	NA	NA	NA	NA	NA	NA	NA	NA	NA	NA	NA	NA	NA	NA	NA	NA	NA	NA	NA	NA	NA	NA	NA	NA	NA	NA	NA	NA	NA	NA	NA	NA	NA	NA	NA	NA	NA	NA	NA	NA	NA	NA	NA	NA	0.0230487	NA	NA	NA
A0A5C2FU87	NA	NA	NA	NA	NA	NA	NA	NA	NA	NA	NA	NA	NA	NA	NA	NA	NA	NA	NA	NA	NA	NA	NA	NA	NA	NA	NA	NA	NA	NA	NA	NA	NA	NA	NA	NA	NA	NA	NA	NA	NA	NA	NA	NA	NA	0.0137077	NA	NA	NA
A0A5C2FTL9	NA	NA	NA	NA	NA	NA	NA	NA	NA	NA	NA	NA	NA	NA	NA	NA	NA	NA	NA	NA	NA	NA	NA	NA	NA	NA	NA	NA	NA	NA	NA	NA	NA	NA	NA	NA	NA	NA	NA	NA	NA	NA	NA	NA	NA	0.00966213	NA	NA	NA
E7ET33	NA	NA	NA	NA	NA	NA	NA	NA	NA	NA	NA	NA	NA	NA	NA	NA	NA	NA	NA	NA	NA	NA	NA	NA	NA	NA	NA	NA	NA	NA	NA	NA	NA	NA	NA	NA	NA	NA	NA	NA	NA	NA	NA	NA	NA	0.00141504	NA	NA	NA
Q1L857	NA	NA	NA	NA	NA	NA	NA	NA	NA	NA	NA	NA	NA	NA	NA	0.00404574	NA	NA	NA	NA	NA	NA	NA	NA	NA	NA	NA	NA	NA	NA	NA	NA	NA	NA	NA	NA	NA	NA	NA	NA	NA	NA	NA	NA	NA	0.00466479	NA	NA	NA
A0A5C2GEY8	0.00846863	NA	NA	NA	NA	NA	NA	NA	0.00509324	NA	0.0107437	NA	0.0101207	NA	NA	NA	NA	NA	NA	NA	NA	NA	0.00458829	NA	NA	NA	NA	NA	NA	NA	NA	NA	NA	NA	NA	NA	NA	NA	NA	NA	NA	NA	NA	NA	NA	0.00599027	NA	NA	NA
P01814	NA	NA	NA	NA	NA	NA	NA	NA	NA	NA	NA	NA	NA	NA	NA	NA	NA	NA	NA	NA	NA	NA	NA	NA	NA	NA	NA	NA	NA	NA	NA	NA	NA	NA	NA	NA	NA	NA	NA	NA	NA	NA	NA	NA	NA	0.0449174	NA	NA	0.0458991
A0A5C2GUP7	NA	NA	NA	NA	NA	NA	0.0100082	NA	NA	NA	NA	NA	NA	NA	NA	NA	NA	NA	NA	NA	NA	NA	NA	NA	NA	NA	NA	NA	NA	NA	NA	NA	NA	NA	NA	NA	NA	NA	NA	NA	NA	NA	NA	NA	NA	0.0571676	NA	NA	NA
A0A5C2G455	NA	NA	NA	NA	NA	NA	NA	NA	NA	NA	NA	NA	NA	NA	NA	NA	NA	NA	NA	NA	NA	NA	NA	NA	NA	NA	NA	NA	NA	NA	NA	NA	NA	NA	NA	NA	NA	NA	NA	NA	NA	NA	NA	NA	NA	0.0665268	NA	NA	NA
A0A5C2G3W4	NA	NA	NA	NA	NA	NA	NA	NA	NA	NA	NA	NA	NA	NA	NA	NA	NA	NA	NA	NA	NA	NA	NA	NA	NA	NA	NA	NA	NA	NA	NA	NA	NA	NA	NA	NA	NA	NA	NA	NA	NA	NA	NA	NA	NA	0.0563509	NA	NA	NA
A0A5C2GTC6	NA	NA	NA	NA	NA	NA	NA	NA	NA	NA	NA	NA	NA	NA	NA	NA	NA	NA	NA	NA	NA	NA	NA	NA	NA	NA	NA	NA	NA	NA	NA	NA	NA	NA	NA	NA	NA	NA	NA	NA	NA	NA	NA	NA	NA	0.021554	NA	NA	NA
A0A2U8J909	NA	NA	NA	NA	NA	NA	NA	NA	NA	NA	NA	NA	NA	NA	NA	NA	NA	NA	NA	NA	NA	NA	NA	NA	NA	NA	NA	NA	NA	NA	NA	NA	NA	NA	NA	NA	NA	NA	NA	NA	NA	NA	NA	NA	NA	0.00960416	0.00699711	NA	NA
A0A5C2G9U6	NA	NA	NA	NA	0.0393913	NA	NA	NA	NA	NA	NA	NA	NA	NA	NA	NA	NA	NA	NA	NA	NA	NA	NA	NA	NA	NA	NA	NA	NA	NA	NA	NA	NA	NA	NA	NA	NA	NA	NA	NA	NA	NA	NA	NA	NA	0.00381117	NA	NA	NA
A0A3B3ITU4	NA	NA	NA	NA	NA	NA	NA	NA	NA	NA	NA	NA	NA	NA	NA	NA	NA	NA	NA	NA	NA	NA	NA	NA	NA	NA	NA	NA	NA	NA	NA	NA	NA	NA	NA	NA	NA	NA	NA	NA	NA	NA	NA	NA	NA	0.00942493	NA	NA	NA
A0A5C2GDY4	NA	NA	NA	NA	NA	NA	NA	NA	NA	NA	NA	NA	NA	NA	NA	NA	NA	NA	NA	NA	NA	NA	NA	NA	NA	NA	NA	NA	NA	NA	NA	NA	NA	NA	NA	NA	NA	NA	NA	NA	NA	NA	NA	NA	NA	0.00940815	NA	NA	NA
A0A5C2GT38	NA	NA	NA	NA	NA	NA	NA	NA	NA	NA	NA	NA	NA	NA	NA	NA	NA	NA	NA	NA	NA	NA	NA	NA	NA	NA	NA	NA	NA	NA	NA	NA	NA	NA	NA	NA	NA	NA	NA	NA	NA	NA	NA	NA	NA	0.0418938	NA	NA	NA
A0A5C2GA78	NA	NA	NA	NA	NA	NA	NA	NA	NA	NA	NA	NA	NA	NA	NA	NA	NA	NA	NA	NA	NA	NA	NA	NA	NA	NA	NA	NA	NA	NA	NA	NA	NA	NA	NA	NA	NA	NA	NA	NA	NA	NA	NA	NA	NA	0.0159537	NA	NA	NA
A0A182DWH8	NA	NA	NA	NA	NA	NA	NA	NA	NA	NA	NA	0.0066055	NA	NA	NA	NA	NA	NA	NA	NA	NA	NA	NA	NA	NA	NA	NA	NA	NA	NA	NA	NA	NA	NA	NA	NA	NA	NA	NA	NA	NA	NA	NA	NA	NA	0.003854	NA	NA	NA
A0A5C2G3H1	NA	NA	NA	NA	NA	NA	NA	NA	NA	NA	NA	NA	NA	NA	NA	NA	NA	NA	NA	NA	NA	NA	NA	NA	NA	NA	NA	NA	NA	NA	NA	NA	NA	NA	NA	NA	NA	NA	NA	NA	NA	NA	NA	NA	NA	0.0131925	NA	NA	NA
A0A5C2GDS5	NA	NA	NA	NA	NA	NA	NA	NA	NA	NA	NA	NA	NA	NA	NA	NA	NA	NA	NA	NA	NA	NA	NA	NA	NA	NA	NA	NA	NA	NA	NA	NA	NA	NA	NA	NA	NA	NA	NA	NA	NA	NA	NA	NA	NA	0.02841	NA	NA	NA
A0A4P8J3X9	NA	NA	NA	NA	NA	NA	NA	NA	NA	NA	NA	NA	NA	NA	NA	NA	NA	NA	NA	NA	NA	NA	NA	NA	NA	NA	NA	NA	NA	NA	NA	NA	NA	NA	NA	NA	NA	NA	NA	NA	NA	NA	NA	NA	NA	0.00686011	NA	NA	NA
A0A0J9YVU5	NA	NA	NA	NA	NA	NA	NA	NA	NA	NA	NA	NA	NA	NA	NA	NA	NA	NA	NA	NA	NA	NA	NA	NA	NA	NA	NA	NA	NA	NA	NA	NA	NA	NA	NA	NA	NA	NA	NA	NA	NA	NA	NA	NA	NA	0.0242122	NA	NA	NA
A0A5C2FW10	NA	NA	NA	NA	NA	NA	NA	NA	NA	NA	NA	NA	NA	NA	NA	NA	NA	NA	NA	NA	NA	NA	0.0108934	NA	NA	NA	NA	NA	NA	NA	NA	NA	NA	NA	NA	NA	NA	NA	NA	NA	NA	NA	NA	NA	NA	0.00527701	NA	NA	NA
A0A120HG39	NA	NA	NA	NA	NA	NA	NA	NA	NA	NA	NA	NA	NA	NA	NA	NA	NA	NA	NA	NA	NA	NA	NA	NA	NA	NA	NA	NA	NA	NA	NA	NA	NA	NA	NA	NA	NA	NA	NA	NA	NA	NA	NA	NA	NA	0.0343006	NA	NA	NA
A8K5A4	NA	NA	NA	NA	NA	NA	NA	NA	NA	NA	NA	NA	NA	NA	NA	NA	NA	NA	NA	NA	NA	NA	NA	NA	NA	NA	NA	NA	NA	NA	NA	NA	NA	NA	NA	NA	NA	NA	NA	NA	NA	NA	NA	NA	NA	0.00607069	NA	NA	NA
A0A5C2GM01	NA	NA	NA	NA	NA	NA	NA	NA	NA	NA	NA	NA	NA	NA	NA	NA	NA	NA	NA	NA	NA	NA	NA	NA	NA	NA	NA	NA	NA	NA	NA	NA	NA	NA	NA	NA	NA	NA	NA	NA	NA	NA	NA	NA	NA	0.0164643	NA	NA	0.0205753
A0A5C2G873	NA	NA	NA	NA	NA	NA	NA	NA	NA	NA	NA	NA	NA	NA	NA	NA	NA	NA	NA	NA	NA	NA	NA	NA	NA	NA	NA	NA	NA	NA	NA	NA	NA	NA	NA	NA	NA	NA	NA	NA	NA	NA	NA	NA	NA	0.00692941	NA	NA	NA
A0A5C2G6V2	NA	NA	NA	NA	NA	NA	NA	NA	NA	NA	NA	NA	NA	NA	NA	NA	NA	NA	NA	NA	NA	NA	NA	NA	NA	NA	NA	NA	NA	NA	NA	NA	NA	NA	NA	NA	NA	NA	NA	NA	NA	NA	NA	NA	NA	0.00939741	NA	NA	NA
A0A5C2G828	NA	NA	NA	NA	NA	NA	NA	NA	NA	NA	NA	NA	NA	NA	NA	NA	NA	NA	NA	NA	NA	NA	NA	NA	NA	NA	NA	NA	NA	NA	NA	NA	NA	NA	NA	NA	NA	NA	NA	NA	NA	NA	NA	NA	NA	0.0225823	NA	NA	NA
A0A5C2FWP1	NA	NA	NA	NA	NA	NA	NA	NA	NA	NA	NA	NA	NA	NA	NA	NA	NA	NA	NA	NA	NA	NA	NA	NA	NA	NA	NA	NA	NA	NA	NA	NA	NA	NA	NA	NA	NA	NA	NA	NA	NA	NA	NA	NA	NA	0.0107189	NA	NA	NA
A0A5C2GM37	NA	NA	NA	NA	NA	NA	NA	NA	NA	NA	NA	NA	NA	NA	NA	NA	NA	NA	NA	NA	NA	NA	NA	NA	NA	NA	NA	NA	NA	NA	NA	NA	NA	NA	NA	NA	NA	NA	NA	NA	NA	NA	NA	NA	NA	0.0249459	NA	NA	NA
A0A5C2FYU6	NA	NA	NA	NA	NA	NA	NA	NA	NA	NA	NA	NA	NA	NA	NA	NA	NA	NA	NA	NA	NA	NA	NA	NA	NA	NA	NA	NA	NA	NA	NA	NA	NA	NA	NA	NA	NA	NA	NA	NA	NA	NA	NA	NA	NA	0.0386485	NA	NA	NA
A0A5C2GKM3	NA	NA	NA	NA	NA	NA	NA	NA	NA	NA	NA	NA	NA	NA	NA	NA	NA	NA	NA	NA	NA	NA	NA	NA	NA	NA	NA	NA	NA	NA	NA	NA	NA	NA	NA	NA	NA	NA	NA	NA	NA	NA	NA	NA	NA	0.0117952	NA	NA	NA
A0A5C2FYV5	NA	NA	NA	NA	NA	NA	NA	NA	NA	NA	NA	NA	NA	NA	NA	NA	NA	NA	NA	NA	NA	NA	NA	NA	NA	NA	NA	NA	NA	NA	NA	NA	NA	NA	NA	NA	NA	NA	NA	NA	NA	NA	NA	NA	NA	0.00809563	NA	NA	NA
A0A1L2BU39	NA	NA	NA	NA	NA	NA	NA	NA	NA	NA	NA	NA	NA	NA	NA	NA	NA	NA	NA	NA	NA	NA	NA	NA	NA	NA	NA	NA	NA	NA	NA	NA	NA	NA	NA	NA	NA	NA	NA	NA	NA	NA	NA	NA	NA	0.00185911	NA	NA	NA
A0A5C2G762	NA	NA	NA	NA	NA	NA	NA	NA	NA	NA	NA	NA	NA	NA	NA	NA	NA	NA	NA	NA	NA	NA	NA	NA	NA	NA	NA	NA	NA	NA	NA	NA	NA	NA	NA	NA	NA	NA	NA	NA	NA	NA	NA	NA	NA	0.00650347	NA	NA	NA
A0A5C2GIW3	NA	NA	NA	NA	NA	NA	NA	NA	NA	NA	NA	NA	NA	NA	NA	NA	NA	NA	NA	NA	NA	NA	NA	NA	NA	NA	NA	NA	NA	NA	NA	NA	NA	NA	NA	NA	NA	NA	NA	NA	NA	NA	NA	NA	NA	0.0219524	NA	NA	NA
A0A5C2FTK2	NA	NA	NA	NA	NA	NA	NA	NA	NA	NA	NA	NA	NA	NA	NA	NA	NA	NA	NA	NA	NA	NA	NA	NA	NA	NA	NA	NA	NA	NA	NA	NA	NA	NA	NA	NA	NA	NA	NA	NA	NA	NA	NA	NA	NA	0.00379431	NA	NA	NA
A0A5C2GHL9	NA	NA	NA	NA	NA	NA	NA	NA	NA	NA	NA	NA	NA	NA	NA	NA	NA	NA	NA	NA	NA	NA	NA	NA	NA	NA	NA	NA	NA	NA	NA	NA	NA	NA	NA	NA	NA	NA	NA	NA	NA	NA	NA	NA	NA	0.0474049	NA	NA	NA
A0A5C2FVZ4	NA	NA	NA	NA	NA	NA	NA	NA	NA	NA	NA	NA	NA	NA	NA	NA	NA	NA	NA	NA	NA	NA	NA	NA	NA	NA	NA	NA	NA	NA	NA	NA	NA	NA	NA	NA	NA	NA	NA	NA	NA	NA	NA	NA	NA	0.00459382	NA	NA	NA
A0A5C2G3L6	NA	NA	NA	NA	NA	NA	NA	NA	0.0195695	NA	NA	NA	NA	NA	NA	NA	NA	NA	NA	NA	NA	NA	NA	NA	NA	NA	NA	NA	NA	NA	NA	NA	NA	NA	NA	NA	NA	NA	NA	NA	NA	NA	NA	NA	NA	0.00938135	NA	NA	NA
A0A5C2FU28	NA	NA	NA	NA	NA	NA	NA	NA	NA	NA	NA	NA	NA	NA	NA	NA	NA	NA	NA	NA	NA	NA	NA	NA	NA	NA	NA	NA	NA	NA	NA	NA	NA	NA	NA	NA	NA	NA	NA	NA	NA	NA	NA	NA	NA	0.013156	NA	NA	NA
A0A5C2FUX0	NA	NA	NA	NA	NA	NA	NA	NA	NA	NA	NA	NA	NA	NA	NA	NA	NA	NA	NA	NA	NA	NA	NA	NA	NA	NA	NA	NA	NA	NA	NA	NA	NA	NA	NA	NA	NA	NA	NA	NA	NA	NA	NA	NA	NA	0.116542	NA	NA	NA
A0A2U8J8Y3	NA	NA	NA	NA	NA	NA	NA	NA	NA	NA	NA	NA	NA	NA	NA	NA	NA	NA	NA	NA	NA	NA	NA	NA	NA	NA	NA	NA	NA	NA	NA	NA	NA	NA	NA	NA	NA	NA	NA	NA	NA	NA	NA	NA	NA	0.00973066	NA	NA	NA
A0A5C2GFB1	NA	NA	NA	NA	NA	NA	NA	NA	NA	NA	NA	NA	NA	NA	NA	NA	NA	NA	NA	NA	NA	NA	NA	NA	NA	NA	NA	NA	NA	NA	NA	NA	NA	NA	NA	NA	NA	NA	NA	NA	NA	NA	NA	NA	NA	0.0134825	NA	NA	NA
A0A5C2GEN2	NA	NA	NA	NA	NA	NA	NA	NA	NA	NA	NA	NA	NA	NA	NA	NA	NA	NA	NA	NA	NA	NA	NA	NA	NA	NA	NA	NA	NA	NA	NA	NA	NA	NA	NA	NA	NA	NA	NA	NA	NA	NA	NA	NA	NA	0.0644968	NA	NA	NA
A0A5C2GES5	NA	NA	NA	NA	NA	NA	NA	NA	NA	NA	NA	NA	NA	NA	NA	NA	NA	NA	NA	NA	NA	NA	NA	NA	NA	NA	NA	NA	NA	NA	NA	NA	NA	NA	NA	NA	NA	NA	NA	NA	NA	NA	NA	NA	NA	0.00908674	NA	NA	NA
A0A5C2GEQ2	NA	NA	NA	NA	NA	NA	NA	NA	NA	NA	NA	NA	NA	NA	NA	NA	NA	NA	NA	NA	NA	NA	NA	NA	NA	NA	NA	NA	NA	NA	NA	NA	NA	NA	NA	NA	NA	NA	NA	NA	NA	NA	NA	NA	NA	0.0163336	NA	NA	NA
A0A5C2GEY2	NA	NA	NA	NA	NA	NA	NA	NA	NA	NA	NA	NA	NA	NA	NA	NA	NA	NA	NA	NA	NA	NA	NA	NA	NA	NA	NA	NA	NA	NA	NA	NA	NA	NA	NA	NA	NA	NA	NA	NA	NA	NA	NA	NA	NA	0.0684865	NA	NA	NA
A0A5C2GDA7	NA	NA	NA	NA	NA	NA	NA	NA	NA	NA	NA	NA	NA	NA	NA	NA	NA	NA	NA	NA	NA	NA	NA	NA	NA	NA	NA	NA	NA	NA	NA	NA	NA	NA	NA	NA	NA	NA	NA	NA	NA	NA	NA	NA	NA	0.0225823	NA	NA	NA
A0A5C2G3U3	NA	NA	NA	NA	NA	NA	NA	NA	NA	NA	NA	NA	NA	NA	NA	NA	NA	NA	NA	NA	NA	NA	NA	NA	NA	NA	NA	NA	NA	NA	NA	NA	NA	NA	NA	NA	NA	NA	NA	NA	NA	NA	NA	NA	NA	0.0129444	NA	NA	NA
A0A5C2FUJ0	NA	NA	NA	NA	NA	NA	NA	NA	NA	NA	NA	NA	0.00608395	NA	NA	NA	NA	NA	NA	NA	NA	NA	NA	NA	NA	NA	NA	NA	NA	NA	NA	NA	NA	NA	NA	NA	NA	NA	NA	NA	NA	NA	NA	NA	NA	0.00301934	NA	NA	NA
A0A5C2FU55	NA	NA	NA	NA	NA	NA	NA	NA	NA	NA	NA	0.0180889	NA	NA	NA	NA	NA	NA	NA	NA	NA	NA	NA	NA	NA	NA	NA	NA	NA	NA	NA	NA	NA	NA	NA	NA	NA	NA	NA	NA	NA	NA	NA	NA	NA	0.0213452	NA	NA	NA
A0A5C2G577	NA	NA	NA	NA	NA	0.0247472	NA	NA	NA	NA	NA	NA	NA	NA	NA	NA	NA	NA	NA	NA	NA	NA	NA	NA	NA	NA	NA	NA	NA	NA	NA	NA	NA	NA	NA	NA	NA	NA	NA	NA	NA	NA	NA	NA	NA	0.011339	NA	NA	NA
A0A5C2G727	NA	NA	NA	NA	NA	NA	NA	NA	NA	NA	NA	NA	NA	NA	NA	NA	NA	NA	NA	NA	NA	NA	NA	NA	NA	NA	NA	NA	NA	NA	NA	NA	NA	NA	NA	NA	NA	NA	NA	NA	NA	NA	NA	NA	NA	0.0168864	NA	NA	NA
A0A5C2GCY1	NA	NA	NA	NA	NA	NA	NA	NA	NA	NA	NA	NA	NA	NA	NA	NA	NA	NA	NA	NA	NA	NA	NA	NA	NA	NA	NA	NA	NA	NA	NA	NA	NA	NA	NA	NA	NA	NA	NA	NA	NA	NA	NA	NA	NA	0.0127039	NA	NA	NA
A0A5C2GS82	NA	NA	NA	NA	NA	NA	NA	NA	NA	NA	NA	NA	NA	NA	NA	NA	NA	NA	NA	NA	NA	NA	NA	NA	NA	NA	NA	NA	NA	NA	NA	NA	NA	NA	NA	NA	NA	NA	NA	NA	NA	NA	NA	NA	NA	0.0259248	NA	NA	NA
A0A5C2G163	NA	NA	NA	NA	NA	NA	NA	NA	NA	NA	NA	NA	NA	NA	NA	NA	NA	NA	NA	NA	NA	NA	NA	NA	NA	NA	NA	NA	NA	NA	NA	NA	NA	NA	NA	NA	NA	NA	NA	NA	NA	NA	NA	NA	NA	0.0782084	NA	NA	NA
I3L4N7	NA	NA	0.00960145	NA	NA	0.0104153	NA	NA	NA	NA	0.0159982	NA	NA	NA	NA	NA	NA	NA	NA	NA	NA	NA	NA	NA	NA	NA	NA	NA	NA	NA	NA	NA	NA	NA	NA	NA	NA	NA	NA	NA	NA	NA	NA	NA	NA	0.00745664	NA	NA	NA
A0A5C2GQA1	NA	NA	NA	NA	NA	NA	NA	NA	NA	NA	NA	NA	NA	NA	NA	NA	NA	NA	NA	NA	NA	NA	NA	NA	NA	NA	NA	NA	NA	NA	NA	NA	NA	NA	NA	NA	NA	NA	NA	NA	NA	NA	NA	NA	NA	0.0114335	NA	NA	NA
A0A5C2GF96	NA	NA	NA	NA	NA	NA	NA	NA	NA	NA	NA	NA	NA	NA	NA	NA	NA	NA	NA	NA	NA	NA	NA	NA	NA	NA	NA	NA	NA	NA	NA	NA	NA	NA	NA	NA	NA	NA	NA	NA	NA	NA	NA	NA	NA	0.0193632	NA	NA	NA
Q9NW08	NA	NA	NA	NA	NA	NA	NA	NA	NA	NA	NA	NA	NA	NA	NA	NA	NA	NA	NA	NA	NA	NA	NA	NA	NA	NA	NA	NA	NA	NA	NA	NA	NA	NA	NA	NA	NA	NA	NA	NA	NA	NA	NA	NA	NA	0.00137615	NA	NA	NA
A0A068LN07	NA	NA	NA	NA	NA	NA	NA	NA	NA	NA	NA	NA	NA	NA	NA	NA	NA	NA	NA	NA	NA	NA	NA	NA	NA	NA	NA	NA	NA	NA	NA	NA	NA	NA	NA	NA	NA	NA	NA	NA	NA	NA	NA	NA	NA	0.0236628	NA	NA	NA
A0A2L0PUK0	NA	NA	NA	NA	NA	NA	NA	NA	NA	NA	NA	NA	NA	NA	NA	NA	NA	NA	NA	NA	NA	NA	NA	NA	NA	NA	NA	NA	NA	NA	NA	NA	NA	NA	NA	NA	NA	NA	NA	NA	NA	NA	NA	NA	NA	0.0160003	NA	NA	NA
A0A5C2GHS1	NA	NA	NA	NA	NA	NA	NA	NA	NA	NA	NA	NA	NA	NA	NA	NA	NA	NA	NA	NA	NA	NA	NA	NA	NA	NA	NA	NA	NA	NA	NA	NA	NA	NA	NA	NA	NA	NA	NA	NA	NA	NA	NA	NA	NA	0.030832	NA	NA	NA
A0A5C2GNY0	NA	NA	NA	NA	NA	NA	NA	NA	NA	NA	NA	NA	NA	NA	NA	NA	NA	NA	NA	NA	NA	NA	NA	NA	NA	NA	NA	NA	NA	NA	NA	NA	NA	NA	NA	NA	NA	NA	NA	NA	NA	NA	NA	NA	NA	0.241374	NA	NA	NA
A0A5C2GN99	NA	NA	NA	NA	NA	NA	NA	NA	NA	NA	NA	NA	NA	NA	NA	NA	NA	NA	NA	NA	NA	NA	NA	NA	NA	NA	NA	NA	NA	NA	NA	NA	NA	NA	NA	NA	NA	NA	NA	NA	NA	NA	NA	NA	NA	0.0501959	NA	NA	NA
P01768	NA	NA	NA	NA	NA	NA	NA	NA	NA	NA	NA	NA	NA	NA	NA	0.00274503	NA	NA	NA	NA	NA	NA	NA	NA	NA	NA	NA	NA	NA	NA	NA	NA	NA	NA	NA	NA	NA	NA	NA	NA	NA	NA	NA	NA	NA	0.00289423	NA	NA	0.00271468
A0A5C2G9R2	NA	NA	NA	NA	NA	NA	NA	NA	NA	NA	NA	NA	NA	NA	NA	NA	NA	NA	NA	NA	NA	NA	NA	NA	NA	NA	NA	NA	NA	NA	NA	NA	NA	NA	NA	NA	NA	NA	NA	NA	NA	NA	NA	NA	NA	0.0209469	NA	NA	NA
A0A5C2G671	NA	NA	NA	NA	NA	NA	NA	NA	NA	NA	NA	NA	NA	NA	NA	NA	NA	NA	NA	NA	NA	NA	NA	NA	NA	NA	NA	NA	NA	NA	NA	NA	NA	NA	NA	NA	NA	NA	NA	NA	NA	NA	NA	NA	NA	0.00320566	NA	NA	NA
A0A5C2FTN6	NA	NA	NA	0.0224063	NA	NA	NA	NA	NA	NA	NA	NA	NA	NA	NA	NA	NA	NA	NA	NA	0.0144144	NA	0.0194719	NA	NA	NA	NA	NA	NA	NA	NA	NA	NA	NA	NA	NA	NA	NA	NA	NA	NA	NA	NA	NA	NA	0.0112668	NA	NA	NA
A0A5C2GLU9	NA	NA	NA	NA	NA	NA	NA	NA	NA	NA	NA	NA	NA	NA	NA	NA	NA	NA	NA	NA	NA	NA	NA	NA	NA	NA	NA	NA	NA	NA	NA	NA	NA	NA	NA	NA	NA	NA	NA	NA	NA	NA	NA	NA	NA	0.020805	NA	NA	NA
P02766	NA	NA	NA	NA	NA	NA	NA	NA	0.114804	NA	NA	NA	NA	NA	NA	NA	NA	NA	NA	NA	NA	NA	NA	NA	NA	NA	NA	NA	NA	NA	NA	NA	NA	NA	NA	NA	NA	NA	NA	NA	NA	NA	NA	NA	NA	0.0741911	NA	NA	NA
A0A5C2GMM1	NA	0.0272318	NA	NA	NA	0.0379368	NA	NA	NA	NA	NA	NA	NA	NA	NA	NA	NA	NA	NA	NA	NA	NA	NA	NA	NA	NA	NA	NA	NA	NA	NA	NA	NA	NA	NA	NA	NA	NA	NA	NA	NA	NA	NA	NA	NA	0.0325413	NA	NA	NA
A0A5C2GAV2	NA	NA	NA	NA	NA	NA	NA	NA	NA	NA	NA	NA	NA	NA	NA	NA	NA	NA	NA	NA	NA	NA	NA	NA	NA	NA	NA	NA	NA	NA	NA	NA	NA	NA	NA	NA	NA	NA	NA	NA	NA	NA	NA	NA	NA	0.0210991	NA	NA	NA
A0A5C2G5T0	NA	NA	NA	NA	NA	NA	NA	NA	NA	NA	NA	NA	NA	NA	NA	NA	NA	NA	NA	NA	NA	NA	NA	NA	NA	NA	NA	NA	NA	NA	NA	NA	NA	NA	NA	NA	NA	NA	NA	NA	NA	NA	NA	NA	NA	0.00307706	NA	NA	NA
A0A5C2GJV5	NA	NA	NA	NA	NA	NA	NA	NA	NA	NA	NA	NA	NA	NA	NA	NA	NA	NA	NA	NA	NA	NA	NA	NA	NA	NA	NA	NA	NA	NA	NA	NA	NA	NA	NA	NA	NA	NA	NA	NA	NA	NA	NA	NA	NA	0.0139054	NA	NA	NA
A0A5C2FYL1	NA	NA	NA	NA	0.0288336	NA	NA	NA	NA	NA	NA	NA	NA	NA	NA	NA	NA	0.10143	NA	NA	NA	NA	NA	NA	NA	NA	NA	NA	NA	NA	NA	NA	NA	NA	NA	NA	NA	NA	NA	NA	NA	NA	NA	NA	NA	0.0125874	NA	NA	NA
A0A5C2FTF9	NA	NA	NA	NA	NA	NA	NA	NA	NA	NA	NA	NA	NA	NA	NA	NA	NA	NA	NA	NA	NA	NA	NA	NA	NA	NA	NA	NA	NA	NA	NA	NA	NA	NA	NA	NA	NA	NA	NA	NA	NA	NA	NA	NA	NA	NA	0.0206733	NA	NA
A0A5C2GXA1	NA	NA	NA	NA	NA	0.0396662	NA	NA	NA	NA	NA	NA	0.030351	NA	NA	0.0239698	NA	NA	NA	NA	NA	NA	0.023564	NA	NA	NA	NA	NA	NA	NA	NA	NA	NA	NA	NA	NA	NA	NA	NA	NA	NA	NA	NA	NA	NA	NA	0.0253142	NA	NA
A0A5C2FWW0	NA	NA	NA	NA	NA	NA	NA	NA	NA	NA	NA	NA	NA	0.0107712	NA	NA	NA	NA	NA	NA	NA	NA	NA	NA	NA	NA	NA	NA	NA	NA	NA	NA	NA	NA	NA	NA	NA	NA	NA	NA	NA	NA	NA	NA	NA	NA	0.0085679	NA	NA
A0A5C2FVI0	NA	NA	NA	NA	0.0103383	NA	NA	NA	NA	NA	NA	NA	NA	NA	NA	NA	NA	NA	NA	NA	NA	NA	NA	NA	NA	NA	NA	NA	NA	NA	NA	NA	NA	NA	NA	NA	NA	NA	NA	NA	NA	NA	NA	NA	NA	NA	0.0056994	NA	NA
A0A5C2G3P1	NA	NA	NA	NA	NA	NA	NA	NA	NA	NA	NA	NA	NA	0.0049305	NA	NA	NA	NA	NA	NA	NA	NA	NA	NA	NA	NA	NA	NA	NA	NA	NA	NA	NA	NA	NA	NA	NA	NA	NA	NA	NA	NA	NA	NA	NA	NA	0.0196553	NA	NA
A0A5C2GV21	NA	NA	NA	NA	0.0201922	NA	NA	0.0170267	NA	NA	NA	NA	NA	NA	NA	NA	NA	NA	NA	NA	NA	NA	NA	NA	NA	NA	NA	NA	NA	NA	NA	NA	NA	NA	NA	NA	NA	NA	NA	NA	NA	NA	NA	NA	NA	NA	0.0491978	NA	NA
A0A5C2G2D0	NA	NA	NA	NA	NA	NA	NA	NA	NA	NA	NA	NA	NA	NA	NA	NA	NA	NA	NA	NA	NA	NA	NA	NA	NA	NA	NA	NA	NA	NA	NA	NA	NA	NA	NA	NA	NA	NA	NA	NA	NA	NA	NA	NA	NA	NA	0.0119217	NA	NA
A0A2U8J8T3	NA	NA	NA	NA	NA	NA	NA	NA	NA	NA	NA	NA	NA	NA	NA	NA	NA	NA	NA	NA	NA	NA	NA	NA	NA	NA	NA	NA	NA	NA	NA	NA	NA	NA	NA	NA	NA	NA	NA	NA	NA	NA	NA	NA	NA	NA	0.00401041	NA	NA
A0A5C2G4Q5	NA	NA	NA	NA	NA	NA	NA	NA	NA	NA	NA	NA	NA	NA	NA	NA	NA	NA	NA	NA	NA	NA	NA	NA	NA	NA	NA	NA	NA	NA	NA	NA	NA	NA	NA	NA	NA	NA	NA	NA	NA	NA	NA	NA	NA	NA	0.00562539	NA	NA
A0A5C2G8W0	NA	NA	0.0103093	NA	NA	NA	NA	NA	NA	NA	NA	NA	NA	NA	NA	NA	NA	NA	NA	NA	NA	NA	NA	NA	NA	NA	NA	NA	NA	NA	NA	NA	NA	NA	NA	NA	NA	NA	NA	NA	NA	NA	NA	NA	NA	NA	0.00446551	NA	NA
A0A2U8J9A6	NA	NA	NA	NA	NA	NA	NA	NA	NA	NA	NA	NA	NA	NA	NA	NA	NA	NA	NA	NA	NA	NA	NA	NA	NA	NA	NA	NA	NA	NA	NA	NA	NA	NA	NA	NA	NA	NA	NA	NA	NA	NA	NA	NA	NA	NA	0.00910839	NA	NA
A0A5C2G1Y7	NA	NA	NA	NA	NA	NA	NA	NA	NA	NA	NA	NA	NA	NA	NA	NA	NA	0.0107631	NA	NA	NA	NA	NA	NA	NA	NA	NA	NA	NA	NA	NA	NA	NA	NA	NA	NA	NA	NA	NA	NA	NA	NA	NA	NA	NA	NA	0.00607226	NA	NA
A0A5C2FXD4	NA	NA	NA	NA	NA	NA	NA	NA	NA	NA	NA	NA	NA	NA	0.0104295	NA	NA	NA	NA	NA	NA	NA	NA	NA	NA	NA	NA	NA	NA	NA	NA	NA	NA	NA	NA	NA	NA	NA	NA	NA	NA	NA	NA	NA	NA	NA	0.00713803	NA	NA
A0A5C2G808	NA	NA	NA	NA	NA	NA	NA	NA	NA	NA	NA	NA	NA	NA	NA	NA	NA	NA	NA	NA	NA	NA	NA	NA	NA	NA	NA	NA	NA	NA	NA	NA	NA	NA	NA	NA	NA	NA	NA	NA	NA	NA	NA	NA	NA	NA	0.00466776	NA	NA
Q96KS0	NA	NA	NA	NA	NA	NA	NA	NA	NA	NA	NA	NA	0.00366691	NA	NA	NA	NA	NA	NA	0	NA	NA	NA	NA	NA	NA	NA	NA	NA	NA	NA	NA	NA	NA	NA	NA	NA	NA	NA	NA	NA	NA	NA	NA	NA	NA	0	0	NA
A0A5C2G0C5	NA	NA	NA	NA	NA	NA	NA	NA	NA	NA	NA	NA	NA	NA	NA	NA	NA	NA	NA	NA	NA	NA	NA	NA	NA	NA	NA	NA	NA	NA	NA	NA	NA	NA	NA	NA	NA	NA	NA	NA	NA	NA	NA	NA	NA	NA	0.00444261	NA	NA
Q7Z7B4	NA	NA	NA	NA	NA	NA	NA	NA	NA	NA	NA	NA	NA	NA	NA	NA	NA	NA	NA	NA	NA	NA	NA	NA	NA	NA	NA	NA	NA	NA	NA	NA	NA	NA	NA	NA	NA	NA	NA	NA	NA	NA	NA	NA	NA	NA	0.130954	NA	NA
A0A5C2GDC6	NA	NA	NA	NA	NA	NA	NA	NA	NA	NA	NA	NA	NA	NA	NA	NA	NA	NA	NA	NA	NA	NA	NA	NA	NA	NA	NA	NA	NA	NA	NA	NA	NA	NA	NA	NA	NA	NA	NA	NA	NA	NA	NA	NA	NA	NA	0.0519786	NA	NA
A0A5C2FTC4	NA	NA	NA	NA	NA	NA	NA	0.0219701	NA	NA	NA	NA	NA	0.0161569	NA	NA	0.0136842	NA	NA	NA	0.0102564	NA	NA	NA	NA	NA	NA	NA	NA	NA	NA	NA	NA	NA	NA	NA	NA	NA	NA	NA	NA	NA	NA	NA	NA	NA	0.0119951	NA	0.0140485
A0A5C2FXS7	NA	NA	NA	NA	NA	NA	NA	NA	NA	NA	NA	NA	NA	NA	NA	NA	NA	NA	NA	NA	NA	NA	NA	NA	NA	NA	NA	NA	NA	NA	NA	NA	NA	NA	NA	NA	NA	NA	NA	NA	NA	NA	NA	NA	NA	NA	0.0120321	NA	NA
A0A5C2G325	NA	NA	NA	NA	NA	NA	NA	NA	NA	NA	NA	NA	NA	NA	NA	NA	NA	NA	NA	NA	NA	NA	NA	NA	NA	NA	NA	NA	NA	NA	NA	NA	NA	NA	NA	NA	NA	NA	NA	NA	NA	NA	NA	NA	NA	NA	0.00601604	NA	NA
A0A5C2G8M1	NA	NA	NA	NA	NA	NA	NA	NA	NA	NA	NA	NA	NA	NA	NA	NA	NA	NA	NA	NA	NA	NA	NA	NA	NA	NA	NA	NA	NA	NA	NA	NA	NA	NA	NA	NA	NA	NA	NA	NA	NA	NA	NA	NA	NA	NA	NA	0.0115839	NA
A0A5H1ZRS2	NA	NA	NA	NA	NA	NA	NA	NA	NA	NA	NA	NA	NA	NA	NA	NA	NA	NA	NA	NA	NA	NA	NA	NA	NA	NA	NA	NA	NA	NA	NA	NA	NA	NA	NA	NA	NA	NA	NA	NA	NA	NA	NA	NA	NA	NA	NA	0.00622268	NA
A0A2U8J989	NA	NA	NA	NA	NA	0.0200459	NA	NA	NA	NA	NA	NA	NA	NA	NA	NA	NA	NA	NA	NA	NA	NA	NA	NA	NA	NA	NA	NA	NA	NA	NA	NA	NA	NA	NA	NA	NA	NA	NA	NA	NA	NA	NA	NA	NA	NA	NA	0.0198037	NA
A0A2U8J8J1	NA	NA	NA	NA	NA	NA	NA	NA	NA	NA	NA	NA	NA	NA	NA	NA	NA	NA	NA	NA	NA	NA	NA	NA	NA	NA	NA	NA	NA	NA	NA	NA	NA	NA	NA	NA	NA	NA	NA	NA	NA	NA	NA	NA	NA	NA	NA	0.00435725	NA
A0A5C2G619	NA	NA	NA	NA	NA	NA	NA	NA	NA	NA	NA	NA	NA	NA	NA	NA	NA	NA	NA	NA	NA	NA	NA	NA	NA	NA	NA	NA	NA	NA	NA	NA	NA	NA	NA	NA	NA	NA	NA	NA	NA	NA	NA	NA	NA	NA	NA	0.0114882	NA
A0A5C2G3J8	NA	NA	NA	NA	NA	NA	NA	NA	NA	NA	NA	NA	NA	NA	NA	NA	NA	NA	NA	NA	NA	NA	NA	NA	NA	NA	NA	NA	NA	NA	NA	NA	NA	NA	NA	NA	NA	NA	NA	NA	NA	NA	NA	NA	NA	NA	NA	0.0629656	NA
A0A5C2G582	0.00522527	0.00465429	NA	NA	NA	0.0046371	0.0020923	NA	NA	NA	NA	NA	NA	NA	NA	0.00388561	NA	NA	NA	NA	NA	NA	NA	NA	NA	NA	NA	NA	NA	NA	NA	NA	NA	NA	NA	NA	NA	NA	NA	NA	NA	NA	NA	NA	NA	NA	NA	0.00402514	NA
A0A0J9YWU9	NA	NA	NA	NA	NA	NA	NA	NA	NA	NA	0.00175218	NA	0.00234275	0.00255896	0.00603465	NA	NA	NA	0.00159944	NA	NA	NA	NA	NA	NA	NA	NA	NA	NA	NA	NA	NA	NA	NA	NA	NA	NA	NA	NA	NA	NA	NA	NA	NA	NA	NA	NA	0.00305612	0.00105689
A0A5C2GSC8	NA	NA	NA	NA	NA	NA	NA	NA	NA	NA	NA	NA	NA	NA	NA	NA	NA	NA	NA	NA	NA	NA	NA	NA	NA	NA	NA	NA	NA	NA	NA	NA	NA	NA	NA	NA	NA	NA	NA	NA	NA	NA	NA	NA	NA	NA	NA	0.0868583	NA
A0A5C2G235	NA	NA	NA	NA	NA	NA	NA	NA	NA	NA	NA	NA	NA	NA	NA	NA	NA	NA	NA	NA	NA	NA	NA	NA	NA	NA	NA	NA	NA	NA	NA	NA	NA	NA	NA	NA	NA	NA	NA	NA	NA	NA	NA	NA	NA	NA	NA	0.0223947	NA
B4DN21	NA	NA	NA	NA	NA	NA	NA	NA	NA	NA	NA	NA	NA	NA	0.00640665	NA	NA	NA	0.0163596	NA	NA	NA	NA	NA	NA	NA	NA	NA	NA	NA	NA	NA	NA	NA	NA	NA	NA	NA	NA	NA	NA	NA	NA	NA	NA	NA	NA	0.00376782	NA
A0A5C2FWX2	NA	NA	NA	NA	NA	0.011161	NA	NA	0.00516207	NA	NA	NA	NA	NA	NA	NA	NA	NA	NA	NA	NA	NA	NA	NA	NA	NA	NA	NA	NA	NA	NA	NA	NA	NA	NA	NA	NA	NA	NA	NA	NA	NA	NA	NA	NA	NA	NA	0.0242494	NA
A0A0B4J1V1	NA	NA	NA	NA	NA	NA	NA	NA	NA	NA	NA	NA	NA	NA	NA	NA	NA	NA	NA	NA	NA	NA	NA	NA	NA	NA	NA	NA	NA	NA	NA	NA	NA	NA	NA	NA	NA	NA	NA	NA	NA	NA	NA	NA	NA	NA	NA	0.00517744	NA
A0A5C2FWE9	NA	NA	NA	NA	NA	NA	NA	NA	NA	NA	NA	NA	NA	NA	0.0167114	0.0176466	NA	NA	NA	NA	NA	NA	NA	NA	NA	NA	NA	NA	NA	NA	NA	NA	NA	NA	NA	NA	NA	NA	NA	NA	NA	NA	NA	NA	NA	NA	NA	0.0101557	NA
A0A4P8J2C9	NA	NA	NA	NA	NA	NA	NA	NA	NA	NA	NA	NA	NA	NA	NA	NA	NA	NA	NA	NA	0.00172315	NA	NA	NA	NA	NA	NA	NA	NA	NA	NA	NA	NA	NA	NA	NA	NA	NA	NA	NA	NA	NA	NA	NA	NA	NA	NA	0.00331368	NA
A0A5C2GF06	NA	NA	NA	NA	NA	0.014098	NA	NA	NA	NA	NA	NA	NA	NA	NA	NA	NA	NA	NA	NA	NA	NA	NA	NA	NA	NA	NA	NA	NA	NA	NA	NA	NA	NA	NA	NA	NA	NA	NA	NA	NA	NA	NA	NA	NA	NA	NA	0.0116029	NA
A0A5C2GLB0	NA	NA	NA	NA	NA	NA	NA	NA	NA	NA	NA	NA	NA	NA	NA	NA	NA	NA	NA	NA	NA	NA	NA	NA	NA	NA	NA	NA	NA	NA	NA	NA	NA	NA	NA	NA	NA	NA	NA	NA	NA	NA	NA	NA	NA	NA	NA	0.0133889	NA
A0A2U8J8D6	NA	NA	NA	NA	NA	NA	NA	NA	NA	NA	NA	NA	NA	NA	NA	NA	NA	NA	NA	NA	NA	NA	NA	NA	NA	NA	NA	NA	NA	NA	NA	NA	NA	NA	NA	NA	NA	NA	NA	NA	NA	NA	NA	NA	NA	NA	NA	0.00239522	NA
B4DYV8	NA	NA	0.0105769	NA	NA	NA	NA	0.0157452	NA	NA	NA	NA	NA	NA	NA	NA	NA	NA	NA	NA	NA	NA	0.0112338	NA	NA	NA	NA	NA	NA	NA	NA	NA	NA	NA	NA	NA	NA	NA	NA	NA	NA	NA	NA	NA	NA	NA	NA	0.0177725	NA
H3BUM9	NA	NA	NA	NA	NA	NA	NA	NA	NA	NA	NA	NA	NA	NA	NA	NA	NA	NA	NA	NA	NA	NA	NA	NA	NA	NA	NA	NA	NA	NA	NA	NA	NA	NA	NA	NA	NA	NA	NA	NA	NA	NA	NA	NA	NA	NA	NA	0.00600112	NA
A0A5C2GET0	NA	NA	NA	NA	NA	NA	NA	NA	NA	NA	NA	NA	NA	NA	NA	NA	NA	NA	NA	NA	NA	NA	NA	NA	NA	NA	NA	NA	NA	NA	NA	NA	NA	NA	NA	NA	NA	NA	NA	NA	NA	NA	NA	NA	NA	NA	NA	0.00528098	NA
A0A5C2GUJ8	NA	NA	NA	NA	NA	0.047156	NA	NA	NA	NA	NA	NA	NA	NA	NA	NA	NA	NA	NA	NA	NA	NA	NA	NA	NA	NA	NA	NA	NA	NA	NA	NA	NA	NA	NA	NA	NA	NA	NA	NA	NA	NA	NA	NA	NA	NA	NA	0.0155935	NA
P02751-11	NA	NA	NA	NA	NA	NA	NA	NA	NA	NA	NA	NA	NA	NA	NA	NA	NA	NA	NA	NA	NA	NA	NA	NA	NA	NA	NA	NA	NA	NA	NA	NA	NA	NA	NA	NA	NA	NA	NA	NA	NA	NA	NA	NA	NA	NA	NA	0.000673553	NA
S6BAP8	NA	NA	NA	NA	NA	NA	NA	NA	NA	NA	NA	NA	NA	NA	NA	NA	NA	NA	NA	NA	NA	NA	NA	NA	NA	NA	NA	NA	NA	NA	NA	NA	NA	NA	NA	NA	NA	NA	NA	NA	NA	NA	NA	NA	NA	NA	NA	0.0583135	NA
A0A3G9CLN8	NA	NA	NA	NA	NA	NA	NA	NA	NA	NA	NA	NA	0.0689309	NA	NA	0.0441166	NA	NA	NA	NA	NA	NA	NA	NA	NA	NA	NA	NA	NA	NA	NA	NA	NA	NA	NA	NA	NA	NA	NA	NA	NA	NA	NA	NA	NA	NA	NA	0.0888627	NA
S6B2A6	NA	NA	NA	NA	NA	NA	NA	NA	0.106604	NA	NA	NA	0.0127048	NA	NA	NA	NA	NA	NA	0.10482	NA	NA	NA	NA	NA	NA	NA	NA	NA	NA	NA	NA	NA	NA	NA	NA	NA	NA	NA	NA	NA	NA	NA	NA	NA	NA	NA	0.0559105	NA
A0A5C2FXJ6	NA	NA	NA	NA	NA	NA	NA	NA	NA	NA	NA	NA	NA	NA	NA	NA	NA	NA	NA	NA	NA	NA	NA	0.00492055	NA	NA	NA	NA	NA	NA	NA	NA	NA	NA	NA	NA	NA	NA	NA	NA	NA	NA	NA	NA	NA	NA	NA	0.0242247	NA
A0A5C2FXX0	NA	NA	NA	NA	NA	NA	NA	NA	NA	NA	NA	NA	NA	NA	NA	NA	NA	NA	0.00460012	NA	NA	NA	NA	NA	NA	NA	NA	NA	NA	NA	NA	NA	NA	NA	NA	NA	NA	NA	NA	NA	NA	NA	NA	NA	NA	NA	NA	NA	0.00502807
Q8NEJ1	NA	NA	NA	NA	NA	NA	NA	NA	NA	NA	NA	NA	NA	NA	NA	0.00221924	NA	NA	NA	NA	NA	NA	0.00405264	NA	NA	NA	NA	NA	NA	NA	NA	NA	NA	NA	NA	NA	NA	NA	NA	NA	NA	NA	NA	NA	NA	NA	NA	NA	0.00211377
A0A5C2FVS7	NA	NA	NA	NA	NA	NA	NA	NA	NA	0.00493465	NA	NA	NA	NA	NA	NA	NA	NA	NA	NA	NA	NA	NA	NA	NA	NA	NA	NA	NA	NA	NA	NA	NA	NA	NA	NA	NA	NA	NA	NA	NA	NA	NA	NA	NA	NA	NA	NA	0.0176419
S6B2A1	NA	NA	0.044725	NA	NA	NA	NA	NA	NA	NA	NA	NA	NA	NA	NA	NA	NA	NA	NA	NA	NA	NA	NA	NA	NA	NA	NA	NA	NA	NA	NA	NA	NA	NA	NA	NA	NA	NA	NA	NA	NA	NA	NA	NA	NA	NA	NA	NA	0.051368
A0A5C2G9Q2	NA	NA	NA	NA	NA	NA	NA	NA	NA	NA	NA	NA	NA	NA	NA	NA	NA	NA	NA	NA	NA	NA	NA	NA	NA	NA	NA	NA	NA	NA	NA	NA	NA	NA	NA	NA	NA	NA	NA	NA	NA	NA	NA	NA	NA	NA	NA	NA	0.0115512
A0A5C2G5S3	NA	NA	NA	NA	NA	NA	NA	NA	NA	NA	NA	NA	NA	NA	NA	NA	NA	NA	NA	NA	NA	NA	NA	NA	NA	NA	NA	NA	NA	NA	NA	NA	NA	NA	NA	NA	NA	NA	NA	NA	NA	NA	NA	NA	NA	NA	NA	NA	0.0125569
A0A5C2FYD4	NA	NA	NA	NA	NA	NA	NA	NA	NA	NA	NA	NA	NA	NA	NA	NA	NA	NA	NA	NA	NA	NA	NA	NA	NA	NA	NA	NA	NA	NA	NA	NA	NA	NA	NA	NA	NA	NA	NA	NA	NA	NA	NA	NA	NA	NA	NA	NA	0.0026759
B4DPQ4	NA	NA	NA	NA	NA	NA	NA	NA	NA	NA	NA	NA	NA	NA	0.00518323	NA	NA	NA	NA	NA	NA	NA	NA	NA	NA	NA	NA	NA	NA	NA	NA	NA	NA	NA	NA	NA	NA	NA	NA	NA	NA	NA	NA	NA	NA	NA	NA	NA	0.00664688
A0A5C2GVE4	NA	NA	NA	NA	NA	NA	NA	NA	NA	NA	NA	NA	NA	NA	NA	NA	NA	NA	NA	NA	NA	NA	NA	NA	NA	NA	NA	NA	NA	NA	NA	NA	NA	NA	NA	NA	NA	NA	NA	NA	NA	NA	NA	NA	NA	NA	NA	NA	0.0349292
A0A5C2G477	NA	NA	NA	NA	NA	NA	NA	NA	NA	NA	NA	NA	NA	NA	NA	NA	NA	NA	NA	NA	NA	NA	NA	NA	NA	NA	NA	NA	NA	NA	NA	NA	NA	NA	NA	NA	NA	NA	NA	NA	NA	NA	NA	NA	NA	NA	NA	NA	0.0317131
A0A5C2GTP1	NA	NA	NA	NA	NA	NA	NA	NA	NA	NA	NA	NA	NA	NA	NA	NA	NA	NA	NA	NA	NA	NA	NA	NA	NA	NA	NA	NA	NA	NA	NA	NA	NA	NA	NA	NA	NA	NA	NA	NA	NA	NA	NA	NA	NA	NA	NA	NA	0.0148597
A0A5C2G896	NA	NA	NA	NA	NA	NA	NA	NA	NA	NA	NA	0.0156423	NA	NA	NA	NA	NA	NA	NA	NA	NA	NA	NA	NA	NA	NA	NA	NA	NA	NA	NA	NA	NA	NA	NA	NA	NA	NA	NA	NA	NA	NA	NA	NA	NA	NA	NA	NA	0.00742398
A0A5C2FYY9	NA	NA	NA	NA	NA	NA	NA	NA	NA	NA	NA	NA	NA	NA	NA	NA	NA	NA	NA	NA	NA	NA	NA	NA	NA	NA	NA	NA	NA	NA	NA	NA	NA	NA	NA	NA	NA	NA	NA	NA	NA	NA	NA	NA	NA	NA	NA	NA	0.152192
C9JRE9	NA	NA	NA	NA	NA	NA	NA	NA	NA	NA	NA	NA	NA	NA	NA	NA	NA	NA	NA	NA	NA	NA	NA	NA	NA	NA	NA	NA	NA	NA	NA	NA	NA	NA	NA	NA	NA	NA	NA	NA	NA	NA	NA	NA	NA	NA	NA	NA	0.0529362
H0YJH0	NA	NA	NA	NA	NA	NA	NA	NA	NA	NA	NA	NA	NA	NA	NA	NA	NA	NA	NA	NA	NA	NA	NA	NA	NA	NA	NA	NA	NA	NA	NA	NA	NA	NA	NA	NA	NA	NA	NA	NA	NA	NA	NA	NA	NA	NA	NA	NA	0.00585353
A0A5C2FUE9	NA	NA	NA	NA	NA	NA	NA	NA	NA	NA	NA	NA	NA	NA	NA	NA	NA	NA	NA	NA	NA	NA	NA	NA	NA	NA	NA	NA	NA	NA	NA	NA	NA	NA	NA	NA	NA	NA	NA	NA	NA	NA	NA	NA	NA	NA	NA	NA	0.0171484
A0A109PT03	NA	NA	NA	NA	NA	NA	NA	NA	NA	NA	NA	NA	NA	NA	NA	NA	NA	NA	NA	NA	NA	NA	NA	NA	NA	NA	NA	NA	NA	NA	NA	NA	NA	NA	NA	NA	NA	NA	NA	NA	NA	NA	NA	NA	NA	NA	NA	NA	0.00554558
A0A5C2G599	NA	NA	NA	NA	NA	NA	NA	NA	NA	NA	NA	NA	NA	NA	NA	NA	NA	NA	NA	NA	NA	NA	NA	NA	NA	NA	NA	NA	NA	NA	NA	NA	NA	NA	NA	NA	NA	NA	NA	NA	NA	NA	NA	NA	NA	NA	NA	NA	0.00322099
P01721	NA	NA	NA	NA	NA	NA	NA	NA	NA	NA	NA	NA	NA	NA	NA	NA	NA	NA	0.0342368	NA	NA	NA	NA	NA	NA	NA	NA	NA	NA	NA	NA	NA	NA	NA	NA	NA	NA	NA	NA	NA	NA	NA	NA	NA	NA	NA	NA	NA	0.0334371
A0A5C2GQB1	NA	NA	NA	NA	NA	NA	NA	NA	NA	NA	NA	NA	NA	NA	NA	NA	NA	NA	NA	NA	NA	NA	NA	NA	NA	NA	NA	NA	NA	NA	NA	NA	NA	NA	NA	NA	NA	NA	NA	NA	NA	NA	NA	NA	NA	NA	NA	NA	0.0255784
A0A5C2G2E0	NA	NA	NA	NA	NA	NA	NA	NA	NA	NA	NA	NA	NA	NA	NA	NA	NA	NA	NA	NA	NA	NA	NA	NA	NA	NA	NA	NA	NA	NA	NA	NA	NA	NA	NA	NA	NA	NA	NA	NA	NA	NA	NA	NA	NA	NA	NA	NA	0.00271771
A0A5C2GAT1	NA	NA	NA	NA	NA	NA	NA	NA	NA	NA	NA	NA	NA	NA	NA	NA	NA	NA	NA	NA	NA	NA	NA	NA	NA	NA	NA	NA	NA	NA	NA	NA	NA	NA	NA	NA	NA	NA	NA	NA	NA	NA	NA	NA	NA	NA	NA	NA	0.00240125
A0A5C2G5G7	NA	NA	NA	NA	NA	NA	NA	NA	NA	NA	NA	NA	NA	NA	NA	NA	NA	NA	NA	NA	NA	NA	NA	NA	NA	NA	NA	NA	NA	NA	NA	NA	NA	NA	NA	NA	NA	NA	NA	NA	NA	NA	NA	NA	NA	NA	NA	NA	0.0201245
A0A5C2G2K3	NA	NA	NA	NA	NA	NA	NA	NA	NA	NA	NA	NA	NA	NA	NA	NA	NA	NA	NA	NA	0.0173565	NA	NA	NA	NA	NA	NA	NA	NA	NA	NA	NA	NA	NA	NA	NA	NA	NA	NA	NA	NA	NA	NA	NA	NA	NA	NA	NA	0.00227576
A0A5C2G4Q7	NA	NA	NA	NA	NA	NA	NA	NA	NA	NA	NA	NA	NA	NA	NA	NA	NA	NA	NA	NA	NA	NA	NA	NA	NA	NA	NA	NA	NA	NA	NA	NA	NA	NA	NA	NA	NA	NA	NA	NA	NA	NA	NA	NA	NA	NA	NA	NA	0.00676407
A0A5C2FVP1	NA	NA	NA	NA	NA	NA	NA	NA	NA	NA	NA	NA	NA	NA	NA	NA	NA	NA	NA	NA	NA	NA	NA	NA	NA	NA	NA	NA	NA	NA	NA	NA	NA	NA	NA	NA	NA	NA	NA	NA	NA	NA	NA	NA	NA	NA	NA	NA	0.00563673
A0A5C2GDE4	NA	NA	NA	NA	NA	NA	NA	NA	NA	NA	NA	NA	NA	0.0161824	NA	NA	NA	NA	NA	NA	NA	NA	NA	NA	NA	NA	NA	NA	NA	NA	NA	NA	NA	NA	NA	NA	NA	NA	NA	NA	NA	NA	NA	NA	NA	NA	NA	NA	0.0127546
A0A5C2FTQ5	NA	NA	NA	NA	NA	NA	NA	NA	0.00799757	NA	0.00888431	NA	NA	NA	NA	NA	NA	NA	NA	NA	NA	NA	NA	NA	NA	NA	NA	NA	NA	NA	NA	NA	NA	NA	NA	NA	NA	NA	NA	NA	NA	NA	NA	NA	NA	NA	NA	NA	0.0114322
A0A0C4DH26	0.0371687	NA	NA	NA	NA	NA	NA	NA	NA	NA	0.0151997	NA	NA	NA	NA	NA	NA	NA	NA	NA	NA	NA	NA	NA	NA	NA	NA	NA	NA	NA	NA	NA	NA	NA	NA	NA	NA	NA	NA	NA	NA	NA	NA	NA	NA	NA	NA	NA	0.00366727
A0A5C2G135	NA	NA	NA	0.0192061	NA	NA	NA	NA	NA	NA	NA	NA	NA	NA	NA	NA	NA	NA	NA	NA	NA	NA	NA	NA	NA	NA	NA	NA	NA	NA	NA	NA	NA	NA	NA	NA	NA	NA	NA	NA	NA	NA	NA	NA	NA	NA	NA	NA	0.0227887
A0A5C2G3W6	NA	NA	NA	NA	NA	NA	NA	NA	NA	NA	NA	NA	NA	NA	NA	NA	NA	NA	NA	NA	NA	NA	NA	NA	NA	NA	NA	NA	NA	NA	NA	NA	NA	NA	NA	NA	NA	NA	NA	NA	NA	NA	NA	NA	NA	NA	NA	NA	0.0336258
A0A5C2GRQ9	NA	NA	NA	NA	NA	NA	NA	NA	NA	NA	NA	NA	NA	0.0305396	NA	NA	NA	NA	NA	NA	NA	NA	NA	NA	NA	NA	NA	NA	NA	NA	NA	NA	NA	NA	NA	NA	NA	NA	NA	NA	NA	NA	NA	NA	NA	NA	NA	NA	0.0201223
A0A5C2GQE6	NA	NA	NA	NA	NA	NA	NA	NA	NA	NA	NA	NA	NA	NA	NA	NA	NA	NA	NA	NA	NA	NA	NA	NA	NA	NA	NA	NA	NA	NA	NA	NA	NA	NA	NA	NA	NA	NA	NA	NA	NA	NA	NA	NA	NA	NA	NA	NA	0.0515829
A0A5C2G048	NA	NA	NA	NA	NA	NA	NA	NA	NA	NA	NA	NA	NA	NA	NA	NA	NA	NA	NA	NA	NA	NA	NA	NA	NA	NA	NA	NA	NA	NA	NA	NA	NA	NA	NA	NA	NA	NA	NA	NA	NA	NA	NA	NA	NA	NA	NA	NA	0.0286555
A0A5C2GF91	NA	NA	NA	NA	NA	NA	NA	NA	NA	NA	NA	NA	NA	NA	NA	NA	NA	NA	NA	NA	NA	NA	NA	NA	NA	NA	NA	NA	NA	NA	NA	NA	NA	NA	NA	NA	NA	NA	NA	NA	NA	NA	NA	NA	NA	NA	NA	NA	0.00343936
A0A087WUZ2	NA	NA	NA	NA	NA	NA	NA	NA	NA	NA	NA	NA	NA	NA	NA	NA	NA	NA	NA	NA	NA	NA	NA	NA	NA	NA	NA	NA	NA	NA	NA	NA	NA	NA	NA	NA	NA	NA	NA	NA	NA	NA	NA	NA	NA	NA	NA	NA	0.00140177
A0A2Y9CYE6	NA	NA	NA	NA	NA	NA	NA	NA	NA	NA	NA	NA	NA	NA	NA	NA	NA	NA	NA	NA	NA	NA	NA	NA	NA	NA	NA	NA	NA	NA	NA	NA	NA	NA	NA	NA	NA	NA	NA	NA	NA	NA	NA	NA	NA	NA	NA	NA	0.0289889
A0A5C2GMS5	NA	NA	NA	NA	NA	NA	NA	NA	NA	NA	NA	NA	NA	NA	NA	NA	NA	NA	NA	NA	NA	NA	NA	NA	NA	NA	NA	NA	NA	NA	NA	NA	NA	NA	NA	NA	NA	NA	NA	NA	NA	NA	NA	NA	NA	NA	NA	NA	0.01117
A0A5C2GPL6	NA	NA	NA	NA	NA	NA	NA	NA	NA	NA	NA	NA	NA	NA	NA	NA	NA	NA	NA	NA	NA	NA	NA	NA	NA	NA	NA	NA	NA	NA	NA	NA	NA	NA	NA	NA	NA	NA	NA	NA	NA	NA	NA	NA	NA	NA	NA	NA	0.0154035
A0A5C2GKZ2	NA	NA	NA	NA	NA	NA	NA	NA	NA	NA	NA	NA	NA	NA	NA	NA	NA	NA	NA	NA	NA	NA	NA	NA	NA	NA	NA	NA	NA	NA	NA	NA	NA	NA	NA	NA	NA	NA	NA	NA	NA	NA	NA	NA	NA	NA	NA	NA	0.0151197
A0A5C2G6R4	NA	NA	NA	NA	NA	NA	NA	NA	NA	NA	NA	NA	NA	NA	NA	NA	NA	NA	NA	NA	NA	NA	NA	NA	NA	NA	NA	NA	NA	NA	NA	NA	NA	NA	NA	NA	NA	NA	NA	NA	NA	NA	NA	NA	NA	NA	NA	NA	0.0102299
A0A5C2GNW5	NA	NA	NA	NA	NA	NA	NA	NA	NA	NA	NA	NA	NA	NA	NA	NA	NA	NA	NA	NA	NA	NA	NA	NA	NA	NA	NA	NA	NA	NA	NA	NA	NA	NA	NA	NA	NA	NA	NA	NA	NA	NA	NA	NA	NA	NA	NA	NA	0.0211745
A0A5C2FVJ0	NA	0.0106014	NA	NA	NA	NA	NA	NA	NA	NA	NA	NA	NA	NA	NA	NA	NA	NA	NA	NA	NA	NA	NA	NA	NA	NA	NA	NA	NA	NA	NA	NA	NA	NA	NA	NA	NA	NA	NA	NA	NA	NA	NA	NA	NA	NA	NA	NA	0.00563673
A0A5C2FUP5	NA	NA	NA	NA	NA	NA	NA	NA	NA	NA	NA	NA	NA	NA	NA	NA	NA	NA	NA	NA	NA	NA	NA	NA	NA	NA	NA	NA	NA	NA	NA	NA	NA	NA	NA	NA	NA	NA	NA	NA	NA	NA	NA	NA	NA	NA	NA	NA	NA
A0A5C2G7R2	NA	NA	NA	NA	NA	NA	NA	NA	NA	NA	NA	NA	NA	NA	NA	NA	NA	NA	NA	NA	NA	NA	NA	NA	NA	NA	NA	NA	NA	NA	NA	NA	NA	NA	NA	NA	NA	NA	NA	NA	NA	NA	NA	NA	NA	NA	NA	NA	NA
A0A5C2G7X1	NA	NA	NA	NA	NA	NA	NA	NA	NA	NA	NA	NA	NA	NA	NA	NA	NA	NA	NA	NA	NA	NA	NA	NA	NA	NA	NA	NA	NA	NA	NA	NA	NA	NA	NA	NA	NA	NA	NA	NA	NA	NA	NA	NA	NA	NA	NA	NA	NA
A0A5C2G845	NA	NA	NA	NA	NA	NA	NA	NA	NA	NA	NA	NA	NA	NA	NA	NA	NA	NA	NA	NA	NA	NA	NA	NA	NA	NA	NA	NA	NA	NA	NA	NA	NA	NA	NA	NA	NA	NA	NA	NA	NA	NA	NA	NA	NA	NA	NA	NA	NA
A0A1B0GV63	NA	NA	NA	NA	NA	NA	NA	NA	NA	NA	NA	NA	NA	NA	NA	NA	NA	NA	NA	NA	NA	NA	NA	NA	NA	NA	NA	NA	NA	NA	NA	NA	NA	NA	NA	NA	NA	NA	NA	NA	NA	NA	NA	NA	NA	NA	NA	NA	NA
S6B294	NA	NA	NA	NA	NA	NA	NA	NA	NA	NA	NA	NA	NA	NA	NA	NA	NA	NA	NA	NA	NA	NA	NA	NA	NA	NA	NA	NA	NA	NA	NA	NA	NA	NA	NA	NA	NA	NA	NA	NA	NA	NA	NA	NA	NA	NA	NA	NA	NA
Q96PF1	NA	NA	NA	NA	NA	NA	NA	NA	NA	NA	NA	NA	NA	NA	NA	NA	NA	NA	NA	NA	NA	NA	NA	NA	NA	NA	NA	NA	NA	NA	NA	NA	NA	NA	NA	NA	NA	NA	NA	NA	NA	NA	NA	NA	NA	NA	NA	NA	NA
A0A5C2G5S8	NA	NA	NA	NA	NA	0.0153559	NA	NA	NA	NA	NA	NA	NA	NA	NA	NA	NA	NA	NA	NA	NA	NA	NA	NA	NA	NA	NA	NA	NA	NA	NA	NA	NA	NA	NA	NA	NA	NA	NA	NA	NA	NA	NA	NA	NA	NA	NA	NA	NA
A0A2U8J8R0	NA	NA	NA	NA	NA	NA	NA	NA	NA	NA	NA	NA	NA	NA	NA	NA	NA	NA	NA	NA	NA	NA	NA	NA	NA	NA	NA	NA	NA	NA	NA	NA	NA	NA	NA	NA	NA	NA	NA	NA	NA	NA	NA	NA	NA	NA	NA	NA	NA
A0A5C2G3T5	NA	NA	NA	NA	NA	NA	NA	NA	NA	NA	NA	NA	NA	NA	NA	NA	NA	NA	NA	NA	NA	NA	NA	NA	NA	NA	NA	NA	NA	NA	NA	NA	NA	NA	NA	NA	NA	NA	NA	NA	NA	NA	NA	NA	NA	NA	NA	NA	NA
A0A5C2FT56	NA	NA	NA	NA	NA	NA	NA	NA	NA	NA	NA	NA	NA	NA	NA	NA	NA	NA	NA	NA	NA	NA	NA	NA	NA	NA	NA	NA	NA	NA	NA	NA	NA	NA	NA	NA	NA	NA	NA	NA	NA	NA	NA	NA	NA	NA	NA	NA	NA
A0A5C2FTZ4	NA	NA	NA	NA	NA	NA	NA	NA	NA	NA	NA	NA	NA	NA	NA	NA	NA	NA	NA	NA	NA	NA	NA	NA	NA	NA	NA	NA	NA	NA	NA	NA	NA	NA	NA	NA	NA	NA	NA	NA	NA	NA	NA	NA	NA	NA	NA	NA	NA
A0A5C2GTC5	NA	NA	NA	NA	NA	NA	NA	NA	NA	NA	NA	NA	NA	NA	NA	NA	NA	NA	NA	NA	NA	NA	NA	NA	NA	NA	NA	NA	NA	NA	NA	NA	NA	NA	NA	NA	NA	NA	NA	NA	NA	NA	NA	NA	NA	NA	NA	NA	NA
A0A5C2GN73	NA	NA	NA	NA	NA	NA	NA	NA	NA	NA	NA	NA	NA	NA	NA	NA	NA	NA	NA	NA	NA	NA	NA	NA	NA	NA	NA	NA	NA	NA	NA	NA	NA	NA	NA	NA	NA	NA	NA	NA	NA	NA	NA	NA	NA	NA	NA	NA	NA
A0A5C2G2H1	NA	NA	NA	NA	NA	NA	NA	NA	NA	NA	NA	NA	NA	NA	NA	NA	NA	NA	NA	NA	NA	NA	NA	NA	NA	NA	NA	NA	NA	NA	NA	NA	NA	NA	NA	NA	NA	NA	NA	NA	NA	NA	NA	NA	NA	NA	NA	NA	NA
A0A5C2G2P6	NA	NA	NA	NA	NA	NA	NA	NA	NA	NA	NA	NA	NA	NA	NA	NA	NA	NA	NA	NA	NA	NA	NA	NA	NA	NA	NA	NA	NA	NA	NA	NA	NA	NA	NA	NA	NA	NA	NA	NA	NA	NA	NA	NA	NA	NA	NA	NA	NA
A0A5C2GA09	NA	0.00270355	NA	NA	NA	NA	NA	NA	NA	NA	NA	NA	NA	NA	NA	NA	NA	NA	NA	NA	NA	NA	NA	NA	NA	NA	NA	NA	NA	NA	NA	NA	NA	NA	NA	NA	NA	NA	NA	NA	NA	NA	NA	NA	NA	NA	NA	NA	NA
A0A5C2FTT8	NA	0.0235265	NA	NA	NA	NA	NA	NA	NA	NA	NA	NA	NA	NA	NA	NA	NA	NA	NA	NA	NA	NA	NA	NA	NA	NA	NA	NA	NA	NA	NA	NA	NA	NA	NA	NA	NA	NA	NA	NA	NA	NA	NA	NA	NA	NA	NA	NA	NA
A0A5C2GSB6	NA	NA	NA	NA	NA	NA	NA	NA	NA	NA	NA	NA	NA	NA	NA	NA	NA	NA	NA	NA	NA	NA	NA	NA	NA	NA	NA	NA	NA	NA	NA	NA	NA	NA	NA	NA	NA	NA	NA	NA	NA	NA	NA	NA	NA	NA	NA	NA	NA
A0A5C2FYB1	NA	NA	NA	NA	NA	NA	0.0338441	NA	NA	NA	NA	NA	NA	NA	NA	NA	NA	NA	NA	NA	NA	NA	NA	NA	NA	NA	NA	NA	NA	NA	NA	NA	NA	NA	NA	NA	NA	NA	NA	NA	NA	NA	NA	NA	NA	NA	NA	NA	NA
A0A5C2G1V0	NA	NA	NA	NA	NA	NA	NA	NA	NA	NA	NA	NA	NA	NA	NA	NA	NA	NA	NA	NA	NA	NA	NA	NA	NA	NA	NA	NA	NA	NA	NA	NA	NA	NA	NA	NA	NA	NA	NA	NA	NA	NA	NA	NA	NA	NA	NA	NA	NA
A0A5C2FX18	NA	NA	NA	NA	NA	NA	NA	NA	NA	NA	NA	NA	NA	NA	NA	NA	NA	NA	NA	NA	NA	NA	NA	NA	NA	NA	NA	NA	NA	NA	NA	NA	NA	NA	NA	NA	NA	NA	NA	NA	NA	NA	NA	NA	NA	NA	NA	NA	NA
A0A5C2G1Q4	NA	NA	NA	NA	NA	NA	NA	NA	NA	NA	NA	NA	NA	NA	NA	NA	NA	NA	NA	NA	NA	NA	NA	NA	NA	NA	NA	NA	NA	NA	NA	NA	NA	NA	NA	NA	NA	NA	NA	NA	NA	NA	NA	NA	NA	NA	NA	NA	NA
A0A5C2G534	NA	NA	NA	NA	NA	NA	NA	NA	NA	NA	NA	NA	NA	NA	NA	NA	0.0364912	NA	NA	NA	NA	NA	NA	NA	NA	NA	NA	NA	NA	NA	NA	NA	NA	NA	NA	NA	NA	NA	NA	NA	NA	NA	NA	NA	NA	NA	NA	NA	NA
A0A5C2GCB8	NA	NA	NA	NA	NA	NA	NA	NA	NA	NA	NA	NA	NA	NA	NA	NA	NA	NA	NA	NA	NA	NA	NA	NA	NA	NA	NA	NA	NA	NA	NA	NA	NA	NA	NA	NA	NA	NA	NA	NA	NA	NA	NA	NA	NA	NA	NA	NA	NA
A0A5C2GJW0	NA	NA	NA	NA	NA	NA	NA	NA	NA	NA	NA	NA	NA	NA	NA	NA	NA	NA	NA	NA	NA	NA	NA	NA	NA	NA	NA	NA	NA	NA	NA	NA	NA	NA	NA	NA	NA	NA	NA	NA	NA	NA	NA	NA	NA	NA	NA	NA	NA
A0A5C2GXZ4	NA	NA	NA	NA	NA	NA	NA	NA	NA	NA	NA	NA	NA	NA	NA	NA	NA	NA	NA	NA	NA	NA	NA	NA	NA	NA	NA	NA	NA	NA	NA	NA	NA	NA	NA	NA	NA	NA	NA	NA	NA	NA	NA	NA	NA	NA	NA	NA	NA
A0A5C2GBK5	NA	NA	NA	NA	NA	NA	NA	NA	NA	NA	NA	NA	NA	NA	NA	NA	NA	NA	NA	NA	NA	NA	NA	NA	NA	NA	NA	NA	NA	NA	NA	NA	NA	NA	NA	NA	NA	NA	NA	NA	NA	NA	NA	NA	NA	NA	NA	NA	NA
Q9UL89	NA	NA	NA	NA	NA	NA	NA	NA	NA	NA	NA	NA	NA	NA	NA	NA	NA	NA	NA	NA	NA	NA	NA	NA	NA	NA	NA	NA	NA	NA	NA	NA	NA	NA	NA	NA	NA	NA	NA	NA	NA	NA	NA	NA	NA	NA	NA	NA	NA
A0A5C2G6W5	NA	NA	NA	NA	NA	NA	NA	NA	NA	NA	NA	NA	NA	NA	NA	NA	NA	NA	NA	NA	NA	NA	NA	NA	NA	NA	NA	NA	NA	NA	NA	NA	NA	NA	NA	NA	NA	NA	NA	NA	NA	NA	NA	NA	NA	NA	NA	NA	NA
A0A5C2FVB6	NA	NA	NA	NA	NA	NA	0.0190425	NA	NA	NA	NA	NA	NA	NA	NA	NA	NA	NA	NA	NA	NA	NA	NA	NA	NA	NA	NA	NA	NA	NA	NA	NA	NA	NA	NA	NA	NA	NA	NA	NA	NA	NA	NA	NA	NA	NA	NA	NA	NA
A0A5C2FYM9	NA	NA	NA	NA	NA	NA	NA	NA	NA	NA	NA	NA	NA	NA	NA	NA	NA	NA	NA	NA	NA	NA	NA	NA	NA	NA	NA	NA	NA	NA	NA	NA	NA	NA	NA	NA	NA	NA	NA	NA	NA	NA	NA	NA	NA	NA	NA	NA	NA
A0A087X1A5	NA	NA	NA	NA	NA	NA	NA	NA	NA	NA	NA	NA	NA	NA	NA	NA	NA	NA	NA	NA	NA	NA	NA	NA	NA	NA	NA	NA	NA	NA	NA	NA	NA	NA	NA	NA	NA	NA	NA	NA	NA	NA	NA	NA	NA	NA	NA	NA	NA
A0A5C2G758	NA	NA	NA	NA	NA	NA	NA	NA	NA	NA	NA	NA	NA	NA	NA	NA	NA	NA	NA	NA	NA	NA	NA	NA	NA	NA	NA	NA	NA	NA	NA	NA	NA	NA	NA	NA	NA	NA	NA	NA	NA	NA	NA	NA	NA	NA	NA	NA	NA
A0A087WYQ4	NA	NA	NA	NA	NA	NA	NA	NA	NA	NA	NA	NA	NA	NA	NA	NA	NA	NA	NA	NA	NA	NA	NA	NA	NA	NA	NA	NA	NA	NA	NA	NA	NA	NA	NA	NA	NA	NA	NA	NA	NA	NA	NA	NA	NA	NA	NA	NA	NA
A0A5C2GY48	NA	NA	NA	NA	NA	NA	NA	NA	NA	NA	NA	NA	NA	NA	NA	NA	NA	NA	NA	NA	NA	NA	NA	NA	NA	NA	NA	NA	NA	NA	NA	NA	NA	NA	NA	NA	NA	NA	NA	NA	NA	NA	NA	NA	NA	NA	NA	NA	NA
A0A5C2G9U7	NA	NA	NA	NA	NA	NA	NA	NA	NA	NA	NA	NA	NA	NA	NA	NA	NA	NA	NA	NA	NA	NA	NA	NA	NA	NA	NA	NA	NA	NA	NA	NA	NA	NA	NA	NA	NA	NA	NA	NA	NA	NA	NA	NA	NA	NA	NA	NA	NA
A0A5C2G9R4	NA	NA	NA	NA	NA	NA	NA	NA	NA	NA	NA	NA	NA	NA	NA	NA	NA	NA	NA	NA	NA	NA	NA	NA	NA	NA	NA	NA	NA	NA	NA	NA	NA	NA	NA	NA	NA	NA	NA	NA	NA	NA	NA	NA	NA	NA	NA	NA	NA
A0A5C2FVC3	NA	NA	NA	0.0246464	NA	NA	NA	NA	NA	NA	NA	NA	NA	NA	NA	NA	NA	NA	NA	NA	NA	NA	NA	NA	NA	NA	NA	NA	NA	NA	NA	NA	NA	NA	NA	NA	NA	NA	NA	NA	NA	NA	NA	NA	NA	NA	NA	NA	NA
A0A1W6IYJ1	NA	NA	NA	NA	NA	NA	NA	NA	0.00225017	NA	NA	0.0107238	NA	NA	NA	NA	NA	NA	NA	NA	NA	NA	NA	NA	NA	NA	NA	NA	NA	NA	NA	NA	NA	NA	NA	NA	NA	NA	NA	NA	NA	NA	NA	NA	NA	NA	NA	NA	NA
A0A5C2FZ40	NA	NA	NA	NA	NA	NA	NA	NA	NA	NA	NA	NA	NA	NA	NA	NA	NA	NA	NA	NA	NA	NA	NA	NA	NA	NA	NA	NA	NA	NA	NA	NA	NA	NA	NA	NA	NA	NA	NA	NA	NA	NA	NA	NA	NA	NA	NA	NA	NA
A0A5C2G1U3	NA	NA	NA	NA	NA	NA	NA	NA	NA	NA	NA	NA	NA	NA	NA	NA	NA	NA	NA	NA	NA	NA	NA	NA	NA	NA	NA	NA	NA	NA	NA	NA	NA	NA	NA	NA	NA	NA	NA	NA	NA	NA	NA	NA	NA	NA	NA	NA	NA
A0A1W6IYJ0	NA	NA	NA	NA	NA	0.00965938	NA	NA	NA	NA	NA	NA	NA	NA	NA	NA	NA	NA	NA	NA	NA	NA	NA	NA	NA	NA	NA	NA	NA	NA	NA	NA	NA	NA	NA	NA	NA	NA	NA	NA	NA	NA	NA	NA	NA	NA	NA	NA	NA
A0A5C2GH16	NA	NA	NA	NA	NA	NA	NA	NA	NA	NA	NA	NA	NA	NA	NA	NA	NA	NA	NA	NA	NA	NA	NA	NA	NA	NA	NA	NA	NA	NA	NA	NA	NA	NA	NA	NA	NA	NA	NA	NA	NA	NA	NA	NA	NA	NA	NA	NA	NA
A0A5C2GH24	NA	NA	NA	NA	NA	NA	NA	NA	NA	NA	NA	NA	NA	NA	NA	NA	NA	NA	NA	NA	NA	NA	NA	NA	NA	NA	NA	NA	NA	NA	NA	NA	NA	NA	NA	NA	NA	NA	NA	NA	NA	NA	NA	NA	NA	NA	NA	NA	NA
A0A5C2GCU1	NA	NA	NA	NA	NA	NA	NA	NA	NA	NA	NA	NA	NA	NA	NA	NA	NA	NA	NA	NA	NA	NA	NA	NA	NA	NA	NA	NA	NA	NA	NA	NA	NA	NA	NA	NA	NA	NA	NA	NA	NA	NA	NA	NA	NA	NA	NA	NA	NA
A0A5C2GG34	NA	NA	NA	NA	NA	NA	NA	NA	NA	NA	NA	NA	NA	NA	NA	NA	NA	NA	NA	NA	NA	NA	NA	NA	NA	NA	NA	NA	NA	NA	NA	NA	NA	NA	NA	NA	NA	NA	NA	NA	NA	NA	NA	NA	NA	NA	NA	NA	NA
A0A5C2G716	NA	NA	NA	NA	NA	NA	NA	NA	NA	NA	NA	NA	NA	NA	NA	NA	NA	NA	NA	NA	NA	NA	NA	NA	NA	NA	NA	NA	NA	NA	NA	NA	NA	NA	NA	NA	NA	NA	NA	NA	NA	NA	NA	NA	NA	NA	NA	NA	NA
A0A5C2G2J1	NA	NA	NA	NA	NA	NA	NA	NA	NA	NA	NA	NA	NA	NA	NA	NA	NA	NA	NA	NA	NA	NA	NA	NA	NA	NA	NA	NA	NA	NA	NA	NA	NA	NA	NA	NA	NA	NA	NA	NA	NA	NA	NA	NA	NA	NA	NA	NA	NA
A0A5C2FU99	NA	NA	NA	NA	NA	NA	NA	NA	NA	NA	NA	NA	NA	NA	NA	NA	NA	NA	NA	NA	NA	NA	NA	NA	NA	NA	NA	NA	NA	NA	NA	NA	NA	NA	NA	NA	NA	NA	NA	NA	NA	NA	NA	NA	NA	NA	NA	NA	NA
A0A5C2GDE7	NA	NA	NA	NA	NA	NA	NA	NA	NA	NA	NA	NA	NA	NA	NA	NA	NA	NA	NA	NA	NA	NA	NA	NA	NA	NA	NA	NA	NA	NA	NA	NA	NA	NA	NA	NA	NA	NA	NA	NA	NA	NA	NA	NA	NA	NA	NA	NA	NA
A0A125U0V4	NA	NA	NA	NA	NA	NA	NA	NA	NA	NA	NA	0.00933158	NA	NA	NA	0.00910342	NA	NA	NA	NA	NA	NA	NA	NA	NA	NA	NA	NA	NA	NA	NA	NA	NA	NA	NA	NA	NA	NA	NA	NA	NA	NA	NA	NA	NA	NA	NA	NA	NA
A0A5C2GA72	NA	NA	NA	NA	NA	NA	NA	NA	NA	NA	NA	NA	NA	NA	NA	NA	NA	NA	NA	NA	NA	NA	NA	NA	NA	NA	NA	NA	NA	NA	NA	NA	NA	NA	NA	NA	NA	NA	NA	NA	NA	NA	NA	NA	NA	NA	NA	NA	NA
A0A5C2GDV0	NA	NA	NA	NA	NA	NA	NA	NA	NA	NA	NA	NA	NA	NA	NA	NA	NA	NA	NA	NA	NA	NA	NA	NA	NA	NA	NA	NA	NA	NA	NA	NA	NA	NA	NA	NA	NA	NA	NA	NA	NA	NA	NA	NA	NA	NA	NA	NA	NA
A0A2U8J9D6	NA	0.00156929	NA	NA	NA	NA	NA	NA	NA	NA	NA	NA	NA	NA	NA	NA	NA	NA	NA	0.00208107	NA	NA	NA	NA	NA	NA	NA	NA	NA	NA	NA	NA	NA	NA	NA	NA	NA	NA	NA	NA	NA	NA	NA	NA	NA	NA	NA	NA	NA
A0A5C2GD99	NA	NA	NA	NA	NA	NA	NA	NA	NA	NA	NA	NA	0.0173299	NA	NA	NA	NA	NA	NA	NA	NA	NA	NA	NA	NA	NA	NA	NA	NA	NA	NA	NA	NA	NA	NA	NA	NA	NA	NA	NA	NA	NA	NA	NA	NA	NA	NA	NA	NA
A0A5C2GBG6	NA	NA	NA	NA	NA	NA	NA	NA	NA	NA	NA	NA	NA	NA	NA	NA	NA	NA	NA	NA	NA	NA	NA	NA	NA	NA	NA	NA	NA	NA	NA	NA	NA	NA	NA	NA	NA	NA	NA	NA	NA	NA	NA	NA	NA	NA	NA	NA	NA
P01703	0.0201634	NA	NA	NA	NA	NA	NA	NA	NA	NA	NA	0.0142395	NA	NA	NA	NA	NA	NA	NA	NA	NA	NA	NA	NA	NA	NA	NA	NA	NA	NA	NA	NA	NA	NA	NA	NA	NA	NA	NA	NA	NA	NA	NA	NA	NA	NA	NA	NA	NA
A0A5C2GC09	NA	NA	NA	NA	NA	NA	NA	NA	NA	NA	NA	NA	NA	NA	NA	NA	NA	NA	NA	NA	NA	NA	NA	NA	NA	NA	NA	NA	NA	NA	NA	NA	NA	NA	NA	NA	NA	NA	NA	NA	NA	NA	NA	NA	NA	NA	NA	NA	NA
A2KBC6	NA	NA	NA	NA	NA	NA	NA	NA	NA	NA	NA	NA	NA	NA	NA	NA	NA	NA	NA	NA	NA	NA	NA	NA	NA	NA	NA	NA	NA	NA	NA	NA	NA	NA	NA	NA	NA	NA	NA	NA	NA	NA	NA	NA	NA	NA	NA	NA	NA
A0A5C2GBK4	NA	NA	NA	NA	NA	NA	NA	NA	NA	NA	NA	NA	NA	NA	NA	NA	NA	NA	NA	NA	NA	NA	NA	NA	NA	NA	NA	NA	NA	NA	NA	NA	NA	NA	NA	NA	NA	NA	NA	NA	NA	NA	NA	NA	NA	NA	NA	NA	NA
A0A5C2H2W5	NA	NA	NA	NA	NA	NA	NA	0.0255884	NA	NA	NA	NA	NA	NA	NA	NA	NA	NA	NA	NA	NA	NA	NA	NA	NA	NA	NA	NA	NA	NA	NA	NA	NA	NA	NA	NA	NA	NA	NA	NA	NA	NA	NA	NA	NA	NA	NA	NA	NA
A0A5C2G0E0	NA	NA	NA	NA	NA	NA	NA	NA	NA	NA	NA	NA	NA	NA	NA	NA	NA	NA	NA	NA	NA	NA	NA	NA	NA	NA	NA	NA	NA	NA	NA	NA	NA	NA	NA	NA	NA	NA	NA	NA	NA	NA	NA	NA	NA	NA	NA	NA	NA
A0A2U8J8C7	NA	NA	NA	NA	NA	NA	NA	NA	NA	NA	NA	NA	NA	NA	NA	NA	NA	NA	NA	NA	NA	NA	NA	NA	NA	NA	NA	NA	NA	NA	NA	NA	NA	NA	NA	NA	NA	NA	NA	NA	NA	NA	NA	NA	NA	NA	NA	NA	NA
A0A5C2G7G9	NA	NA	NA	NA	NA	NA	NA	NA	NA	NA	NA	NA	NA	NA	NA	NA	NA	NA	NA	NA	NA	NA	NA	NA	NA	NA	NA	NA	NA	NA	NA	NA	NA	NA	NA	NA	NA	NA	NA	NA	NA	NA	NA	NA	NA	NA	NA	NA	NA
A0A5C2GRT2	NA	NA	NA	NA	NA	NA	NA	NA	NA	NA	NA	NA	NA	NA	NA	NA	NA	NA	NA	NA	NA	NA	NA	NA	NA	NA	NA	NA	NA	NA	NA	NA	NA	NA	NA	NA	NA	NA	NA	NA	NA	NA	NA	NA	NA	NA	NA	NA	NA
A0A5C2G1W2	NA	NA	NA	NA	NA	NA	NA	NA	NA	NA	NA	NA	NA	NA	NA	NA	NA	NA	NA	NA	NA	NA	NA	NA	NA	NA	NA	NA	NA	NA	NA	NA	NA	NA	NA	NA	NA	NA	NA	NA	NA	NA	NA	NA	NA	NA	NA	NA	NA
A0A5C2FVI3	NA	NA	NA	0.0166876	NA	NA	NA	NA	NA	NA	NA	NA	NA	NA	0.0108435	NA	NA	NA	NA	NA	NA	NA	NA	NA	NA	NA	NA	NA	NA	NA	NA	NA	NA	NA	NA	NA	NA	NA	NA	NA	NA	NA	NA	NA	NA	NA	NA	NA	NA
A0A5C2GWK1	NA	NA	NA	NA	NA	NA	NA	NA	NA	NA	NA	NA	NA	NA	NA	NA	NA	NA	NA	NA	NA	NA	NA	NA	NA	NA	NA	NA	NA	NA	NA	NA	NA	NA	NA	NA	NA	NA	NA	NA	NA	NA	NA	NA	NA	NA	NA	NA	NA
A0A5C2H0L2	NA	NA	NA	NA	NA	NA	NA	NA	NA	NA	NA	NA	NA	NA	NA	NA	NA	NA	NA	NA	NA	NA	NA	NA	NA	NA	NA	NA	NA	NA	NA	NA	NA	NA	NA	NA	NA	NA	NA	NA	NA	NA	NA	NA	NA	NA	NA	NA	NA
A0A5C2GFM7	NA	NA	NA	NA	NA	NA	NA	NA	NA	NA	NA	NA	NA	NA	NA	NA	NA	NA	NA	NA	NA	NA	NA	NA	NA	NA	NA	NA	NA	NA	NA	NA	NA	NA	NA	NA	NA	NA	NA	NA	NA	NA	NA	NA	NA	NA	NA	NA	NA
A0A2U8J8U1	NA	NA	NA	NA	NA	NA	NA	NA	NA	NA	NA	NA	NA	NA	NA	NA	NA	NA	NA	NA	NA	NA	NA	NA	NA	NA	NA	NA	NA	NA	NA	NA	NA	NA	NA	NA	NA	NA	NA	NA	NA	NA	NA	NA	NA	NA	NA	NA	NA
A0A5C2GMA3	NA	NA	NA	NA	NA	NA	NA	NA	NA	NA	NA	NA	NA	NA	NA	NA	NA	NA	NA	NA	NA	NA	NA	NA	NA	NA	NA	NA	NA	NA	NA	NA	NA	NA	NA	NA	NA	NA	NA	NA	NA	NA	NA	NA	NA	NA	NA	NA	NA
A0A5C2GMF4	NA	NA	NA	NA	NA	NA	NA	NA	NA	NA	NA	NA	NA	NA	NA	NA	NA	NA	NA	NA	NA	NA	NA	NA	NA	NA	NA	NA	NA	NA	NA	NA	NA	NA	NA	NA	NA	NA	NA	NA	NA	NA	NA	NA	NA	NA	NA	NA	NA
Q9HCC1	NA	NA	NA	NA	NA	NA	NA	NA	NA	NA	NA	NA	NA	NA	NA	NA	NA	NA	NA	NA	NA	NA	NA	NA	NA	NA	NA	NA	NA	NA	NA	NA	NA	NA	NA	NA	NA	NA	NA	NA	NA	NA	NA	NA	NA	NA	NA	NA	NA
A0A5C2GJH6	NA	NA	NA	NA	NA	NA	NA	NA	NA	NA	NA	NA	NA	NA	NA	NA	NA	NA	NA	NA	NA	NA	NA	NA	NA	NA	NA	NA	NA	NA	NA	NA	NA	NA	NA	NA	NA	NA	NA	NA	NA	NA	NA	NA	NA	NA	NA	NA	NA
A0A5C2GJK9	NA	NA	NA	NA	NA	NA	NA	NA	NA	NA	NA	NA	NA	NA	NA	NA	NA	NA	NA	NA	NA	NA	NA	NA	NA	NA	NA	NA	NA	NA	NA	NA	NA	NA	NA	NA	NA	NA	NA	NA	NA	NA	NA	NA	NA	NA	NA	NA	NA
A0A5C2GKA1	NA	NA	NA	NA	NA	NA	0.0166803	NA	0.015773	NA	NA	NA	NA	NA	NA	0.015931	NA	NA	NA	NA	NA	NA	NA	NA	NA	NA	NA	NA	NA	NA	NA	NA	NA	NA	NA	NA	NA	NA	NA	NA	NA	NA	NA	NA	NA	NA	NA	NA	NA
A0A5C2GKH0	NA	0.0180613	NA	NA	NA	NA	NA	NA	NA	NA	NA	NA	NA	NA	NA	NA	NA	NA	NA	NA	NA	NA	NA	NA	NA	NA	NA	NA	NA	NA	NA	NA	NA	NA	NA	NA	NA	NA	NA	NA	NA	NA	NA	NA	NA	NA	NA	NA	NA
A0A0A0MS09	NA	NA	0.00657203	NA	NA	NA	NA	0.00390426	NA	NA	NA	NA	NA	NA	NA	NA	NA	0.00435956	NA	NA	NA	NA	NA	NA	NA	NA	NA	NA	NA	NA	NA	NA	NA	NA	NA	NA	NA	NA	NA	NA	NA	NA	NA	NA	NA	NA	NA	NA	NA
A0A5C2FVY2	NA	NA	NA	NA	NA	NA	NA	NA	NA	NA	NA	NA	NA	NA	NA	NA	NA	NA	NA	NA	NA	NA	NA	NA	NA	NA	NA	NA	NA	NA	NA	NA	NA	NA	NA	NA	NA	NA	NA	NA	NA	NA	NA	NA	NA	NA	NA	NA	NA
A0A5C2FVY8	NA	NA	NA	NA	NA	NA	NA	NA	NA	NA	NA	NA	NA	NA	NA	NA	NA	NA	NA	NA	NA	NA	NA	NA	NA	NA	NA	NA	NA	NA	NA	NA	NA	NA	NA	NA	NA	NA	NA	NA	NA	NA	NA	NA	NA	NA	NA	NA	NA
A0A5C2GG00	NA	NA	NA	NA	NA	NA	NA	NA	NA	NA	NA	NA	NA	NA	NA	NA	NA	NA	NA	NA	NA	NA	NA	NA	NA	NA	NA	NA	NA	NA	NA	NA	NA	NA	NA	NA	NA	NA	NA	NA	NA	NA	NA	NA	NA	NA	NA	NA	NA
A0A5C2GWQ1	NA	NA	NA	NA	NA	NA	NA	NA	NA	NA	NA	NA	NA	NA	NA	NA	NA	NA	NA	NA	NA	NA	NA	NA	NA	NA	NA	NA	NA	NA	NA	NA	NA	NA	NA	NA	NA	NA	NA	NA	NA	NA	NA	NA	NA	NA	NA	NA	NA
A0A5C2GW49	NA	NA	NA	NA	NA	NA	NA	NA	NA	NA	NA	NA	NA	NA	NA	NA	NA	NA	NA	NA	NA	NA	NA	NA	NA	NA	NA	NA	NA	NA	NA	NA	NA	NA	NA	NA	NA	NA	NA	NA	NA	NA	NA	NA	NA	NA	NA	NA	NA
A0A5C2G572	NA	NA	NA	NA	NA	NA	NA	NA	NA	NA	NA	NA	NA	NA	NA	NA	NA	NA	NA	NA	NA	NA	NA	NA	NA	NA	NA	NA	NA	NA	NA	NA	NA	NA	NA	NA	NA	NA	NA	NA	NA	NA	NA	NA	NA	NA	NA	NA	NA
A0A5C2G1X9	NA	NA	NA	NA	NA	NA	NA	NA	NA	NA	NA	NA	NA	NA	NA	NA	NA	NA	NA	NA	NA	NA	NA	NA	NA	NA	NA	NA	NA	NA	NA	NA	NA	NA	NA	NA	NA	NA	NA	NA	NA	NA	NA	NA	NA	NA	NA	NA	NA
A0A5C2G3C5	NA	NA	NA	NA	NA	NA	NA	NA	NA	NA	NA	NA	NA	NA	NA	NA	NA	NA	NA	NA	NA	NA	NA	NA	NA	NA	NA	NA	NA	NA	NA	NA	NA	NA	NA	NA	NA	NA	NA	NA	NA	NA	NA	NA	NA	NA	NA	NA	NA
A0A5C2G9E9	NA	NA	NA	NA	NA	NA	NA	NA	NA	NA	NA	NA	NA	NA	NA	NA	NA	NA	NA	NA	NA	NA	NA	NA	NA	NA	NA	NA	NA	NA	NA	NA	NA	NA	NA	NA	NA	NA	NA	NA	NA	NA	NA	NA	NA	NA	NA	NA	NA
A0A4P8J6J1	NA	NA	NA	NA	NA	0.011916	NA	0.0104926	NA	NA	NA	0.00645665	NA	NA	NA	NA	NA	NA	NA	0.0163738	0.00884703	NA	NA	NA	NA	NA	NA	NA	NA	NA	NA	NA	NA	NA	NA	NA	NA	NA	NA	NA	NA	NA	NA	NA	NA	NA	NA	NA	NA
A0A5C2FXM3	NA	NA	NA	NA	NA	NA	NA	NA	NA	NA	NA	NA	NA	NA	NA	NA	NA	NA	NA	NA	NA	NA	NA	NA	NA	NA	NA	NA	NA	NA	NA	NA	NA	NA	NA	NA	NA	NA	NA	NA	NA	NA	NA	NA	NA	NA	NA	NA	NA
A0A5C2FYH6	NA	NA	NA	NA	NA	NA	NA	NA	NA	NA	NA	NA	NA	NA	NA	NA	NA	NA	NA	NA	NA	NA	NA	NA	NA	NA	NA	NA	NA	NA	NA	NA	NA	NA	NA	NA	NA	NA	NA	NA	NA	NA	NA	NA	NA	NA	NA	NA	NA
A0A5C2FTJ9	NA	NA	NA	NA	NA	NA	NA	NA	NA	NA	NA	NA	0.0118787	NA	0.00917947	NA	NA	NA	NA	NA	NA	NA	0.012466	NA	NA	NA	NA	NA	NA	NA	NA	NA	NA	NA	NA	NA	NA	NA	NA	NA	NA	NA	NA	NA	NA	NA	NA	NA	NA
A0A5C2G6Z2	NA	NA	NA	NA	NA	NA	NA	NA	NA	NA	NA	NA	NA	NA	NA	NA	NA	NA	NA	NA	NA	NA	NA	NA	NA	NA	NA	NA	NA	NA	NA	NA	NA	NA	NA	NA	NA	NA	NA	NA	NA	NA	NA	NA	NA	NA	NA	NA	NA
A0A5C2GHF4	NA	NA	NA	NA	NA	NA	NA	NA	NA	NA	NA	NA	NA	NA	NA	NA	NA	NA	NA	NA	NA	NA	NA	NA	NA	NA	NA	NA	NA	NA	NA	NA	NA	NA	NA	NA	NA	NA	NA	NA	NA	NA	NA	NA	NA	NA	NA	NA	NA
A0A5C2GIF1	NA	NA	NA	NA	NA	NA	NA	NA	NA	NA	NA	NA	NA	NA	NA	NA	NA	NA	NA	NA	NA	NA	NA	NA	NA	NA	NA	NA	NA	NA	NA	NA	NA	NA	NA	NA	NA	NA	NA	NA	NA	NA	NA	NA	NA	NA	NA	NA	NA
P01742	NA	NA	NA	NA	NA	NA	NA	NA	NA	NA	NA	NA	NA	NA	NA	NA	NA	NA	NA	0.00131436	NA	NA	NA	NA	NA	NA	NA	NA	NA	NA	NA	NA	NA	NA	NA	NA	NA	NA	NA	NA	NA	NA	NA	NA	NA	NA	NA	NA	NA
A0A5C2G6Y7	NA	NA	NA	NA	NA	NA	NA	NA	NA	NA	NA	NA	NA	NA	NA	NA	NA	NA	NA	NA	NA	NA	NA	NA	NA	NA	NA	NA	NA	NA	NA	NA	NA	NA	NA	NA	NA	NA	NA	NA	NA	NA	NA	NA	NA	NA	NA	NA	NA
A0A5C2G0C1	NA	NA	NA	NA	0.0234532	NA	NA	NA	NA	NA	NA	NA	NA	NA	NA	NA	NA	NA	NA	NA	NA	NA	NA	NA	NA	NA	NA	NA	NA	NA	NA	NA	NA	NA	NA	NA	NA	NA	NA	NA	NA	NA	NA	NA	NA	NA	NA	NA	NA
A0A5C2GC49	NA	NA	NA	NA	NA	NA	NA	NA	NA	NA	NA	NA	NA	NA	NA	NA	NA	NA	NA	NA	NA	NA	NA	NA	NA	NA	NA	NA	NA	NA	NA	NA	NA	NA	NA	NA	NA	NA	NA	NA	NA	NA	NA	NA	NA	NA	NA	NA	NA
A0A5C2G6S0	NA	NA	NA	NA	NA	NA	NA	NA	NA	NA	NA	NA	NA	NA	NA	NA	NA	NA	NA	NA	NA	NA	NA	NA	NA	NA	NA	NA	NA	NA	NA	NA	NA	NA	NA	NA	NA	NA	NA	NA	NA	NA	NA	NA	NA	NA	NA	NA	NA
P01718	NA	NA	NA	NA	NA	NA	NA	NA	NA	NA	NA	NA	NA	NA	NA	0.0419645	NA	NA	NA	NA	NA	NA	NA	NA	NA	NA	NA	NA	NA	NA	NA	NA	NA	NA	NA	NA	NA	NA	NA	NA	NA	NA	NA	NA	NA	NA	NA	NA	NA
A0A5C2GNZ7	NA	NA	NA	NA	0.014601	0.0109601	NA	NA	NA	NA	NA	NA	NA	NA	NA	NA	NA	NA	NA	NA	NA	NA	NA	NA	NA	NA	NA	NA	NA	NA	NA	NA	NA	NA	NA	NA	NA	NA	NA	NA	NA	NA	NA	NA	NA	NA	NA	NA	NA
A0A4P8J3Z7	NA	NA	NA	NA	NA	NA	NA	NA	NA	NA	NA	NA	NA	NA	NA	NA	NA	NA	NA	NA	NA	NA	0.101096	NA	NA	NA	NA	NA	NA	NA	NA	NA	NA	NA	NA	NA	NA	NA	NA	NA	NA	NA	NA	NA	NA	NA	NA	NA	NA
A0A5C2G680	NA	NA	NA	NA	NA	NA	NA	NA	NA	NA	NA	NA	NA	NA	NA	NA	NA	NA	NA	NA	NA	NA	NA	NA	NA	NA	NA	NA	NA	NA	NA	NA	NA	NA	NA	NA	NA	NA	NA	NA	NA	NA	NA	NA	NA	NA	NA	NA	NA
A0A5C2GK84	NA	NA	NA	NA	NA	NA	NA	NA	NA	NA	NA	NA	NA	NA	NA	NA	NA	NA	NA	NA	NA	NA	NA	NA	NA	NA	NA	NA	NA	NA	NA	NA	NA	NA	NA	NA	NA	NA	NA	NA	NA	NA	NA	NA	NA	NA	NA	NA	NA
A0A5C2G978	NA	NA	NA	NA	NA	NA	NA	NA	NA	NA	NA	NA	NA	NA	NA	NA	NA	NA	NA	NA	NA	NA	NA	NA	NA	NA	NA	NA	NA	NA	NA	NA	NA	NA	NA	NA	NA	NA	NA	NA	NA	NA	NA	NA	NA	NA	NA	NA	NA
A0A2U8J8W4	NA	NA	NA	NA	NA	0.00395301	NA	NA	NA	NA	NA	NA	NA	NA	NA	NA	NA	NA	NA	NA	NA	NA	NA	NA	NA	NA	NA	NA	NA	NA	NA	NA	NA	NA	NA	NA	NA	NA	NA	NA	NA	NA	NA	NA	NA	NA	NA	NA	NA
A0A5C2G7L8	NA	NA	NA	NA	NA	NA	NA	NA	NA	NA	NA	NA	NA	NA	NA	NA	NA	NA	NA	NA	NA	NA	NA	NA	NA	NA	NA	NA	NA	NA	NA	NA	NA	NA	NA	NA	NA	NA	NA	NA	NA	NA	NA	NA	NA	NA	NA	NA	NA
A0A5C2G6B6	NA	NA	NA	NA	NA	NA	NA	NA	NA	NA	NA	NA	NA	NA	NA	NA	NA	NA	NA	NA	NA	NA	NA	NA	NA	NA	NA	NA	NA	NA	NA	NA	NA	NA	NA	NA	NA	NA	NA	NA	NA	NA	NA	NA	NA	NA	NA	NA	NA
A0A068LL62	NA	NA	NA	NA	NA	NA	NA	NA	NA	NA	NA	NA	NA	NA	NA	NA	NA	NA	NA	NA	NA	NA	NA	NA	NA	NA	NA	NA	NA	NA	NA	NA	NA	NA	NA	NA	NA	NA	NA	NA	NA	NA	NA	NA	NA	NA	NA	NA	NA
A0A5C2G770	NA	NA	NA	NA	NA	NA	NA	NA	NA	NA	NA	NA	NA	NA	NA	NA	NA	NA	NA	NA	NA	NA	NA	NA	NA	NA	NA	NA	NA	NA	NA	NA	NA	NA	NA	NA	NA	NA	NA	NA	NA	NA	NA	NA	NA	NA	NA	NA	NA
A0A5C2G5T8	NA	NA	NA	NA	NA	NA	NA	NA	NA	NA	NA	NA	NA	NA	NA	NA	NA	NA	NA	NA	NA	NA	NA	NA	NA	NA	NA	NA	NA	NA	NA	NA	NA	NA	NA	NA	NA	NA	NA	NA	NA	NA	NA	NA	NA	NA	NA	NA	NA
A0A5C2G657	NA	NA	NA	NA	NA	NA	NA	NA	NA	NA	NA	NA	NA	NA	NA	NA	NA	NA	NA	NA	NA	NA	NA	NA	NA	NA	NA	NA	NA	NA	NA	NA	NA	NA	NA	NA	NA	NA	NA	NA	NA	NA	NA	NA	NA	NA	NA	NA	NA
A0A0X9T0I7	NA	NA	NA	NA	0.0221328	NA	NA	NA	NA	NA	NA	NA	NA	NA	0.0229487	NA	NA	NA	0.017301	NA	NA	NA	NA	NA	NA	NA	NA	NA	NA	NA	NA	NA	NA	NA	NA	NA	NA	NA	NA	NA	NA	NA	NA	NA	NA	NA	NA	NA	NA
A0A5C2G1K0	NA	NA	NA	NA	NA	NA	NA	NA	NA	NA	NA	NA	NA	NA	NA	NA	NA	NA	NA	NA	NA	NA	NA	NA	NA	NA	NA	NA	NA	NA	NA	NA	NA	NA	NA	NA	NA	NA	NA	NA	NA	NA	NA	NA	NA	NA	NA	NA	NA
A0A5C2G2B7	NA	NA	NA	NA	NA	NA	NA	NA	NA	NA	NA	NA	NA	NA	NA	NA	NA	NA	NA	NA	NA	NA	NA	NA	NA	NA	NA	NA	NA	NA	NA	NA	NA	NA	NA	NA	NA	NA	NA	NA	NA	NA	NA	NA	NA	NA	NA	NA	NA
A0A5C2FXH5	NA	NA	NA	NA	NA	NA	NA	NA	NA	NA	NA	NA	NA	NA	NA	NA	NA	NA	NA	NA	NA	NA	NA	NA	NA	NA	NA	NA	NA	NA	NA	NA	NA	NA	NA	NA	NA	NA	NA	NA	NA	NA	NA	NA	NA	NA	NA	NA	NA
A0A5C2FTZ7	NA	NA	NA	NA	0.0184818	NA	NA	NA	NA	NA	NA	NA	0.0202772	NA	NA	NA	NA	NA	NA	NA	NA	NA	NA	NA	NA	NA	NA	NA	NA	NA	NA	NA	NA	NA	NA	NA	NA	NA	NA	NA	NA	NA	NA	NA	NA	NA	NA	NA	NA
A0A5C2G1T3	NA	NA	NA	NA	NA	NA	NA	NA	NA	NA	NA	NA	NA	NA	NA	NA	NA	NA	NA	NA	NA	NA	NA	NA	NA	NA	NA	NA	NA	NA	NA	NA	NA	NA	NA	NA	NA	NA	NA	NA	NA	NA	NA	NA	NA	NA	NA	NA	NA
A0A5C2G1P1	NA	NA	NA	NA	NA	NA	NA	NA	NA	NA	NA	NA	NA	NA	NA	NA	NA	NA	NA	NA	NA	NA	NA	NA	NA	NA	NA	NA	NA	NA	NA	NA	NA	NA	NA	NA	NA	NA	NA	NA	NA	NA	NA	NA	NA	NA	NA	NA	NA
A0A5C2G1R2	NA	NA	NA	NA	NA	NA	NA	NA	NA	NA	NA	NA	NA	NA	NA	NA	NA	NA	NA	NA	NA	NA	NA	NA	NA	NA	NA	NA	NA	NA	NA	NA	NA	NA	NA	NA	NA	NA	NA	NA	NA	NA	NA	NA	NA	NA	NA	NA	NA
A0A5C2GA73	NA	NA	NA	NA	NA	NA	NA	NA	NA	NA	NA	NA	NA	NA	NA	NA	NA	NA	NA	NA	NA	NA	NA	NA	NA	NA	NA	NA	NA	NA	NA	NA	NA	NA	NA	NA	NA	NA	NA	NA	NA	NA	NA	NA	NA	NA	NA	NA	NA
A0A5C2G5Z9	NA	NA	NA	NA	NA	0.0113199	NA	NA	NA	NA	NA	NA	NA	NA	NA	NA	NA	NA	NA	NA	NA	NA	NA	NA	NA	NA	NA	NA	NA	NA	NA	NA	NA	NA	NA	NA	NA	NA	NA	NA	NA	NA	NA	NA	NA	NA	NA	NA	NA
A0A5C2GA96	NA	NA	NA	NA	NA	NA	NA	NA	NA	NA	NA	NA	NA	NA	NA	NA	NA	NA	NA	NA	NA	NA	NA	NA	NA	NA	NA	NA	NA	NA	NA	NA	NA	NA	NA	NA	NA	NA	NA	NA	NA	NA	NA	NA	NA	NA	NA	NA	NA
A0A5C2GB45	NA	NA	NA	NA	NA	NA	NA	NA	NA	NA	NA	NA	NA	NA	NA	NA	NA	NA	NA	NA	NA	NA	NA	NA	NA	NA	NA	NA	NA	NA	NA	NA	NA	NA	NA	NA	NA	NA	NA	NA	NA	NA	NA	NA	NA	NA	NA	NA	NA
A0A5C2GB01	NA	NA	NA	NA	NA	0.00482969	NA	NA	NA	NA	NA	NA	NA	NA	NA	NA	NA	NA	NA	NA	NA	NA	NA	NA	NA	NA	NA	NA	NA	NA	NA	NA	NA	NA	NA	NA	NA	NA	NA	NA	NA	NA	NA	NA	NA	NA	NA	NA	NA
A0A5C2G095	NA	NA	NA	NA	NA	NA	NA	NA	NA	NA	NA	NA	NA	NA	NA	NA	NA	NA	0.017301	NA	NA	NA	NA	NA	NA	NA	NA	NA	NA	NA	NA	NA	NA	NA	NA	NA	NA	NA	NA	NA	NA	NA	NA	NA	NA	NA	NA	NA	NA
A0A5C2GNQ0	NA	NA	NA	NA	NA	NA	NA	NA	NA	NA	NA	NA	NA	NA	NA	NA	NA	NA	NA	NA	NA	NA	0.0140761	NA	NA	NA	NA	NA	NA	NA	NA	NA	NA	NA	NA	NA	NA	NA	NA	NA	NA	NA	NA	NA	NA	NA	NA	NA	NA
A0A5C2G2J5	NA	NA	NA	NA	NA	NA	NA	NA	NA	NA	NA	NA	NA	NA	NA	NA	NA	NA	NA	NA	NA	NA	NA	NA	NA	NA	NA	NA	NA	NA	NA	NA	NA	NA	NA	NA	NA	NA	NA	NA	NA	NA	NA	NA	NA	NA	NA	NA	NA
A0A5C2G0W4	NA	NA	NA	NA	NA	NA	0.0110182	NA	NA	NA	NA	NA	NA	NA	NA	NA	NA	NA	NA	NA	NA	NA	NA	NA	NA	NA	NA	NA	NA	NA	NA	NA	NA	NA	NA	NA	NA	NA	NA	NA	NA	NA	NA	NA	NA	NA	NA	NA	NA
A0A5C2GU43	NA	NA	NA	NA	NA	NA	NA	NA	NA	NA	NA	NA	NA	NA	NA	NA	NA	NA	NA	NA	NA	NA	NA	NA	NA	NA	NA	NA	NA	NA	NA	NA	NA	NA	NA	NA	NA	NA	NA	NA	NA	NA	NA	NA	NA	NA	NA	NA	NA
A0A5C2G6D8	NA	NA	NA	NA	NA	NA	NA	NA	NA	NA	NA	NA	NA	NA	NA	NA	NA	NA	NA	NA	NA	NA	NA	NA	NA	NA	NA	NA	NA	NA	NA	NA	NA	NA	NA	NA	NA	NA	NA	NA	NA	NA	NA	NA	NA	NA	NA	NA	NA
A0A5C2G9W3	NA	NA	NA	NA	NA	NA	NA	NA	NA	NA	NA	NA	NA	NA	NA	NA	NA	NA	NA	NA	NA	NA	NA	NA	NA	NA	NA	NA	NA	NA	NA	NA	NA	NA	NA	NA	NA	NA	NA	NA	NA	NA	NA	NA	NA	NA	NA	NA	NA
A0A4P8J5K6	NA	NA	NA	NA	NA	NA	NA	NA	NA	NA	0.00294073	NA	NA	NA	NA	NA	NA	NA	NA	NA	NA	NA	NA	NA	NA	NA	NA	NA	NA	NA	NA	NA	NA	NA	NA	NA	NA	NA	NA	NA	NA	NA	NA	NA	NA	NA	NA	NA	NA
A0A5C2GHQ1	NA	NA	NA	NA	NA	NA	NA	NA	NA	NA	NA	NA	NA	NA	NA	NA	NA	NA	NA	NA	NA	NA	NA	NA	NA	NA	NA	NA	NA	NA	NA	NA	NA	NA	NA	NA	NA	NA	NA	NA	NA	NA	NA	NA	NA	NA	NA	NA	NA
A0A4P8J4B8	NA	NA	NA	NA	NA	NA	NA	NA	NA	NA	NA	NA	NA	NA	NA	NA	NA	NA	NA	NA	NA	NA	NA	NA	NA	NA	NA	NA	NA	NA	NA	NA	NA	NA	NA	NA	NA	NA	NA	NA	NA	NA	NA	NA	NA	NA	NA	NA	NA
A0A5C2GGR9	NA	NA	NA	NA	NA	NA	NA	NA	NA	NA	NA	NA	NA	0.0712728	NA	NA	NA	NA	NA	NA	NA	NA	NA	NA	0.0793419	NA	NA	NA	NA	NA	NA	NA	NA	NA	NA	NA	NA	NA	NA	NA	NA	NA	NA	NA	NA	NA	NA	NA	NA
A0A5C2G9E2	NA	NA	NA	NA	NA	NA	NA	NA	NA	NA	NA	0.00904445	NA	NA	NA	NA	NA	NA	NA	NA	NA	NA	NA	NA	NA	NA	NA	NA	NA	NA	NA	NA	NA	NA	NA	NA	NA	NA	NA	NA	NA	NA	NA	NA	NA	NA	NA	NA	NA
A0A5C2GFE8	NA	NA	NA	NA	NA	NA	NA	NA	NA	NA	NA	NA	NA	NA	NA	NA	NA	NA	NA	NA	NA	NA	NA	NA	NA	NA	NA	NA	NA	NA	NA	NA	NA	NA	NA	NA	NA	NA	NA	NA	NA	NA	NA	NA	NA	NA	NA	NA	NA
A0A5C2GY32	NA	NA	NA	NA	NA	NA	NA	NA	NA	NA	NA	NA	NA	NA	NA	NA	NA	NA	NA	NA	NA	NA	NA	NA	NA	NA	NA	NA	NA	NA	NA	NA	NA	NA	NA	NA	NA	NA	NA	NA	NA	NA	NA	NA	NA	NA	NA	NA	NA
A0A5C2GGA1	NA	NA	NA	NA	NA	NA	NA	NA	NA	NA	NA	NA	NA	NA	NA	NA	NA	NA	NA	NA	NA	NA	NA	NA	NA	NA	NA	NA	NA	NA	NA	NA	NA	NA	NA	NA	NA	NA	NA	NA	NA	NA	NA	NA	NA	NA	NA	NA	NA
A0A5C2GEK8	NA	NA	NA	NA	NA	NA	NA	NA	NA	NA	NA	NA	NA	NA	NA	NA	NA	NA	NA	NA	NA	NA	NA	NA	NA	NA	NA	NA	NA	NA	NA	NA	NA	NA	NA	NA	NA	NA	NA	NA	NA	NA	NA	NA	NA	NA	NA	NA	NA
A0A5C2GEU9	NA	NA	NA	NA	NA	NA	NA	NA	NA	NA	NA	NA	NA	NA	NA	NA	NA	NA	NA	NA	NA	NA	NA	NA	NA	NA	NA	NA	NA	NA	NA	NA	NA	NA	NA	NA	NA	NA	NA	NA	NA	NA	NA	NA	NA	NA	NA	NA	NA
A0A5C2FWU0	NA	NA	NA	NA	NA	NA	NA	NA	NA	NA	NA	NA	NA	NA	NA	NA	NA	NA	NA	NA	NA	NA	NA	NA	NA	NA	NA	NA	NA	NA	NA	NA	NA	NA	NA	NA	NA	NA	NA	NA	NA	NA	NA	NA	NA	NA	NA	NA	NA
A0A5C2FVR5	NA	NA	NA	NA	NA	NA	NA	NA	NA	NA	NA	NA	NA	NA	NA	NA	NA	NA	NA	NA	NA	NA	NA	NA	NA	NA	NA	NA	NA	NA	NA	NA	NA	NA	NA	NA	NA	NA	NA	NA	NA	NA	NA	NA	NA	NA	NA	NA	NA
A0A5C2GAW2	NA	NA	NA	NA	NA	NA	NA	NA	NA	NA	NA	NA	NA	NA	NA	NA	NA	NA	NA	NA	NA	NA	NA	NA	NA	NA	NA	NA	NA	NA	NA	NA	NA	NA	NA	NA	NA	NA	NA	NA	NA	NA	NA	NA	NA	NA	NA	NA	NA
A0A5C2H3L0	NA	NA	NA	NA	NA	NA	NA	NA	NA	NA	NA	NA	NA	NA	NA	NA	NA	NA	NA	NA	NA	NA	NA	NA	NA	NA	NA	NA	NA	NA	NA	NA	NA	NA	NA	NA	NA	NA	NA	NA	NA	NA	NA	NA	NA	NA	NA	NA	NA
A0A5C2GRP6	NA	NA	NA	NA	NA	NA	NA	NA	NA	NA	NA	NA	NA	NA	NA	NA	NA	NA	NA	NA	NA	NA	NA	NA	NA	NA	NA	NA	NA	NA	NA	NA	NA	NA	NA	NA	NA	NA	NA	NA	NA	NA	NA	NA	NA	NA	NA	NA	NA
A0A5C2FW25	NA	NA	NA	NA	NA	NA	NA	NA	NA	NA	NA	NA	NA	NA	NA	NA	NA	NA	NA	NA	NA	NA	NA	NA	NA	NA	NA	NA	NA	NA	NA	NA	NA	NA	NA	NA	NA	NA	NA	NA	NA	NA	NA	NA	NA	NA	NA	NA	NA
A0A5C2G420	NA	NA	NA	NA	NA	NA	NA	NA	NA	NA	NA	NA	NA	NA	NA	NA	NA	NA	NA	NA	NA	NA	NA	NA	NA	NA	NA	NA	NA	NA	NA	NA	NA	NA	NA	NA	NA	NA	NA	NA	NA	NA	NA	NA	NA	NA	NA	NA	NA
A0A5C2GKT3	NA	NA	NA	NA	NA	NA	NA	NA	NA	NA	NA	NA	NA	NA	NA	NA	NA	NA	NA	NA	NA	NA	0.0234705	NA	NA	NA	NA	NA	NA	NA	NA	NA	NA	NA	NA	NA	NA	NA	NA	NA	NA	NA	NA	NA	NA	NA	NA	NA	NA
A0A5C2GNW9	NA	NA	NA	NA	NA	NA	NA	NA	NA	NA	NA	NA	NA	NA	NA	NA	NA	NA	NA	NA	NA	NA	NA	NA	NA	NA	NA	NA	NA	NA	NA	NA	NA	NA	NA	NA	NA	NA	NA	NA	NA	NA	NA	NA	NA	NA	NA	NA	NA
A0A5C2GP29	NA	NA	NA	NA	NA	NA	NA	NA	NA	NA	NA	NA	NA	NA	NA	NA	NA	NA	NA	NA	NA	NA	NA	NA	NA	NA	NA	NA	NA	NA	NA	NA	NA	NA	NA	NA	NA	NA	NA	NA	NA	NA	NA	NA	NA	NA	NA	NA	NA
A0A5C2FTB2	NA	NA	NA	NA	NA	NA	NA	NA	NA	NA	NA	NA	NA	NA	NA	NA	NA	NA	NA	NA	NA	NA	NA	NA	NA	NA	NA	NA	NA	NA	NA	NA	NA	NA	NA	NA	NA	NA	NA	NA	NA	NA	NA	NA	NA	NA	NA	NA	NA
A0A5C2G4H2	NA	NA	NA	NA	NA	NA	NA	NA	NA	NA	NA	NA	NA	NA	NA	NA	NA	NA	NA	NA	NA	NA	NA	NA	NA	NA	NA	NA	NA	NA	NA	NA	NA	NA	NA	NA	NA	NA	NA	NA	NA	NA	NA	NA	NA	NA	NA	NA	NA
A0A5C2G175	NA	NA	NA	NA	NA	NA	NA	NA	NA	NA	NA	NA	NA	NA	NA	NA	NA	NA	NA	NA	NA	NA	NA	NA	NA	NA	NA	NA	NA	NA	NA	NA	NA	NA	NA	NA	NA	NA	NA	NA	NA	NA	NA	NA	NA	NA	NA	NA	NA
A0A5C2GL75	NA	NA	NA	NA	NA	NA	NA	NA	NA	NA	NA	NA	NA	NA	NA	NA	NA	NA	NA	NA	NA	NA	NA	NA	NA	NA	NA	NA	NA	NA	NA	NA	NA	NA	NA	NA	NA	NA	NA	NA	NA	NA	NA	NA	NA	NA	NA	NA	NA
A0A5C2FZP2	NA	NA	NA	NA	NA	NA	NA	NA	NA	NA	NA	NA	NA	NA	NA	NA	NA	NA	NA	NA	NA	NA	NA	NA	NA	NA	NA	NA	NA	NA	NA	NA	NA	NA	NA	NA	NA	NA	NA	NA	NA	NA	NA	NA	NA	NA	NA	NA	NA
A0A5C2GLL1	NA	NA	NA	NA	NA	NA	NA	NA	NA	NA	NA	NA	NA	NA	NA	NA	NA	NA	NA	NA	NA	NA	NA	NA	NA	NA	NA	NA	NA	NA	NA	NA	NA	NA	NA	NA	NA	NA	NA	NA	NA	NA	NA	NA	NA	NA	NA	NA	NA
A0A5C2GE65	0.0168849	NA	NA	NA	0.0149896	NA	NA	NA	0.00974676	NA	NA	NA	NA	NA	NA	NA	NA	NA	NA	NA	NA	NA	NA	NA	NA	NA	NA	NA	NA	NA	NA	NA	NA	NA	NA	NA	NA	NA	NA	NA	NA	NA	NA	NA	NA	NA	NA	NA	NA
A0A5C2GKD2	NA	NA	NA	NA	NA	NA	NA	NA	NA	NA	NA	NA	NA	NA	NA	NA	NA	NA	NA	NA	NA	NA	NA	NA	NA	NA	NA	NA	NA	NA	NA	NA	NA	NA	NA	NA	NA	NA	NA	NA	NA	NA	NA	NA	NA	NA	NA	NA	NA
A0A5C2GKD9	NA	NA	NA	NA	NA	NA	NA	NA	NA	NA	NA	NA	NA	NA	NA	NA	NA	NA	NA	NA	NA	NA	NA	NA	NA	NA	NA	NA	NA	NA	NA	NA	NA	NA	NA	NA	NA	NA	NA	NA	NA	NA	NA	NA	NA	NA	NA	NA	NA
[truncated: 630 more rows]
[truncated: 8 more columns]

## Sheet: Unique proteins > 20%
IDs	CTRL.1	CTRL.2	CTRL.3	CTRL.4	CTRL.5	CTRL.11	CTRL.12	CTRL.13	CTRL.14	CTRL.15	CTRL.16	CTRL.17	CTRL.18	CTRL.19	CTRL.21	CTRL.22	CTRL.24	CTRL.25	CTRL.26	CTRL.27	CTRL.28	CTRL.29	CTRL.30	CTRL.31	CTRL.32	SARS.COV2.1	SARS.COV2.2	SARS.COV2.3	SARS.COV2.5	SARS.COV2.6	SARS.COV2.7	SARS.COV2.8	SARS.COV2.10	SARS.COV2.11	SARS.COV2.12	SARS.COV2.13	SARS.COV2.14	SARS.COV2.15	SARS.COV2.16	SARS.COV2.17	SARS.COV2.18	SARS.COV2.19	SARS.COV2.20	SARS.COV2.21	SARS.COV2.22	SARS.COV2.23	SARS.COV2.24	SARS.COV2.25	SARS.COV2.26
[truncated: 11 more rows]
[truncated: 8 more columns]

[truncated: 12 more sheets: Proteins T-test, Proteins fold change, Proteins enrichment input, Proteins enrichment analysis, Metabolits List, Significant metabolites informa, Drugs, Unique metabolites > 20%, Metabolomics T-test, Metabolomics Fold-change, Metabolomics enrichment input, Metabolomics enrichment analysi]
