# Supplementary material for: Integrated multiomics analysis to infer COVID-19 biological insights
Source: Sci Rep. 2023 Jan 31;13:1802. doi: 10.1038/s41598-023-28816-5 (PMC9888750; doi:10.1038/s41598-023-28816-5)
Supplement: Supplementary file 3 — Supplementary Information 3. [file 41598_2023_28816_MOESM3_ESM.xlsx]

## Sheet: Legend
Supplementary Table S2 - Knowledge-based network
Sheet 1	Netwrok interactions
Sheet 2	Node table
Sheet 3	Enrichment input
Sheet 4	Proteomics enrichment analysis
Sheet 5	Metabolomics enrichment analysis

## Sheet: Interactions
SERPINC1	pp	L-Norleucine
F2	pp	L-Norleucine
ALB	pp	L-Tyrosine
ALB	pp	L-Tryptophan
HPX	pp	L-Tryptophan
KNG1	pp	Guanosine
C4B	pp	Choline
SAA4	pp	Choline
PON1	pp	Linoleic acid
APOB	pp	Linoleic acid
ALB	pp	Linoleic acid
ADIPOQ	pp	Linoleic acid
C9	pp	Linoleic acid
KRT1	pp	Linoleic acid
FN1	pp	Adenosine
PPBP	pp	Adenosine
C3	pp	Adenosine
KNG1	pp	Adenosine
C5	pp	Adenosine
AMBP	pp	Adenosine
SERPINF1	pp	L(-)-Nicotine
FN1	pp	L(-)-Nicotine
KNG1	pp	L(-)-Nicotine
LPA	pp	Acetylcholine
PPBP	pp	Acetylcholine
C3	pp	Acetylcholine
C4B	pp	Acetylcholine
KNG1	pp	Acetylcholine
HPX	pp	Acetylcholine
C5	pp	Acetylcholine
HBA2	pp	L-Methionine
HBB	pp	L-Methionine
HPX	pp	Hypoxanthine
SERPINC1	pp	Citric acid
ALB	pp	Citric acid
PPBP	pp	Citric acid
SERPINA1	pp	Citric acid
F2	pp	Citric acid
C8G	pp	Citric acid
HPX	pp	Inosine
APOB	pp	Capric acid
ALB	pp	Capric acid
C4B	pp	Creatine
ALB	pp	Hippuric acid
HBA2	pp	L-Leucine
HBB	pp	L-Leucine
F2	pp	L-Leucine
F2	pp	L-Proline

## Sheet: Node table
Id	Label	Degree	Betweenness
C01996	Acetylcholine	7	306.93
C00158	Citric acid	6	432.73
213	ALB	6	325.07
C01595	Linoleic acid	6	167
C00212	Adenosine	6	140.53
2147	F2	4	195.5
3263	HPX	4	140.27
3827	KNG1	4	103.5
5473	PPBP	3	290.6
721	C4B	3	113
C00123	L-Leucine	3	111.5
C00745	L(-)-Nicotine	3	41.97
C00078	L-Tryptophan	2	94.83
C00114	Choline	2	39
3040	HBA2	2	19
3043	HBB	2	19
C01571	Capric acid	2	17
462	SERPINC1	2	16.5
2335	FN1	2	16.33
718	C3	2	6.87
727	C5	2	6.87
C01933	L-Norleucine	2	3
338	APOB	2	2.5
C00073	L-Methionine	2	0.5
6291	SAA4	1	0
5444	PON1	1	0
9370	ADIPOQ	1	0
735	C9	1	0
3848	KRT1	1	0
259	AMBP	1	0
5176	SERPINF1	1	0
4018	LPA	1	0
5265	SERPINA1	1	0
733	C8G	1	0
C00082	L-Tyrosine	1	0
C00387	Guanosine	1	0
C00262	Hypoxanthine	1	0
C00294	Inosine	1	0
C00300	Creatine	1	0
C01586	Hippuric acid	1	0
C00148	L-Proline	1	0

## Sheet: Enrichment input
PT	MT
P01008	C00073
P00734	C00078
D6RHD5	C00082
P02790	C00114
P01042	C00123
A0A140TA29	C00148
P35542	C00158
P27169	C00212
P04114	C00262
A8K660	C00294
P02748	C00300
H6VRG1	C00387
P02751	C00745
P02775	C01571
P01024	C01586
P01031	C01595
P02760	C01933
P36955	C01996
A0A087WWY0
G3V1N2
P68871
P01009
P07360

## Sheet: Proteomics enrichment analysis
source	Pathway	adjusted_p_value	negative_log10_of_adjusted_p_value	Total	Hits	Hits/Total	intersections
KEGG	Complement and coagulation cascades	1.57e-12	11.81	85	9	0.106	SERPINC1,C3,C4B,C5,C8G,C9,F2,KNG1,SERPINA1
REAC	Regulation of Insulin-like Growth Factor (IGF)	8.84e-09	8.05	124	8	0.065	ALB,APOB,SERPINC1,C3,F2,FN1,KNG1,SERPINA1
REAC	Post-translational protein phosphorylation	1.73e-07	6.76	107	7	0.065	ALB,APOB,SERPINC1,C3,FN1,KNG1,SERPINA1
REAC	Regulation of Complement cascade	6.36e-06	5.2	101	6	0.059	C3,C4B,C5,C8G,C9,F2
REAC	Complement cascade	1.12e-05	4.95	111	6	0.054	C3,C4B,C5,C8G,C9,F2
REAC	Activation of C3 and C5	5.71e-05	4.24	7	3	0.429	C3,C4B,C5
REAC	Terminal pathway of complement	9.13e-05	4.04	8	3	0.375	C5,C8G,C9
REAC	Binding and Uptake of Ligands by Scavenger Receptors	0.000228797	3.64	97	5	0.052	ALB,AMBP,APOB,HBB,HPX
REAC	Innate Immune System	0.000254634	3.59	1090	11	0.01	APOB,C3,C4B,C5,C8G,C9,F2,HBB,KRT1,SERPINA1,PPBP
KEGG	Coronavirus disease - COVID-19	0.0003182	3.5	231	6	0.026	C3,C4B,C5,C8G,C9,F2
KEGG	Systemic lupus erythematosus	0.000369754	3.43	132	5	0.038	C3,C4B,C5,C8G,C9
REAC	Hemostasis	0.000399891	3.4	673	9	0.013	ALB,APOB,SERPINC1,F2,FN1,HBB,KNG1,SERPINA1,PPBP
REAC	Platelet degranulation	0.000805488	3.09	125	5	0.04	ALB,FN1,KNG1,SERPINA1,PPBP
REAC	Response to elevated platelet cytosolic Ca2+	0.000977286	3.01	130	5	0.038	ALB,FN1,KNG1,SERPINA1,PPBP
REAC	Platelet activation, signaling and aggregation	0.00162097	2.79	258	6	0.023	ALB,F2,FN1,KNG1,SERPINA1,PPBP
REAC	Scavenging of heme from plasma	0.00209909	2.68	69	4	0.058	ALB,AMBP,HBB,HPX
REAC	Intrinsic Pathway of Fibrin Clot Formation	0.00283638	2.55	23	3	0.13	SERPINC1,F2,KNG1
REAC	LDL remodeling	0.00579431	2.24	4	2	0.5	APOB,LPA
REAC	Plasma lipoprotein remodeling	0.00644793	2.19	30	3	0.1	ALB,APOB,LPA
REAC	Peptide ligand-binding receptors	0.00705237	2.15	195	5	0.026	C3,C5,F2,KNG1,PPBP
REAC	Formation of Fibrin Clot (Clotting Cascade)	0.0143581	1.84	39	3	0.077	SERPINC1,F2,KNG1
REAC	Immune System	0.0187433	1.73	2038	12	0.006	APOB,C3,C4B,C5,C8G,C9,F2,FN1,HBB,KRT1,SERPINA1,PPBP
KEGG	Pertussis	0.0314673	1.5	76	3	0.039	C3,C4B,C5
KEGG	Staphylococcus aureus infection	0.0467636	1.33	87	3	0.034	C3,C4B,C5

## Sheet: Metabolomics enrichment analysi
Source	Pathway name	Hits	Total	P-value	P.adj FDR
REAC	SLC transporter disorders	9	82	1.59e-08	2.18e-06
REAC	SLC-mediated transmembrane transport	11	170	4.54e-08	3.09e-06
REAC	Disorders of transmembrane transporters	9	99	8.07e-08	3.63e-06
REAC	Transport of small molecules	11	224	7.75e-07	2.64e-05
REAC	Transport of vitamins, nucleosides, and related molecules	6	66	2.12e-05	0.000573
REAC	Defective SLC29A3 causes histiocytosis-lymphadenopathy plus syndrome (HLAS)	3	7	3.78e-05	0.000731
REAC	Transport of nucleosides and free purine and pyrimidine bases across the plasma membrane	4	21	3.85e-05	0.000731
REAC	tRNA Aminoacylation	4	26	8.79e-05	0.00114213
REAC	Mitochondrial tRNA aminoacylation	4	26	8.79e-05	0.00114213
REAC	Cytosolic tRNA aminoacylation	4	26	8.79e-05	0.00114213
REAC	Purine salvage	4	32	0.000195	0.00210276
REAC	Na+/Cl- dependent neurotransmitter transporters	4	32	0.000195	0.00210276
REAC	Defective SLC6A19 causes Hartnup disorder (HND)	3	13	0.000234	0.00210276
REAC	Defective SLC6A19 causes Hartnup disorder (HND)	3	13	0.000234	0.00210276
REAC	Amino acid transport across the plasma membrane	4	35	0.000274	0.00218952
REAC	Translation	4	35	0.000274	0.00218952
REAC	Transport of bile salts and organic acids, metal ions and amine compounds	5	79	0.000639	0.00511431
REAC	Nucleotide salvage	4	46	0.000766	0.00535907
REAC	Purine catabolism	4	60	0.00204089	0.0122453
REAC	Transport of inorganic cations/anions and amino acids/oligopeptides	4	60	0.00204089	0.0122453
REAC	Disease	9	350	0.00216195	0.0129717
KEGG	Aminoacyl-tRNA biosynthesis	5	48	0.000159	0.0134
REAC	Defective SLC27A4 causes ichthyosis prematurity syndrome (IPS)	2	9	0.00318836	0.0184822
REAC	Tryptophan catabolism	3	34	0.00369643	0.0184822
REAC	Transport of fatty acids	2	10	0.00391454	0.0195727
REAC	Metabolism of proteins	7	238	0.00406741	0.020337
KEGG	Purine metabolism	5	65	0.000678	0.0285
REAC	Variant SLC6A14 may confer susceptibility towards obesity	2	15	0.00856772	0.038778
REAC	Adenosine P1 receptors	1	1	0.00931911	0.038778
REAC	Surfactant metabolism	2	16	0.0096945	0.038778
REAC	Abacavir metabolism	2	17	0.010884	0.0435359
REAC	Abacavir ADME	2	18	0.012135	0.0485399
REAC	Nucleotide catabolism	4	106	0.0151516	0.0606062
REAC	Variant SLC6A20 contributes towards hyperglycinuria (HG) and iminoglycinuria (IG)	1	2	0.0185562	0.0742247
REAC	Variant SLC6A20 contributes towards hyperglycinuria (HG) and iminoglycinuria (IG)	1	2	0.0185562	0.0742247
REAC	Defective SLC36A2 causes iminoglycinuria (IG) and hyperglycinuria (HG)	1	3	0.0277118	0.0831355
REAC	Defective SLC7A7 causes lysinuric protein intolerance (LPI)	1	3	0.0277118	0.0831355
REAC	NGF-independant TRKA activation	1	3	0.0277118	0.0831355
REAC	Activation of TRKA receptors	1	3	0.0277118	0.0831355
REAC	Proton-coupled neutral amino acid transporters	1	4	0.0367868	0.106207
REAC	Defective SLC7A9 causes cystinuria (CSNU)	1	4	0.0367868	0.106207
REAC	Defective SLC3A1 causes cystinuria (CSNU)	1	4	0.0367868	0.106207
REAC	Sodium-coupled sulphate, di- and tri-carboxylate transporters	1	4	0.0367868	0.106207
REAC	Sensory perception of sour taste	1	4	0.0367868	0.106207
REAC	Metabolism of amino acids and derivatives	6	288	0.0416154	0.106207
REAC	Synthesis, secretion, and deacylation of Ghrelin	1	5	0.0457817	0.106207
REAC	Metabolism of nucleotides	4	155	0.0517763	0.106207
REAC	Metabolism of amine-derived hormones	2	40	0.0531035	0.106207
REAC	RORA activates gene expression	1	6	0.0546973	0.109395
REAC	BMAL1:CLOCK,NPAS2 activates circadian gene expression	1	6	0.0546973	0.109395
REAC	Amino acids regulate mTORC1	1	6	0.0546973	0.109395
REAC	Fatty acyl-CoA biosynthesis	2	44	0.0628653	0.125731
REAC	Activation of gene expression by SREBF (SREBP)	1	7	0.0635341	0.127068
REAC	Nucleotide-like (purinergic) receptors	1	7	0.0635341	0.127068
REAC	Cleavage of the damaged purine	1	7	0.0635341	0.127068
REAC	Depurination	1	7	0.0635341	0.127068
REAC	Conjugation of benzoate with glycine	1	8	0.0722929	0.131473
REAC	Cellular response to starvation	1	8	0.0722929	0.131473
REAC	Carboxyterminal post-translational modifications of tubulin	1	9	0.0809742	0.131473
REAC	Reversal of alkylation damage by DNA dioxygenases	1	9	0.0809742	0.131473
REAC	Regulation of cholesterol biosynthesis by SREBP (SREBF)	1	10	0.0895788	0.131473
REAC	Transcriptional regulation of white adipocyte differentiation	1	10	0.0895788	0.131473
REAC	DNA Damage Reversal	1	10	0.0895788	0.131473
REAC	DNA Repair	2	55	0.0925098	0.131473
REAC	Proline catabolism	1	11	0.0981073	0.131473
REAC	Signaling by NTRK1 (TRKA)	1	11	0.0981073	0.131473
REAC	Signaling by NTRKs	1	12	0.10656	0.131473
REAC	Circadian Clock	1	13	0.114938	0.131473
REAC	Carnitine metabolism	1	14	0.123242	0.131473
REAC	Transcriptional activation of mitochondrial biogenesis	1	14	0.123242	0.131473
REAC	Creatine metabolism	1	15	0.131473	0.131473
REAC	Tyrosine catabolism	1	15	0.131473	0.131473
REAC	Serotonin and melatonin biosynthesis	1	15	0.131473	0.131473
REAC	Amino Acid conjugation	1	15	0.131473	0.131473
REAC	Conjugation of carboxylic acids	1	15	0.131473	0.131473
REAC	Mitochondrial biogenesis	1	15	0.131473	0.131473
REAC	Regulation of lipid metabolism by PPARalpha	1	16	0.13963	0.13963
REAC	PPARA activates gene expression	1	16	0.13963	0.13963
REAC	Base-Excision Repair, AP Site Formation	1	16	0.13963	0.13963
REAC	Heme signaling	1	17	0.147715	0.147715
REAC	Catecholamine biosynthesis	1	18	0.155728	0.155728
KEGG	Phenylalanine metabolism	2	10	0.00562	0.157
REAC	Cellular responses to stress	2	77	0.160959	0.160959
REAC	Thyroxine biosynthesis	1	19	0.16367	0.16367
REAC	Cellular responses to stimuli	2	79	0.167614	0.167614
REAC	Phase II - Conjugation of compounds	3	154	0.170578	0.170578
REAC	Phenylalanine metabolism	1	21	0.179342	0.179342
REAC	Iron uptake and transport	1	21	0.179342	0.179342
REAC	ADORA2B mediated anti-inflammatory cytokines production	1	22	0.187074	0.187074
REAC	Melanin biosynthesis	1	23	0.194737	0.194737
REAC	Organelle biogenesis and maintenance	1	23	0.194737	0.194737
REAC	Drug ADME	2	88	0.198165	0.198165
REAC	Linoleic acid (LA) metabolism	1	24	0.202332	0.202332
REAC	Base Excision Repair	1	25	0.209859	0.209859
REAC	G alpha (s) signalling events	1	26	0.217319	0.217319
REAC	Glutamate and glutamine metabolism	1	27	0.224712	0.224712
REAC	Citric acid cycle (TCA cycle)	1	28	0.23204	0.23204
REAC	Cytoprotection by HMOX1	1	28	0.23204	0.23204
REAC	Metabolism of ingested SeMet, Sec, MeSec into H2Se	1	31	0.253632	0.253632
REAC	Peptide hormone metabolism	1	31	0.253632	0.253632
REAC	Phenylalanine and tyrosine metabolism	1	32	0.260701	0.260701
REAC	Glycolysis	1	32	0.260701	0.260701
REAC	Gluconeogenesis	1	32	0.260701	0.260701
REAC	Glucuronidation	1	33	0.267706	0.267706
REAC	The canonical retinoid cycle in rods (twilight vision)	1	34	0.274649	0.274649
REAC	Leishmania parasite growth and survival	1	35	0.28153	0.28153
REAC	Anti-inflammatory response favouring Leishmania parasite infection	1	35	0.28153	0.28153
REAC	Retinoid metabolism and transport	1	35	0.28153	0.28153
REAC	Developmental Biology	1	36	0.288349	0.288349
REAC	Branched-chain amino acid catabolism	1	37	0.295107	0.295107
REAC	Methylation	1	38	0.301804	0.301804
REAC	Metabolism of fat-soluble vitamins	1	41	0.321537	0.321537
REAC	Glucose metabolism	1	42	0.327997	0.327997
REAC	alpha-linolenic (omega3) and linoleic (omega6) acid metabolism	1	42	0.327997	0.327997
REAC	Cellular response to chemical stress	1	44	0.340743	0.340743
REAC	Pyruvate metabolism and Citric Acid (TCA) cycle	1	45	0.34703	0.34703
REAC	Signaling by Receptor Tyrosine Kinases	1	45	0.34703	0.34703
REAC	Leishmania infection	1	57	0.418188	0.418188
REAC	Selenoamino acid metabolism	1	58	0.423775	0.423775
REAC	Fatty acid metabolism	3	252	0.425972	0.425972
REAC	The citric acid (TCA) cycle and respiratory electron transport	1	60	0.434797	0.434797
REAC	Sulfur amino acid metabolism	1	65	0.461488	0.461488
REAC	Visual phototransduction	1	69	0.481978	0.481978
REAC	Metabolism	14	1432	0.497562	0.497562
REAC	Class A/1 (Rhodopsin-like receptors)	1	79	0.530031	0.530031
REAC	Sensory Perception	2	201	0.574913	0.574913
REAC	Sensory perception of taste	1	93	0.590275	0.590275
REAC	Biological oxidations	3	328	0.614355	0.614355
REAC	G alpha (i) signalling events	1	109	0.650181	0.650181
REAC	Infectious disease	1	124	0.698745	0.698745
REAC	GPCR ligand binding	1	137	0.735614	0.735614
KEGG	Phenylalanine, tyrosine and tryptophan biosynthesis	1	4	0.0465	0.759
KEGG	Glycine, serine and threonine metabolism	2	33	0.0562	0.759
KEGG	Linoleic acid metabolism	1	5	0.0578	0.759
KEGG	Glycerophospholipid metabolism	2	36	0.0657	0.759
KEGG	Arginine and proline metabolism	2	38	0.0723	0.759
REAC	Metabolism of steroids	1	153	0.775151	0.775151
REAC	GPCR downstream signalling	1	155	0.77968	0.77968
REAC	Metabolism of carbohydrates	1	155	0.77968	0.77968
REAC	Signaling by GPCR	1	159	0.788482	0.788482
REAC	Post-translational protein modification	1	176	0.822317	0.822317
REAC	Metabolism of vitamins and cofactors	1	190	0.846274	0.846274
KEGG	Valine, leucine and isoleucine biosynthesis	1	8	0.091	0.849
KEGG	Ubiquinone and other terpenoid-quinone biosynthesis	1	9	0.102	0.855
REAC	Signal Transduction	1	245	0.913974	0.913974
REAC	Metabolism of lipids	3	635	0.965363	0.965363
KEGG	Citrate cycle (TCA cycle)	1	20	0.213	1
KEGG	Alanine, aspartate and glutamate metabolism	1	28	0.285	1
KEGG	Glyoxylate and dicarboxylate metabolism	1	32	0.319	1
KEGG	Cysteine and methionine metabolism	1	33	0.328	1
KEGG	Biosynthesis of unsaturated fatty acids	1	36	0.352	1
KEGG	Valine, leucine and isoleucine degradation	1	40	0.383	1
KEGG	Tryptophan metabolism	1	41	0.39	1
KEGG	Tyrosine metabolism	1	42	0.397	1
KEGG	Fatty acid biosynthesis	1	47	0.433	1
