# Supplementary material for: Integrated multiomics analysis to infer COVID-19 biological insights
Source: Sci Rep. 2023 Jan 31;13:1802. doi: 10.1038/s41598-023-28816-5 (PMC9888750; doi:10.1038/s41598-023-28816-5)
Supplement: Supplementary file 4 — Supplementary Information 4. [file 41598_2023_28816_MOESM4_ESM.xlsx]

## Sheet: Legend
Supplementary Table S3 - Statistical-based network
Sheet 1	Interactions
Sheet 2	Correlation network
Sheet 3	Node table
Sheet 4	Enrichment input
Sheet 5	Proteomics enrichment analysis
Sheet 6	Metabolomics enrichment analysis

## Sheet: Interactions
A0A087WW43	pp	C00300
A0A087WW43	pp	C00328
A0A087WW43	pp	C00073
A0A087WW43	pp	HMDB0002250
A0A087WW43	pp	C10462
A0A087WW43	pp	C01733
A0A087WW43	pp	C09727
A0A087X1N7	pp	C00300
A0A087X1N7	pp	C00073
A0A087X1N7	pp	C10462
A0A087X1N7	pp	C01733
A0A087X1N7	pp	C09727
A0A087X1N7	pp	C05593
A0A087X1N7	pp	C01996
A0A087X1N7	pp	C00811
A0A087X1N7	pp	C07198
A0A0A0MSV6	pp	C00262
A0A0G2JH38	pp	C00300
A0A0G2JH38	pp	C05593
A0A0G2JH38	pp	C00811
A0A0G2JL54	pp	C01717
A0A0G2JL54	pp	C10726
A0A0G2JL54	pp	C08493
A0A109PW65	pp	C00300
A0A109PW65	pp	C10462
A0A109PW65	pp	C01996
A0A4E0W136	pp	C00300
A0A4E0W136	pp	C00073
A0A4E0W136	pp	C10462
A0A4E0W136	pp	C01733
A0A4E0W136	pp	C09727
A0A4E0W136	pp	C05593
A0A4E0W136	pp	C01996
A0A5C2FW50	pp	C00300
A0A5C2FW50	pp	C00073
A0A5C2FW50	pp	C10462
A0A5C2FW50	pp	C01733
A0A5C2FW50	pp	C09727
A0A5C2FW50	pp	C01996
A0A5C2FW50	pp	C00811
A0A5C2FW50	pp	C07198
A0A5C2FW50	pp	C14472
A0A5C2FZE7	pp	C00300
A0A5C2FZE7	pp	C10462
A0A5C2FZE7	pp	C01733
A0A5C2FZE7	pp	C09727
A0A5C2FZE7	pp	C05593
A0A5C2FZE7	pp	C01996
A0A5C2FZE7	pp	C00811
A0A5C2FZE7	pp	C14472
A0A5C2GF55	pp	C00300
A0A5C2GF55	pp	C00073
A0A5C2GF55	pp	HMDB0002250
A0A5C2GF55	pp	C10462
A0A5C2GF55	pp	C01733
A0A5C2GF55	pp	C09727
A0A5C2GF55	pp	C05593
A0A5C2GF55	pp	C01996
A0A5C2GF55	pp	C00811
A0A5C2GYH7	pp	C00300
A0A5C2GYH7	pp	HMDB0002250
A0A5C2GYH7	pp	C10462
A0A5C2GYH7	pp	C09727
A0A5C2GYH7	pp	C01996
A6PVY5	pp	C00300
A6PVY5	pp	C00328
A6PVY5	pp	C00073
A6PVY5	pp	C10462
A6PVY5	pp	C01733
A6PVY5	pp	C09727
A6PVY5	pp	C05593
A6PVY5	pp	C01996
A6PVY5	pp	C00811
A6PVY5	pp	C07198
A6PVY5	pp	C00262
A6PVY5	pp	C14472
A6PVY5	pp	C00148
A8K8Z4	pp	C00300
A8K8Z4	pp	C00328
A8K8Z4	pp	C00073
A8K8Z4	pp	C01733
A8K8Z4	pp	C05593
A8K8Z4	pp	C01996
A8K8Z4	pp	C00811
A8K8Z4	pp	C14472
C9JV77	pp	C00300
C9JV77	pp	C00073
C9JV77	pp	C10462
C9JV77	pp	C01733
C9JV77	pp	C09727
C9JV77	pp	C01996
D3DQX7	pp	C00300
D3DQX7	pp	C00073
D3DQX7	pp	HMDB0002250
D3DQX7	pp	C10462
D3DQX7	pp	C01733
D3DQX7	pp	C09727
D3DQX7	pp	C01996
D6RD17	pp	C01717
D6RD17	pp	C08493
F5GY80	pp	HMDB0003333
H7C0L5	pp	C10726
J3KTC3	pp	C10462
J3KTC3	pp	C01996
K7ERI9	pp	C00328
K7ERI9	pp	HMDB0002250
K7ERI9	pp	C09727
P01031	pp	C00262
P02765	pp	C00300
P02765	pp	C00073
P02765	pp	C10462
P02765	pp	C01733
P02765	pp	C09727
P02765	pp	C05593
P02765	pp	C01996
P02774	pp	C00300
P02774	pp	C00073
P02774	pp	HMDB0002250
P02774	pp	C10462
P02774	pp	C01733
P02774	pp	C05593
P02774	pp	C01996
P02774	pp	C00811
P02775	pp	C00262
P02775	pp	C00212
P02775	pp	C00387
P02775	pp	C00294
P04196	pp	C00300
P04196	pp	C10462
P04196	pp	C01996
P0DOX2	pp	C01717
P0DOX2	pp	C10726
P0DOX2	pp	C08493
P35858	pp	HMDB0003333
Q14520	pp	C00262
Q14520	pp	HMDB0003333
Q14520	pp	C00212
Q14520	pp	C00387
Q14520	pp	C00294
Q14520	pp	C01595
Q5EBM2	pp	C00300
P02741	pp	C00300
P02741	pp	C00328
P02741	pp	C00073
P02741	pp	HMDB0002250
P02741	pp	C10462
P02741	pp	C01733
P02741	pp	C09727
P02741	pp	C05593
P02741	pp	C01996
P02741	pp	C00811
P02741	pp	C07198
P02741	pp	C10726
P02741	pp	C14472
P02741	pp	C00148
P02741	pp	C00745
P0DJI9	pp	C00300
P0DJI9	pp	C00328
P0DJI9	pp	C00073
P0DJI9	pp	HMDB0002250
P0DJI9	pp	C10462
P0DJI9	pp	C01733
P0DJI9	pp	C09727
P0DJI9	pp	C05593
P0DJI9	pp	C01996
P0DJI9	pp	C00811
P0DJI9	pp	C07198
P0DJI9	pp	C14472
A0A5C2GNN4	pp	C00300
A0A5C2GNN4	pp	C00328
A0A5C2GNN4	pp	C00073
A0A5C2GNN4	pp	HMDB0002250
A0A5C2GNN4	pp	C10462
A0A5C2GNN4	pp	C01733
A0A5C2GNN4	pp	C09727
A0A5C2GNN4	pp	C05593
A0A5C2GNN4	pp	C01996
A0A5C2GNN4	pp	C00811
A0A5C2GNN4	pp	C07198
A0A5C2GNN4	pp	C14472
A0A5C2GNN4	pp	C00745
K7EJY8	pp	C00300
K7EJY8	pp	C00328
K7EJY8	pp	C00073
K7EJY8	pp	HMDB0002250
K7EJY8	pp	C10462
K7EJY8	pp	C01733
K7EJY8	pp	C09727
K7EJY8	pp	C05593
K7EJY8	pp	C01996
K7EJY8	pp	C00811
K7EJY8	pp	C07198
K7EJY8	pp	C14472
K7EJY8	pp	C00148
P0DJI8	pp	C00300
P0DJI8	pp	C00328
P0DJI8	pp	C00073
P0DJI8	pp	HMDB0002250
P0DJI8	pp	C10462
P0DJI8	pp	C01733
P0DJI8	pp	C09727
P0DJI8	pp	C05593
P0DJI8	pp	C01996
P0DJI8	pp	C00811
P0DJI8	pp	C07198
P0DJI8	pp	C14472
P0DJI8	pp	C00148
A8K660	pp	C00300
A8K660	pp	C00328
A8K660	pp	C00073
A8K660	pp	HMDB0002250
A8K660	pp	C10462
A8K660	pp	C01733
A8K660	pp	C09727
A8K660	pp	C05593
A8K660	pp	C01996
A8K660	pp	C00811
A8K660	pp	C07198
A8K660	pp	C14472
A8K660	pp	C00745
A0A5C2G615	pp	C00300
A0A5C2G615	pp	C00328
A0A5C2G615	pp	C00073
A0A5C2G615	pp	HMDB0002250
A0A5C2G615	pp	C10462
A0A5C2G615	pp	C01733
A0A5C2G615	pp	C09727
A0A5C2G615	pp	C05593
A0A5C2G615	pp	C01996
A0A5C2G615	pp	C00811
A0A5C2G615	pp	C07198
A0A5C2G615	pp	C14472
A0A5C2G615	pp	C00148
P35908	pp	C00300
P35908	pp	C00073
P35908	pp	C10462
P35908	pp	C01733
P35908	pp	C09727
P35908	pp	C05593
P35908	pp	C01996
P35908	pp	C00811
P35908	pp	C07198
P35908	pp	C14472

## Sheet: correlation
correlation
A0A087WW43 (pp) C00300 = 0.515988206282908
A0A087WW43 (pp) C00328 = 0.700738120326976
A0A087WW43 (pp) C00073 = 0.545414273253489
A0A087WW43 (pp) HMDB0002250 = 0.617654714797461
A0A087WW43 (pp) C10462 = -0.537867166949776
A0A087WW43 (pp) C01733 = 0.553058655745251
A0A087WW43 (pp) C09727 = 0.531118569525839
A0A087X1N7 (pp) C00300 = 0.76603227734526
A0A087X1N7 (pp) C00073 = 0.5306570147943
A0A087X1N7 (pp) C10462 = -0.686884711642877
A0A087X1N7 (pp) C01733 = 0.561529818115815
A0A087X1N7 (pp) C09727 = 0.641280671806349
A0A087X1N7 (pp) C05593 = 0.592340499183218
A0A087X1N7 (pp) C01996 = 0.652149954365356
A0A087X1N7 (pp) C00811 = 0.516611632503861
A0A087X1N7 (pp) C07198 = 0.541953426494367
A0A0A0MSV6 (pp) C00262 = 0.530199794628115
A0A0G2JH38 (pp) C00300 = -0.55303714069159
A0A0G2JH38 (pp) C05593 = -0.502160446012763
A0A0G2JH38 (pp) C00811 = -0.546437535765462
A0A0G2JL54 (pp) C01717 = 0.545611071580908
A0A0G2JL54 (pp) C10726 = 0.597113875669921
A0A0G2JL54 (pp) C08493 = 0.56363561749059
A0A109PW65 (pp) C00300 = 0.537848300636515
A0A109PW65 (pp) C10462 = -0.550070703283685
A0A109PW65 (pp) C01996 = 0.546712026005445
A0A4E0W136 (pp) C00300 = -0.621185018492645
A0A4E0W136 (pp) C00073 = -0.505692521429051
A0A4E0W136 (pp) C10462 = 0.610921078803402
A0A4E0W136 (pp) C01733 = -0.517124971870988
A0A4E0W136 (pp) C09727 = -0.656686475150833
A0A4E0W136 (pp) C05593 = -0.537460124710597
A0A4E0W136 (pp) C01996 = -0.566261281160011
A0A5C2FW50 (pp) C00300 = 0.803142276627808
A0A5C2FW50 (pp) C00073 = 0.524199470843829
A0A5C2FW50 (pp) C10462 = -0.626604347447998
A0A5C2FW50 (pp) C01733 = 0.530841395901858
A0A5C2FW50 (pp) C09727 = 0.641721725550511
A0A5C2FW50 (pp) C01996 = 0.616380588767142
A0A5C2FW50 (pp) C00811 = 0.507971250202838
A0A5C2FW50 (pp) C07198 = 0.517081947534712
A0A5C2FW50 (pp) C14472 = 0.613472064487911
A0A5C2FZE7 (pp) C00300 = 0.670624334252804
A0A5C2FZE7 (pp) C10462 = -0.598867987166851
A0A5C2FZE7 (pp) C01733 = 0.507258445272302
A0A5C2FZE7 (pp) C09727 = 0.582402555662991
A0A5C2FZE7 (pp) C05593 = 0.584752807519133
A0A5C2FZE7 (pp) C01996 = 0.667161213085848
A0A5C2FZE7 (pp) C00811 = 0.570673563472123
A0A5C2FZE7 (pp) C14472 = 0.504721122082827
A0A5C2GF55 (pp) C00300 = -0.637286191146616
A0A5C2GF55 (pp) C00073 = -0.524555627333415
A0A5C2GF55 (pp) HMDB0002250 = -0.540978285670485
A0A5C2GF55 (pp) C10462 = 0.593350487825518
A0A5C2GF55 (pp) C01733 = -0.530579976630146
A0A5C2GF55 (pp) C09727 = -0.614465480508748
A0A5C2GF55 (pp) C05593 = -0.561094600667791
A0A5C2GF55 (pp) C01996 = -0.645614894877748
A0A5C2GF55 (pp) C00811 = -0.545250829998403
A0A5C2GYH7 (pp) C00300 = 0.649929262305116
A0A5C2GYH7 (pp) HMDB0002250 = 0.50563016982213
A0A5C2GYH7 (pp) C10462 = -0.566081726252445
A0A5C2GYH7 (pp) C09727 = 0.533961814459435
A0A5C2GYH7 (pp) C01996 = 0.549142448505489
A6PVY5 (pp) C00300 = 0.74219923419043
A6PVY5 (pp) C00328 = 0.574295097001773
A6PVY5 (pp) C00073 = 0.669880261729112
A6PVY5 (pp) C10462 = -0.667911609013388
A6PVY5 (pp) C01733 = 0.677297026731226
A6PVY5 (pp) C09727 = 0.662208882076692
A6PVY5 (pp) C05593 = 0.656450529475176
A6PVY5 (pp) C01996 = 0.55228278017761
A6PVY5 (pp) C00811 = 0.613187798901043
A6PVY5 (pp) C07198 = 0.556821125945938
A6PVY5 (pp) C00262 = 0.539921472169694
A6PVY5 (pp) C14472 = 0.515471318605022
A6PVY5 (pp) C00148 = -0.53626321142664
A8K8Z4 (pp) C00300 = 0.642729116058701
A8K8Z4 (pp) C00328 = 0.515958687717053
A8K8Z4 (pp) C00073 = 0.632444421350764
A8K8Z4 (pp) C01733 = 0.64229930275979
A8K8Z4 (pp) C05593 = 0.525805550431789
A8K8Z4 (pp) C01996 = 0.53234233989717
A8K8Z4 (pp) C00811 = 0.585355640562643
A8K8Z4 (pp) C14472 = 0.534723078247094
C9JV77 (pp) C00300 = -0.605157442330324
C9JV77 (pp) C00073 = -0.502564352782058
C9JV77 (pp) C10462 = 0.579397049328433
C9JV77 (pp) C01733 = -0.515021101024775
C9JV77 (pp) C09727 = -0.66822954095304
C9JV77 (pp) C01996 = -0.514609857719925
D3DQX7 (pp) C00300 = 0.638707038313373
D3DQX7 (pp) C00073 = 0.639992058394055
D3DQX7 (pp) HMDB0002250 = 0.543174164248161
D3DQX7 (pp) C10462 = -0.574787595686371
D3DQX7 (pp) C01733 = 0.639630346896729
D3DQX7 (pp) C09727 = 0.509220020440411
D3DQX7 (pp) C01996 = 0.565744313387952
D6RD17 (pp) C01717 = 0.534713532588581
D6RD17 (pp) C08493 = 0.509163102285045
F5GY80 (pp) HMDB0003333 = 0.53919262358387
H7C0L5 (pp) C10726 = 0.55375080840561
J3KTC3 (pp) C10462 = -0.500860065532546
J3KTC3 (pp) C01996 = 0.6046039922293
K7ERI9 (pp) C00328 = -0.537631457027488
K7ERI9 (pp) HMDB0002250 = -0.610050138159688
K7ERI9 (pp) C09727 = -0.550302996249642
P01031 (pp) C00262 = 0.505266918508036
P02765 (pp) C00300 = -0.693066996674859
P02765 (pp) C00073 = -0.515213585553473
P02765 (pp) C10462 = 0.568324532555083
P02765 (pp) C01733 = -0.522689395663498
P02765 (pp) C09727 = -0.692440764809093
P02765 (pp) C05593 = -0.513981163373405
P02765 (pp) C01996 = -0.565290257724937
P02774 (pp) C00300 = -0.756567986427442
P02774 (pp) C00073 = -0.543213321647278
P02774 (pp) HMDB0002250 = -0.52163457175729
P02774 (pp) C10462 = 0.572441561990724
P02774 (pp) C01733 = -0.551686949510933
P02774 (pp) C05593 = -0.534603744443615
P02774 (pp) C01996 = -0.633329802969863
P02774 (pp) C00811 = -0.546446184474173
P02775 (pp) C00262 = 0.539038131526442
P02775 (pp) C00212 = 0.51839292208262
P02775 (pp) C00387 = 0.672531190065399
P02775 (pp) C00294 = 0.614967710049016
P04196 (pp) C00300 = -0.565989256104406
P04196 (pp) C10462 = 0.552234172021886
P04196 (pp) C01996 = -0.503388553776792
P0DOX2 (pp) C01717 = 0.696959307919434
P0DOX2 (pp) C10726 = 0.688581083037086
P0DOX2 (pp) C08493 = 0.707672536054099
P35858 (pp) HMDB0003333 = 0.503228959600867
Q14520 (pp) C00262 = 0.74740161815974
Q14520 (pp) HMDB0003333 = 0.740159041606057
Q14520 (pp) C00212 = 0.587094128949901
Q14520 (pp) C00387 = 0.669867883819585
Q14520 (pp) C00294 = 0.642268123457487
Q14520 (pp) C01595 = 0.516815622719648
Q5EBM2 (pp) C00300 = -0.523041722505702
P02741 (pp) C00300 = 0.871828510693021
P02741 (pp) C00328 = 0.5639827188039
P02741 (pp) C00073 = 0.652615492277092
P02741 (pp) HMDB0002250 = 0.650533597401085
P02741 (pp) C10462 = -0.694072466850018
P02741 (pp) C01733 = 0.677725623231369
P02741 (pp) C09727 = 0.698534943440585
P02741 (pp) C05593 = 0.556502560528443
P02741 (pp) C01996 = 0.66290118698739
P02741 (pp) C00811 = 0.607399754723096
P02741 (pp) C07198 = 0.658086997369772
P02741 (pp) C10726 = -0.522064572461927
P02741 (pp) C14472 = 0.569517191182587
P02741 (pp) C00148 = -0.508557414822246
P02741 (pp) C00745 = 0.622075916301918
P0DJI9 (pp) C00300 = 0.781849684177154
P0DJI9 (pp) C00328 = 0.500617372407761
P0DJI9 (pp) C00073 = 0.626983289679442
P0DJI9 (pp) HMDB0002250 = 0.612259624303305
P0DJI9 (pp) C10462 = -0.651107801261536
P0DJI9 (pp) C01733 = 0.647779981812954
P0DJI9 (pp) C09727 = 0.646887846735734
P0DJI9 (pp) C05593 = 0.596393852243998
P0DJI9 (pp) C01996 = 0.6473489797458
P0DJI9 (pp) C00811 = 0.525212746995608
P0DJI9 (pp) C07198 = 0.619675995658829
P0DJI9 (pp) C14472 = 0.523356221926905
A0A5C2GNN4 (pp) C00300 = 0.814380621349959
A0A5C2GNN4 (pp) C00328 = 0.51885229751663
A0A5C2GNN4 (pp) C00073 = 0.618672670926014
A0A5C2GNN4 (pp) HMDB0002250 = 0.547611866188577
A0A5C2GNN4 (pp) C10462 = -0.731067739720942
A0A5C2GNN4 (pp) C01733 = 0.634042034859606
A0A5C2GNN4 (pp) C09727 = 0.686810175067792
A0A5C2GNN4 (pp) C05593 = 0.648065697159881
A0A5C2GNN4 (pp) C01996 = 0.841100922175201
A0A5C2GNN4 (pp) C00811 = 0.642686458162101
A0A5C2GNN4 (pp) C07198 = 0.552606397511791
A0A5C2GNN4 (pp) C14472 = 0.567067239133699
A0A5C2GNN4 (pp) C00745 = 0.512948657004032
K7EJY8 (pp) C00300 = 0.869092989500172
K7EJY8 (pp) C00328 = 0.532988735721312
K7EJY8 (pp) C00073 = 0.63671988685954
K7EJY8 (pp) HMDB0002250 = 0.560935243952638
K7EJY8 (pp) C10462 = -0.744906978855297
K7EJY8 (pp) C01733 = 0.663034722605231
K7EJY8 (pp) C09727 = 0.724172645221655
K7EJY8 (pp) C05593 = 0.650209458269102
K7EJY8 (pp) C01996 = 0.663093322162007
K7EJY8 (pp) C00811 = 0.554150594419014
K7EJY8 (pp) C07198 = 0.55863885954077
K7EJY8 (pp) C14472 = 0.588388238773049
K7EJY8 (pp) C00148 = -0.552785503624719
P0DJI8 (pp) C00300 = 0.837338359260336
P0DJI8 (pp) C00328 = 0.540577795241872
P0DJI8 (pp) C00073 = 0.60931949587427
P0DJI8 (pp) HMDB0002250 = 0.561701286513724
P0DJI8 (pp) C10462 = -0.746184325056832
P0DJI8 (pp) C01733 = 0.644228061806907
P0DJI8 (pp) C09727 = 0.68630711261364
P0DJI8 (pp) C05593 = 0.684301964681061
P0DJI8 (pp) C01996 = 0.707248016918121
P0DJI8 (pp) C00811 = 0.592808567709584
P0DJI8 (pp) C07198 = 0.700309749895668
P0DJI8 (pp) C14472 = 0.569556658108322
P0DJI8 (pp) C00148 = -0.528324595284742
A8K660 (pp) C00300 = 0.894259671620199
A8K660 (pp) C00328 = 0.606134201043279
A8K660 (pp) C00073 = 0.687632410735397
A8K660 (pp) HMDB0002250 = 0.587916807854203
A8K660 (pp) C10462 = -0.820759759474732
A8K660 (pp) C01733 = 0.710958670158166
A8K660 (pp) C09727 = 0.777489423548559
A8K660 (pp) C05593 = 0.76179930396401
A8K660 (pp) C01996 = 0.773430227490465
A8K660 (pp) C00811 = 0.708556689089885
A8K660 (pp) C07198 = 0.629365399691717
A8K660 (pp) C14472 = 0.632939305732295
A8K660 (pp) C00745 = 0.55808212295524
A0A5C2G615 (pp) C00300 = 0.86865353618324
A0A5C2G615 (pp) C00328 = 0.530907264890225
A0A5C2G615 (pp) C00073 = 0.649739585118442
A0A5C2G615 (pp) HMDB0002250 = 0.511973530882415
A0A5C2G615 (pp) C10462 = -0.764976351381768
A0A5C2G615 (pp) C01733 = 0.677452343963252
A0A5C2G615 (pp) C09727 = 0.744361995975119
A0A5C2G615 (pp) C05593 = 0.720254571051126
A0A5C2G615 (pp) C01996 = 0.739171293096404
A0A5C2G615 (pp) C00811 = 0.582916679718953
A0A5C2G615 (pp) C07198 = 0.5876434570985
A0A5C2G615 (pp) C14472 = 0.592781598529589
A0A5C2G615 (pp) C00148 = -0.533950819591401
P35908 (pp) C00300 = 0.741049812107149
P35908 (pp) C00073 = 0.60626811329645
P35908 (pp) C10462 = -0.614875838433159
P35908 (pp) C01733 = 0.597794849488062
P35908 (pp) C09727 = 0.646796723697411
P35908 (pp) C05593 = 0.619853100514148
P35908 (pp) C01996 = 0.630325880820727
P35908 (pp) C00811 = 0.551015554133703
P35908 (pp) C07198 = 0.510137172226817
P35908 (pp) C14472 = 0.707723876443238

## Sheet: Node table
Id	Label	Degree	Betweenness	Expression
A0A087WW43	A0A087WW43	7	5.51	51.0694
A0A087X1N7	A0A087X1N7	9	6.75	33.3122
A0A0A0MSV6	A0A0A0MSV6	1	0	28.401
A0A0G2JH38	A0A0G2JH38	3	0.54	28.0009
A0A0G2JL54	A0A0G2JL54	3	82.83	25.3281
A0A109PW65	A0A109PW65	3	0.41	21.4002
A0A4E0W136	A0A4E0W136	7	3.34	20.379
A0A5C2FW50	A0A5C2FW50	9	7.2	19.3263
A0A5C2FZE7	A0A5C2FZE7	8	5.45	17.1809
A0A5C2G615	A0A5C2G615	13	23.31	23.9072
A0A5C2GF55	A0A5C2GF55	9	7.87	16.2933
A0A5C2GNN4	A0A5C2GNN4	13	32.14	34.8023
A0A5C2GYH7	A0A5C2GYH7	5	2.77	13.0466
A6PVY5	A6PVY5	13	582.37	12.9511
A8K660	A8K660	13	32.14	25.3463
A8K8Z4	A8K8Z4	8	6.01	11.3901
C00073	C00073	19	81.11	19.9769
C00148	C00148	5	14.91	2.72996
C00212	C00212	2	1.25	1.96089
C00262	C00262	5	548.25	10.8754
C00294	C00294	2	1.25	1.02472
C00300	C00300	25	216.32	20.5884
C00328	C00328	11	49.23	20.4826
C00387	C00387	2	1.25	1.48282
C00745	C00745	3	1.34	0.452274
C00811	C00811	16	68.12	12.1903
C01595	C01595	1	0	0.962208
C01717	C01717	3	28.83	9.54183
C01733	C01733	20	87.36	17.2715
C01996	C01996	23	153.68	12.6149
C05593	C05593	17	75.93	12.9029
C07198	C07198	11	33.32	11.7829
C08493	C08493	3	28.83	5.64134
C09727	C09727	20	112.22	17.0399
C10462	C10462	23	154.54	17.9127
C10726	C10726	4	323.33	6.92449
C14472	C14472	12	38.41	4.96798
C9JV77	C9JV77	6	2.24	10.0978
D3DQX7	D3DQX7	7	4.64	8.58283
D6RD17	D6RD17	2	0.33	6.79406
F5GY80	F5GY80	1	0	6.76896
H7C0L5	H7C0L5	1	0	3.33424
HMDB0002250	HMDB0002250	13	33.52	19.6709
HMDB0003333	HMDB0003333	3	115	2.23723
J3KTC3	J3KTC3	2	0.06	2.81389
K7EJY8	K7EJY8	13	23.31	33.3049
K7ERI9	K7ERI9	3	0.84	2.64024
P01031	P01031	1	0	0.842485
P02741	P02741	15	404.65	35.9781
P02765	P02765	7	3.34	0.543286
P02774	P02774	8	6.3	0.309579
P02775	P02775	4	78	124.672
P04196	P04196	3	0.41	61.482
P0DJI8	P0DJI8	13	23.31	32.694
P0DJI9	P0DJI9	12	16.29	34.939
P0DOX2	P0DOX2	3	82.83	54.1682
P35858	P35858	1	0	50.3379
P35908	P35908	10	8.8	22.2541
Q14520	Q14520	6	301	43.1684
Q5EBM2	Q5EBM2	1	0	42.3059

## Sheet: Enrichment input
PT	MT
A0A087WW43	HMDB0000696
A0A087X1N7	HMDB0000162
A0A0A0MSV6	HMDB0000050
A0A0G2JH38	HMDB0000157
A0A0G2JL54	HMDB0000195
A0A109PW65	HMDB0000064
A0A4E0W136	HMDB0000684
A0A5C2FW50	HMDB0000133
A0A5C2FZE7	HMDB0001934
A0A5C2G615	HMDB0002035
A0A5C2GF55	HMDB0000673
A0A5C2GNN4	HMDB0000715
A0A5C2GYH7	HMDB0033951
A6PVY5	HMDB0000895
A8K660	HMDB0000440
A8K8Z4	HMDB0015655
C9JV77	HMDB0029737
D3DQX7	HMDB0001871
D6RD17	HMDB0005783
F5GY80	HMDB0029645
H7C0L5	HMDB0030575
J3KTC3	HMDB0002250
K7EJY8	HMDB0003333
K7ERI9
P01031
P02741
P02765
P02774
P02775
P04196
P0DJI8
P0DJI9
P0DOX2
P35858
P35908
Q14520
Q5EBM2

## Sheet: Proteomics enrichment analysis
source	Pathway name	adjusted_p_value	negative_log10_of_adjusted_p_value	Total	Hits	hits/total_domain_size	intersections
KEGG	Complement and coagulation cascades	1.28e-08	7.89318	85	6	1.15127	P01031,F5GY80,A6PVY5,A0A0G2JL54,A0A0G2JH38,A0A0A0MSV6
REAC	Complement cascade	2.72e-06	5.56518	111	6	1.26717	P02741,P01031,F5GY80,A6PVY5,A0A0G2JL54,A0A0G2JH38
REAC	Platelet degranulation	2.72e-06	5.56518	125	6	1.31876	P04196,P02775,P02765,K7EJY8,H7C0L5,A0A087WW43
REAC	Response to elevated platelet cytosolic Ca2+	2.72e-06	5.56518	130	6	1.33579	P04196,P02775,P02765,K7EJY8,H7C0L5,A0A087WW43
REAC	Activation of C3 and C5	4.03e-06	5.39503	7	3	0.367977	P01031,A0A0G2JL54,A0A0G2JH38
REAC	Regulation of Complement cascade	1.58e-05	4.80193	101	5	1.30535	P01031,F5GY80,A6PVY5,A0A0G2JL54,A0A0G2JH38
KEGG	Pertussis	2.83e-05	4.54788	76	4	1.27875	P01031,A6PVY5,A0A0G2JL54,A0A0A0MSV6
KEGG	Staphylococcus aureus infection	3.25e-05	4.48805	87	4	1.33746	P01031,A0A0G2JL54,A0A0G2JH38,A0A0A0MSV6
KEGG	Coronavirus disease - COVID-19	4.62e-05	4.335	231	5	1.66464	P01031,F5GY80,A0A0G2JL54,A0A0G2JH38,A0A0A0MSV6
REAC	Platelet activation, signaling and aggregation	7.62e-05	4.11831	258	6	1.63347	P04196,P02775,P02765,K7EJY8,H7C0L5,A0A087WW43
KEGG	Systemic lupus erythematosus	0.000102558	3.98903	132	4	1.51851	P01031,F5GY80,A0A0G2JL54,A0A0A0MSV6
REAC	Innate Immune System	0.000831212	3.08029	1090	9	2.08318	P0DJI8,P02775,P02765,P02741,P01031,F5GY80,A6PVY5,A0A0G2JL54,A0A0G2JH38
REAC	Terminal pathway of complement	0.000948461	3.02298	8	2	0.60206	P01031,F5GY80
REAC	Hemostasis	0.0013382	2.87348	673	7	1.98292	P04196,P02775,P02765,K7EJY8,H7C0L5,D6RD17,A0A087WW43
REAC	Initial triggering of complement	0.00297796	2.52608	76	3	1.40369	P02741,A0A0G2JL54,A0A0G2JH38
REAC	Binding and Uptake of Ligands by Scavenger Receptors	0.00553651	2.25676	97	3	1.50965	P0DJI8,J3KTC3,D6RD17
KEGG	Prion disease	0.0211617	1.67445	273	3	1.95904	P01031,F5GY80,A0A0A0MSV6
REAC	Peptide ligand-binding receptors	0.0372391	1.429	195	3	1.81291	P0DJI8,P02775,P01031
REAC	Scavenging of heme from plasma	0.0433821	1.36269	69	2	1.53782	J3KTC3,D6RD17
REAC	Immune System	0.0433821	1.36269	2038	9	2.35496	P0DJI8,P02775,P02765,P02741,P01031,F5GY80,A6PVY5,A0A0G2JL54,A0A0G2JH38
REAC	VLDL assembly	0.0446967	1.34972	5	1	0.69897	K7ERI9
REAC	Alternative complement activation	0.0446967	1.34972	5	1	0.69897	A0A0G2JH38
REAC	Scavenging by Class B Receptors	0.0446967	1.34972	5	1	0.69897	P0DJI8

## Sheet: Metabolomics enrichment analysi
Source	Pathway name	Hits	Total	P-value	P.adj FDR
REAC	Defective SLC29A3 causes histiocytosis-lymphadenopathy plus syndrome (HLAS)	3	7	6.11e-05	0.00366778
REAC	Transport of nucleosides and free purine and pyrimidine bases across the plasma membrane	4	21	7.34e-05	0.00366778
REAC	Purine salvage	4	32	0.000366	0.0120717
REAC	Transport of vitamins, nucleosides, and related molecules	5	66	0.000611	0.0152754
REAC	Nucleotide salvage	4	46	0.00141409	0.0258531
REAC	SLC transporter disorders	5	82	0.00161582	0.0258531
REAC	Disorders of transmembrane transporters	5	99	0.00367489	0.0444594
REAC	Purine catabolism	4	60	0.00370495	0.0444594
REAC	SLC-mediated transmembrane transport	6	170	0.00806881	0.0887569
REAC	Adenosine P1 receptors	1	1	0.0108638	0.108638
REAC	Surfactant metabolism	2	16	0.0130886	0.114451
REAC	Abacavir metabolism	2	17	0.0146795	0.114451
REAC	Abacavir ADME	2	18	0.0163501	0.114451
KEGG	Purine metabolism	5	65	0.00146	0.122
REAC	Variant SLC6A20 contributes towards hyperglycinuria (HG) and iminoglycinuria (IG)	1	2	0.0216152	0.129691
REAC	Variant SLC6A20 contributes towards hyperglycinuria (HG) and iminoglycinuria (IG)	1	2	0.0216152	0.129691
REAC	Nucleotide catabolism	4	106	0.0259952	0.144079
REAC	Transport of small molecules	6	224	0.0288158	0.144079
REAC	Defective SLC36A2 causes iminoglycinuria (IG) and hyperglycinuria (HG)	1	3	0.0322552	0.161276
REAC	NGF-independant TRKA activation	1	3	0.0322552	0.161276
REAC	Activation of TRKA receptors	1	3	0.0322552	0.161276
REAC	Proton-coupled neutral amino acid transporters	1	4	0.042785	0.17114
REAC	Tryptophan catabolism	2	34	0.0525673	0.207416
REAC	RORA activates gene expression	1	6	0.0635181	0.207416
REAC	BMAL1:CLOCK,NPAS2 activates circadian gene expression	1	6	0.0635181	0.207416
REAC	Activation of gene expression by SREBF (SREBP)	1	7	0.0737235	0.207416
REAC	Nucleotide-like (purinergic) receptors	1	7	0.0737235	0.207416
REAC	Cleavage of the damaged purine	1	7	0.0737235	0.207416
REAC	Depurination	1	7	0.0737235	0.207416
REAC	Metabolism of nucleotides	4	155	0.0837322	0.207416
REAC	Defective SLC27A4 causes ichthyosis prematurity syndrome (IPS)	1	9	0.0938176	0.207416
REAC	Reversal of alkylation damage by DNA dioxygenases	1	9	0.0938176	0.207416
REAC	Transport of fatty acids	1	10	0.103708	0.207416
REAC	Regulation of cholesterol biosynthesis by SREBP (SREBF)	1	10	0.103708	0.207416
REAC	Transcriptional regulation of white adipocyte differentiation	1	10	0.103708	0.207416
REAC	DNA Damage Reversal	1	10	0.103708	0.207416
REAC	Proline catabolism	1	11	0.113496	0.223287
REAC	Signaling by NTRK1 (TRKA)	1	11	0.113496	0.223287
REAC	DNA Repair	2	55	0.120146	0.223287
REAC	Signaling by NTRKs	1	12	0.123182	0.223287
REAC	Circadian Clock	1	13	0.132767	0.223287
REAC	Transcriptional activation of mitochondrial biogenesis	1	14	0.142252	0.223287
REAC	Creatine metabolism	1	15	0.151639	0.223287
REAC	Mitochondrial biogenesis	1	15	0.151639	0.223287
REAC	Regulation of lipid metabolism by PPARalpha	1	16	0.160927	0.223287
REAC	PPARA activates gene expression	1	16	0.160927	0.223287
REAC	Base-Excision Repair, AP Site Formation	1	16	0.160927	0.223287
REAC	Heme signaling	1	17	0.170119	0.223287
REAC	Metabolism of amino acids and derivatives	5	288	0.196577	0.223287
REAC	Class A/1 (Rhodopsin-like receptors)	2	79	0.212785	0.223287
REAC	ADORA2B mediated anti-inflammatory cytokines production	1	22	0.214657	0.223287
REAC	Organelle biogenesis and maintenance	1	23	0.223287	0.223287
REAC	Linoleic acid (LA) metabolism	1	24	0.231827	0.231827
REAC	Base Excision Repair	1	25	0.240277	0.240277
REAC	G alpha (s) signalling events	1	26	0.248638	0.248638
REAC	tRNA Aminoacylation	1	26	0.248638	0.248638
REAC	Mitochondrial tRNA aminoacylation	1	26	0.248638	0.248638
REAC	Cytosolic tRNA aminoacylation	1	26	0.248638	0.248638
REAC	Drug ADME	2	88	0.249487	0.249487
REAC	Glutamate and glutamine metabolism	1	27	0.256912	0.256912
REAC	Cytoprotection by HMOX1	1	28	0.2651	0.2651
REAC	Metabolism of ingested SeMet, Sec, MeSec into H2Se	1	31	0.289149	0.289149
REAC	Na+/Cl- dependent neurotransmitter transporters	1	32	0.296997	0.296997
REAC	Glucuronidation	1	33	0.304763	0.304763
REAC	The canonical retinoid cycle in rods (twilight vision)	1	34	0.312447	0.312447
REAC	Amino acid transport across the plasma membrane	1	35	0.32005	0.32005
REAC	Anti-inflammatory response favouring Leishmania parasite infection	1	35	0.32005	0.32005
REAC	Leishmania parasite growth and survival	1	35	0.32005	0.32005
REAC	Retinoid metabolism and transport	1	35	0.32005	0.32005
REAC	Translation	1	35	0.32005	0.32005
REAC	Developmental Biology	1	36	0.327573	0.327573
KEGG	Disease	5	350	0.332118	0.332118
KEGG	Methylation	1	38	0.342382	0.342382
REAC	Metabolism of fat-soluble vitamins	1	41	0.364015	0.364015
KEGG	alpha-linolenic (omega3) and linoleic (omega6) acid metabolism	1	42	0.371074	0.371074
KEGG	Cellular response to chemical stress	1	44	0.384968	0.384968
REAC	Signaling by Receptor Tyrosine Kinases	1	45	0.391806	0.391806
REAC	GPCR ligand binding	2	137	0.446994	0.446994
REAC	Leishmania infection	1	57	0.468407	0.468407
REAC	Selenoamino acid metabolism	1	58	0.474357	0.474357
REAC	Transport of inorganic cations/anions and amino acids/oligopeptides	1	60	0.486069	0.486069
REAC	Metabolism of proteins	3	238	0.491257	0.491257
REAC	Phase II - Conjugation of compounds	2	154	0.509971	0.509971
REAC	Sulfur amino acid metabolism	1	65	0.51427	0.51427
REAC	Signaling by GPCR	2	159	0.527684	0.527684
REAC	Visual phototransduction	1	69	0.535763	0.535763
REAC	Cellular responses to stress	1	77	0.576064	0.576064
REAC	Transport of bile salts and organic acids, metal ions and amine compounds	1	79	0.585605	0.585605
REAC	Cellular responses to stimuli	1	79	0.585605	0.585605
REAC	G alpha (i) signalling events	1	109	0.706358	0.706358
REAC	Infectious disease	1	124	0.753345	0.753345
REAC	Signal Transduction	2	245	0.767593	0.767593
REAC	Metabolism of steroids	1	153	0.824663	0.824663
REAC	GPCR downstream signalling	1	155	0.828777	0.828777
REAC	Metabolism of vitamins and cofactors	1	190	0.887486	0.887486
REAC	Biological oxidations	2	328	0.895239	0.895239
REAC	Sensory Perception	1	201	0.901569	0.901569
REAC	Fatty acid metabolism	1	252	0.947647	0.947647
REAC	Metabolism	10	1432	0.997946	0.997946
KEGG	Metabolism of lipids	1	635	0.999779	0.999779
KEGG	Linoleic acid metabolism	1	5	0.0672	1
KEGG	Arginine and proline metabolism	2	38	0.0947	1
KEGG	Tryptophan metabolism	2	41	0.108	1
KEGG	Aminoacyl-tRNA biosynthesis	2	48	0.14	1
KEGG	Glycine, serine and threonine metabolism	1	33	0.371	1
KEGG	Cysteine and methionine metabolism	1	33	0.371	1
KEGG	Glycerophospholipid metabolism	1	36	0.397	1
KEGG	Biosynthesis of unsaturated fatty acids	1	36	0.397	1
