# Supplementary material for: Integrated multiomics analysis to infer COVID-19 biological insights
Source: Sci Rep. 2023 Jan 31;13:1802. doi: 10.1038/s41598-023-28816-5 (PMC9888750; doi:10.1038/s41598-023-28816-5)
Supplement: Supplementary file 5 — Supplementary Information 5. [file 41598_2023_28816_MOESM5_ESM.xlsx]

## Sheet: legend
Supplementary Table S4 - Knowledge-Statistical network.
Sheet 1	Interactions
Sheet 2	Enrichment input
Sheet 3	Proteomics enrichment analysis
Sheet 4	Metabolomics enrichment analysis

## Sheet: Interactions
ADIPOQ	pp	Linoleic acid
PPBP	pp	Adenosine
PPBP	pp	Citric acid
PPBP	pp	Acetylcholine
C4B	pp	Choline
C4B	pp	Creatine
C5	pp	Adenosine
C5	pp	Acetylcholine
L-Methionine	pp	HBA2
L-Methionine	pp	HBB
L-Proline	pp	F2
Adenosine	pp	FN1
Adenosine	pp	C3
Adenosine	pp	KNG1
Adenosine	pp	AMBP
Hypoxanthine	pp	HPX
Inosine	pp	HPX
Guanosine	pp	KNG1
L(-)-Nicotine	pp	SERPINF1
L(-)-Nicotine	pp	FN1
L(-)-Nicotine	pp	KNG1
Linoleic acid	pp	PON1
Linoleic acid	pp	APOB
Linoleic acid	pp	ALB
Linoleic acid	pp	ADIPOQ
Linoleic acid	pp	C9
Linoleic acid	pp	KRT1
Acetylcholine	pp	LPA
Acetylcholine	pp	C3
Acetylcholine	pp	C4B
Acetylcholine	pp	KNG1
Acetylcholine	pp	HPX
ADIPOQ	pp	Creatine
ADIPOQ	pp	L-Kynurenine
ADIPOQ	pp	L-Methionine
ADIPOQ	pp	Dodecanoylcarnitine
ADIPOQ	pp	Gingerol
ADIPOQ	pp	Racemethionine
ADIPOQ	pp	Epicatechin
ADIPOQ	pp	3-Hydroxyphenylacetic acid
ADIPOQ	pp	Acetylcholine chloride
ADIPOQ	pp	4-Hydroxycinnamic acid
ADIPOQ	pp	Methyltestosterone
ADIPOQ	pp	Scutellarein 5,6,7,4'-tetramethyl ether
ADIPOQ	pp	Nicotine
PPBP	pp	Hypoxanthine
PPBP	pp	Adenosine
PPBP	pp	Guanosine
PPBP	pp	Inosine
C4B	pp	Kynurenic acid
C4B	pp	Xanthoxylin
C4B	pp	1H-Indole-3-carboxaldehyde
C5	pp	Hypoxanthine
L-Methionine	pp	ITIH3
L-Methionine	pp	Uncharacterized protein
L-Methionine	pp	AEP4D11 (Fragment)
L-Methionine	pp	IGL c416_light (Fragment)
L-Methionine	pp	IG c1064_heavy (Fragment)
L-Methionine	pp	C4BPA
L-Methionine	pp	Complement component C6
L-Methionine	pp	AHSG
L-Methionine	pp	SAA1
L-Methionine	pp	AHSG FETUA
L-Methionine	pp	GC
L-Methionine	pp	CRP PTX1
L-Methionine	pp	SAA2
L-Methionine	pp	IG c150_heavy (Fragment)
L-Methionine	pp	LGALS3BP
L-Methionine	pp	SAA1
L-Methionine	pp	IGH c399_heavy (Fragment)
L-Methionine	pp	KRT2
L-Proline	pp	C4BPA
L-Proline	pp	CRP PTX1
L-Proline	pp	LGALS3BP
L-Proline	pp	SAA1
L-Proline	pp	IGH c399_heavy (Fragment)
Adenosine	pp	HABP2
Hypoxanthine	pp	C1QB
Hypoxanthine	pp	C4BPA
Hypoxanthine	pp	HABP2
Inosine	pp	HABP2
Creatine	pp	ITIH3
Creatine	pp	Uncharacterized protein
Creatine	pp	A0A0G2JH38
Creatine	pp	GCT-A3 light chain (Fragment)
Creatine	pp	AEP4D11 (Fragment)
Creatine	pp	IGL c416_light (Fragment)
Creatine	pp	IGL c1045_light (Fragment)
Creatine	pp	IG c1064_heavy (Fragment)
Creatine	pp	IG c698_light (Fragment)
Creatine	pp	C4BPA
Creatine	pp	Complement component C6
Creatine	pp	AHSG
Creatine	pp	SAA1
Creatine	pp	AHSG FETUA
Creatine	pp	GC
Creatine	pp	HRG
Creatine	pp	Uncharacterized protein
Creatine	pp	CRP PTX1
Creatine	pp	SAA2
Creatine	pp	IG c150_heavy (Fragment)
Creatine	pp	LGALS3BP
Creatine	pp	SAA1
Creatine	pp	IGH c399_heavy (Fragment)
Creatine	pp	KRT2
Guanosine	pp	HABP2
Nicotine	pp	CRP PTX1
Nicotine	pp	IG c150_heavy (Fragment)
Linoleic acid	pp	HABP2
Acetylcholine chloride	pp	Uncharacterized protein
Acetylcholine chloride	pp	GCT-A3 light chain (Fragment)
Acetylcholine chloride	pp	AEP4D11 (Fragment)
Acetylcholine chloride	pp	IGL c416_light (Fragment)
Acetylcholine chloride	pp	IGL c1045_light (Fragment)
Acetylcholine chloride	pp	IG c1064_heavy (Fragment)
Acetylcholine chloride	pp	IG c698_light (Fragment)
Acetylcholine chloride	pp	C4BPA
Acetylcholine chloride	pp	Complement component C6
Acetylcholine chloride	pp	AHSG
Acetylcholine chloride	pp	SAA1
Acetylcholine chloride	pp	HPR
Acetylcholine chloride	pp	AHSG FETUA
Acetylcholine chloride	pp	GC
Acetylcholine chloride	pp	HRG
Acetylcholine chloride	pp	CRP PTX1
Acetylcholine chloride	pp	SAA2
Acetylcholine chloride	pp	IG c150_heavy (Fragment)
Acetylcholine chloride	pp	LGALS3BP
Acetylcholine chloride	pp	SAA1
Acetylcholine chloride	pp	IGH c399_heavy (Fragment)
Acetylcholine chloride	pp	KRT2

## Sheet: Enrichment input
PT	MT
ADIPOQ	L-Methionine
PPBP	L-Proline
C4B	Adenosine
C5	Hypoxanthine
HBA2	Inosine
HBB	Guanosine
F2	L(-)-Nicotine
FN1	Linoleic acid
C3	Acetylcholine
KNG1	Creatine
AMBP	Nicotine
HPX	Acetylcholine chloride
SERPINF1	Citric acid
PON1	Choline
APOB	L-Kynurenine
ALB	Dodecanoylcarnitine
C9	Gingerol
KRT1	Racemethionine
LPA	Epicatechin
ITIH3	3-Hydroxyphenylacetic acid
Uncharacterized protein	4-Hydroxycinnamic acid
AEP4D11 (Fragment)	Methyltestosterone
IGL c416_light (Fragment)	Scutellarein 5,6,7,4'-tetramethyl ether
IG c1064_heavy (Fragment)	Kynurenic acid
C4BPA	Xanthoxylin
Complement component C6	1H-Indole-3-carboxaldehyde
AHSG
SAA1
AHSG FETUA
GC
CRP PTX1
SAA2
IG c150_heavy (Fragment)
LGALS3BP
IGH c399_heavy (Fragment)
KRT2
HABP2
C1QB
A0A0G2JH38
GCT-A3 light chain (Fragment)
IGL c1045_light (Fragment)
IG c698_light (Fragment)
HRG
HPR

## Sheet: Proteomics enrichment analysis
	source	P.adj	Pathway name	Total	Hits	intersection
1	KEGG	2.66692e-12	Complement and coagulation cascades	85	9	A0A140TA29,P01031,P00734,P01024,P01042,P02748,A6PVY5,A0A0A0MSV6,A0A0G2JH38
2	KEGG	9.31063e-06	Coronavirus disease - COVID-19	231	7	A0A140TA29,P01031,P00734,P01024,P02748,A0A0A0MSV6,A0A0G2JH38
3	KEGG	9.31063e-06	Pertussis	76	5	A0A140TA29,P01031,P01024,A6PVY5,A0A0A0MSV6
4	KEGG	1.37582e-05	Staphylococcus aureus infection	87	5	A0A140TA29,P01031,P01024,A0A0A0MSV6,A0A0G2JH38
5	KEGG	8.66481e-05	Systemic lupus erythematosus	132	5	A0A140TA29,P01031,P01024,P02748,A0A0A0MSV6
6	KEGG	0.000575943	African trypanosomiasis	36	3	P68871,P01042,J3KTC3
7	KEGG	0.0105145	Chagas disease	101	3	P01024,P01042,A0A0A0MSV6
8	KEGG	0.0359709	Cholesterol metabolism	50	2	P04114,A0A087WWY0
9	KEGG	0.0359709	Neuroactive ligand-receptor interaction	340	4	P01031,P00734,P01024,P01042
10	REAC	3.48481e-08	Complement cascade	111	8	A0A140TA29,P01031,P00734,P01024,P02748,A6PVY5,P02741,A0A0G2JH38
11	REAC	4.14475e-08	Response to elevated platelet cytosolic Ca2+	130	8	P02775,P02751,P01042,D6RHD5,A0A087WW43,P02765,K7EJY8,P04196
12	REAC	4.14475e-08	Platelet degranulation	125	8	P02775,P02751,P01042,D6RHD5,A0A087WW43,P02765,K7EJY8,P04196
13	REAC	4.84135e-08	Activation of C3 and C5	7	4	A0A140TA29,P01031,P01024,A0A0G2JH38
14	REAC	1.09328e-07	Binding and Uptake of Ligands by Scavenger Receptors	97	7	P68871,P02760,P02790,P04114,D6RHD5,P0DJI8,J3KTC3
15	REAC	1.21175e-07	Regulation of Complement cascade	101	7	A0A140TA29,P01031,P00734,P01024,P02748,A6PVY5,A0A0G2JH38
16	REAC	1.96503e-07	Platelet activation, signaling and aggregation	258	9	P02775,P00734,P02751,P01042,D6RHD5,A0A087WW43,P02765,K7EJY8,P04196
17	REAC	3.82848e-07	Regulation of Insulin-like Growth Factor (IGF) transport and uptake by Insulin-like Growth Factor Binding Proteins (IGFBPs)	124	7	P00734,P02751,P01024,P01042,P04114,D6RHD5,P02765
18	REAC	4.22171e-06	Post-translational protein phosphorylation	107	6	P02751,P01024,P01042,P04114,D6RHD5,P02765
19	REAC	5.23479e-06	Hemostasis	673	11	P02775,P68871,P00734,P02751,P01042,P04114,D6RHD5,A0A087WW43,P02765,K7EJY8,P04196
20	REAC	1.00931e-05	Innate Immune System	1090	13	P02775,A0A140TA29,P01031,P68871,P00734,P01024,P04114,P02748,A6PVY5,P02765,P0DJI8,P02741,A0A0G2JH38
21	REAC	1.01006e-05	Scavenging of heme from plasma	69	5	P68871,P02760,P02790,D6RHD5,J3KTC3
22	REAC	9.83179e-05	Peptide ligand-binding receptors	195	6	P02775,P01031,P00734,P01024,P01042,P0DJI8
23	REAC	0.000419857	LDL remodeling	4	2	P04114,A0A087WWY0
24	REAC	0.000419857	Initial triggering of complement	76	4	A0A140TA29,P01024,P02741,A0A0G2JH38
25	REAC	0.000578038	Plasma lipoprotein remodeling	30	3	P04114,D6RHD5,A0A087WWY0
26	REAC	0.000578038	Alternative complement activation	5	2	P01024,A0A0G2JH38
27	REAC	0.000578038	Scavenging by Class B Receptors	5	2	P04114,P0DJI8
28	REAC	0.00118901	Class A/1 (Rhodopsin-like receptors)	328	6	P02775,P01031,P00734,P01024,P01042,P0DJI8
29	REAC	0.00118901	Immune System	2038	14	P02775,A0A140TA29,P01031,P68871,P00734,P02751,P01024,P04114,P02748,A6PVY5,P02765,P0DJI8,P02741,A0A0G2JH38
30	REAC	0.00138077	Terminal pathway of complement	8	2	P01031,P02748
31	REAC	0.00308297	G alpha (i) signalling events	398	6	P02775,P01031,P01024,P01042,P04114,P0DJI8
32	REAC	0.00459883	Plasma lipoprotein assembly, remodeling, and clearance	67	3	P04114,D6RHD5,A0A087WWY0
33	REAC	0.00601402	GPCR ligand binding	459	6	P02775,P01031,P00734,P01024,P01042,P0DJI8
34	REAC	0.0102364	Intrinsic Pathway of Fibrin Clot Formation	23	2	P00734,P01042
35	REAC	0.0109704	Vesicle-mediated transport	719	7	P68871,P02760,P02790,P04114,D6RHD5,P0DJI8,J3KTC3
36	REAC	0.0257256	Platelet Aggregation (Plug Formation)	38	2	P00734,P02751
37	REAC	0.0261069	Formation of Fibrin Clot (Clotting Cascade)	39	2	P00734,P01042
38	REAC	0.0425994	Defective factor XII causes hereditary angioedema	3	1	P00734
39	REAC	0.0425994	Defective F8 cleavage by thrombin	3	1	P00734

## Sheet: Metabolomics enrichment analysi
Source	Pathway name	Hits	Total	P-value	P.adj FDR
REAC	Transport of nucleosides and free purine and pyrimidine bases across the plasma membrane	4	33	2.8e-07	2.18e-05
REAC	Defective SLC29A3 causes histiocytosis-lymphadenopathy plus syndrome (HLAS)	3	8	3.41e-07	2.18e-05
REAC	Transport of vitamins, nucleosides, and related molecules	5	109	9.32e-07	3.06e-05
REAC	Purine salvage	4	45	9.56e-07	3.06e-05
REAC	SLC-mediated transmembrane transport	7	421	4.09e-06	0.000102
REAC	Nucleotide salvage	4	69	5.15e-06	0.000108
REAC	Purine catabolism	4	80	9.19e-06	0.000165
REAC	SLC transporter disorders	5	185	1.21e-05	0.000193
REAC	Disorders of transmembrane transporters	5	280	8.62e-05	0.00107746
REAC	Nucleotide catabolism	4	144	8.98e-05	0.00107746
REAC	Transport of small molecules	8	966	0.000114	0.0012585
REAC	Metabolism of nucleotides	4	256	0.000791	0.00791467
REAC	Abacavir metabolism	2	27	0.000937	0.00843121
REAC	Abacavir ADME	2	33	0.00139092	0.0125183
REAC	Tryptophan catabolism	2	48	0.00289835	0.0231868
REAC	Surfactant metabolism	2	52	0.00338777	0.0271022
REAC	Metabolism of amino acids and derivatives	5	668	0.00431759	0.0297875
REAC	Transport of HA trimer, NA tetramer and M2 tetramer from the endoplasmic reticulum to the Golgi Apparatus	1	3	0.00496458	0.0297875
REAC	Variant SLC6A20 contributes towards hyperglycinuria (HG) and iminoglycinuria (IG)	1	3	0.00496458	0.0297875
REAC	Variant SLC6A20 contributes towards hyperglycinuria (HG) and iminoglycinuria (IG)	1	3	0.00496458	0.0297875
REAC	Defective SLC36A2 causes iminoglycinuria (IG) and hyperglycinuria (HG)	1	4	0.00661417	0.0330708
REAC	Influenza Virus Induced Apoptosis	1	4	0.00661417	0.0330708
REAC	Adenosine P1 receptors	1	5	0.00826114	0.0413057
REAC	Proton-coupled neutral amino acid transporters	1	6	0.00990549	0.0461889
REAC	Sensory perception of sour taste	1	6	0.00990549	0.0461889
REAC	Assembly of Viral Components at the Budding Site	1	7	0.0115472	0.0461889
REAC	NGF-independant TRKA activation	1	8	0.0131863	0.0527453
REAC	Sodium-coupled sulphate, di- and tri-carboxylate transporters	1	9	0.0148228	0.0592914
REAC	Defective SLC27A4 causes ichthyosis prematurity syndrome (IPS)	1	10	0.0164567	0.0653066
REAC	Activation of TRKA receptors	1	10	0.0164567	0.0653066
REAC	Proline catabolism	1	14	0.0229664	0.0653066
REAC	Metabolism	11	3643	0.0233609	0.0653066
REAC	Reversal of alkylation damage by DNA dioxygenases	1	16	0.0262057	0.0653066
REAC	Fusion of the Influenza Virion to the Host Cell Endosome	1	17	0.0278214	0.0653066
REAC	Packaging of Eight RNA Segments	1	17	0.0278214	0.0653066
REAC	Fusion and Uncoating of the Influenza Virion	1	18	0.0294346	0.0653066
REAC	Uncoating of the Influenza Virion	1	18	0.0294346	0.0653066
REAC	Budding	1	18	0.0294346	0.0653066
REAC	Release	1	18	0.0294346	0.0653066
REAC	Transport of fatty acids	1	18	0.0294346	0.0653066
REAC	Transport of bile salts and organic acids, metal ions and amine compounds	2	165	0.0304356	0.0653066
REAC	DNA Damage Reversal	1	19	0.0310453	0.0653066
REAC	Entry of Influenza Virion into Host Cell via Endocytosis	1	20	0.0326533	0.0653066
REAC	Virus Assembly and Release	1	20	0.0326533	0.0653066
REAC	Nucleotide-like (purinergic) receptors	1	23	0.0374621	0.0749243
REAC	Drug ADME	2	190	0.0393582	0.0787164
REAC	Creatine metabolism	1	25	0.0406553	0.0813106
REAC	RORA activates gene expression	1	26	0.042248	0.0844961
REAC	Carnitine metabolism	1	28	0.0454259	0.0908518
REAC	Linoleic acid (LA) metabolism	1	32	0.0517513	0.0994273
REAC	Metabolism of ingested SeMet, Sec, MeSec into H2Se	1	39	0.0627241	0.0994273
REAC	Glutamate and glutamine metabolism	1	42	0.0673894	0.0994273
REAC	BMAL1:CLOCK,NPAS2 activates circadian gene expression	1	43	0.0689395	0.0994273
REAC	Phase II - Conjugation of compounds	2	265	0.0710409	0.0994273
REAC	Cleavage of the damaged purine	1	45	0.0720323	0.0994273
REAC	Depurination	1	46	0.073575	0.0994273
REAC	Mitochondrial tRNA aminoacylation	1	47	0.0751152	0.0994273
REAC	Citric acid cycle (TCA cycle)	1	50	0.0797212	0.0994273
REAC	Cytosolic tRNA aminoacylation	1	50	0.0797212	0.0994273
REAC	Na+/Cl- dependent neurotransmitter transporters	1	51	0.0812517	0.0994273
REAC	Methylation	1	52	0.0827796	0.0994273
REAC	alpha-linolenic (omega3) and linoleic (omega6) acid metabolism	1	55	0.087349	0.0994273
REAC	The canonical retinoid cycle in rods (twilight vision)	1	57	0.0903831	0.0994273
REAC	Glucuronidation	1	58	0.0918965	0.0994273
REAC	Base-Excision Repair, AP Site Formation	1	63	0.0994273	0.0994273
REAC	Gluconeogenesis	1	66	0.103917	0.103917
REAC	tRNA Aminoacylation	1	68	0.106898	0.106898
REAC	Amino acid transport across the plasma membrane	1	69	0.108385	0.108385
REAC	Heme signaling	1	70	0.10987	0.10987
REAC	Activation of gene expression by SREBF (SREBP)	1	71	0.111352	0.111352
REAC	Retinoid metabolism and transport	1	79	0.123125	0.123125
REAC	Fatty acyl-CoA biosynthesis	1	81	0.126045	0.126045
REAC	Iron uptake and transport	1	83	0.128955	0.128955
REAC	DNA Repair	2	380	0.13037	0.13037
REAC	Regulation of cholesterol biosynthesis by SREBP (SREBF)	1	87	0.134748	0.134748
REAC	Transcriptional activation of mitochondrial biogenesis	1	88	0.136191	0.136191
REAC	Metabolism of fat-soluble vitamins	1	89	0.137631	0.137631
REAC	Sulfur amino acid metabolism	1	93	0.143369	0.143369
REAC	Class A/1 (Rhodopsin-like receptors)	2	412	0.14851	0.14851
REAC	Pyruvate metabolism and Citric Acid (TCA) cycle	1	100	0.153322	0.153322
REAC	Base Excision Repair	1	100	0.153322	0.153322
REAC	Fatty acid metabolism	2	431	0.159526	0.159526
REAC	Circadian Clock	1	105	0.160363	0.160363
REAC	Transcriptional regulation of white adipocyte differentiation	1	109	0.165955	0.165955
REAC	Glycolysis	1	110	0.167347	0.167347
REAC	Viral mRNA Translation	1	114	0.172895	0.172895
REAC	Stimuli-sensing channels	1	119	0.17978	0.17978
KEGG	Purine metabolism	4	65	0.00225	0.189
REAC	Mitochondrial biogenesis	1	128	0.192034	0.192034
REAC	Disease	6	2435	0.206653	0.206653
REAC	Glucose metabolism	1	140	0.208099	0.208099
REAC	Signaling by NTRK1 (TRKA)	1	143	0.212068	0.212068
REAC	Sensory perception of taste	1	147	0.217329	0.217329
REAC	Cytoprotection by HMOX1	1	158	0.231624	0.231624
REAC	Biological oxidations	2	551	0.232008	0.232008
REAC	ADORA2B mediated anti-inflammatory cytokines production	1	159	0.232911	0.232911
REAC	Signaling by NTRKs	1	166	0.241863	0.241863
REAC	Transport of inorganic cations/anions and amino acids/oligopeptides	1	167	0.243133	0.243133
REAC	Visual phototransduction	1	169	0.245669	0.245669
REAC	Influenza Viral RNA Transcription and Replication	1	173	0.250714	0.250714
REAC	PPARA activates gene expression	1	175	0.253225	0.253225
REAC	Regulation of lipid metabolism by PPARalpha	1	177	0.255727	0.255727
REAC	Selenoamino acid metabolism	1	180	0.259466	0.259466
REAC	GPCR ligand binding	2	606	0.266158	0.266158
REAC	G alpha (s) signalling events	1	187	0.26812	0.26812
REAC	Influenza Infection	1	198	0.281523	0.281523
REAC	Ion channel transport	1	206	0.291123	0.291123
REAC	Cellular response to chemical stress	1	212	0.298241	0.298241
REAC	The citric acid (TCA) cycle and respiratory electron transport	1	238	0.328303	0.328303
REAC	Leishmania parasite growth and survival	1	297	0.392004	0.392004
REAC	Anti-inflammatory response favouring Leishmania parasite infection	1	297	0.392004	0.392004
REAC	Metabolism of steroids	1	330	0.425061	0.425061
REAC	Signaling by GPCR	2	871	0.428035	0.428035
REAC	Organelle biogenesis and maintenance	1	338	0.432811	0.432811
REAC	Translation	1	339	0.433772	0.433772
REAC	Metabolism of vitamins and cofactors	1	382	0.473675	0.473675
REAC	Leishmania infection	1	406	0.494757	0.494757
REAC	G alpha (i) signalling events	1	426	0.511705	0.511705
REAC	Metabolism of carbohydrates	1	457	0.536899	0.536899
REAC	Sensory Perception	2	1262	0.631018	0.631018
REAC	Signaling by Receptor Tyrosine Kinases	1	618	0.648926	0.648926
REAC	Infectious disease	2	1355	0.670821	0.670821
REAC	Metabolism of lipids	2	1446	0.706549	0.706549
REAC	Metabolism of proteins	3	2207	0.730434	0.730434
REAC	GPCR downstream signalling	1	792	0.740646	0.740646
REAC	Cellular responses to stress	1	953	0.804666	0.804666
REAC	Cellular responses to stimuli	1	971	0.810798	0.810798
REAC	Developmental Biology	1	1263	0.887871	0.887871
REAC	Signal Transduction	2	3011	0.972459	0.972459
KEGG	Linoleic acid metabolism	1	5	0.0734	1
KEGG	Glycine, serine and threonine metabolism	2	33	0.0869	1
KEGG	Glycerophospholipid metabolism	2	36	0.101	1
KEGG	Arginine and proline metabolism	2	38	0.111	1
KEGG	Tryptophan metabolism	2	41	0.126	1
KEGG	Aminoacyl-tRNA biosynthesis	2	48	0.162	1
KEGG	Citrate cycle (TCA cycle)	1	20	0.264	1
KEGG	Alanine, aspartate and glutamate metabolism	1	28	0.35	1
KEGG	Glyoxylate and dicarboxylate metabolism	1	32	0.389	1
KEGG	Cysteine and methionine metabolism	1	33	0.398	1
KEGG	Biosynthesis of unsaturated fatty acids	1	36	0.426	1
